# Supplementary material for: Whole-Genome and Transposed Duplication Contributes to the Expansion and Diversification of TLC Genes in Maize
Source: Int J Mol Sci. 2019 Nov 4;20(21):5484. doi: 10.3390/ijms20215484 (PMC6862079; doi:10.3390/ijms20215484)
Supplement: Supplementary file 1 [file ijms-20-05484-s001.zip]

Archive with 3 entries (2 files):
- ijms-598091-supplementary/
- ijms-598091-supplementary/Supplementary file1.pdf
- ijms-598091-supplementary/Supplementary file2.fas
