# Supplementary material for: Whole-Genome and Transposed Duplication Contributes to the Expansion and Diversification of TLC Genes in Maize
Source: Int J Mol Sci. 2019 Nov 4;20(21):5484. doi: 10.3390/ijms20215484 (PMC6862079; doi:10.3390/ijms20215484)
Supplement: Supplementary file 1 [file ijms-20-05484-s001.zip › ijms-598091-supplementary/Supplementary file2.fas]

>GRMZM2G163426_1 
ATGGCGGCGCTCCTGGAGCTGTTCCTGGGCTCCTCTCCCACGCCGGTGGACTGGGAGGCAGAGGTCTACCCGGCGTACGGGGACTTCGCCGTACTCCCCTTACTCGTCGCCTTCTTCCCCGCCGTCCGGTTCCTCCTCGACCGACTCGTCTTCGAGGTTTTAGCACGAAAATTTATATTTGGAAAGGGACATGATAAGCTTTCTGAAACAGATGACAGTAGAAAGAAAATCAATAAATTTAAGGAATCAGCATGGAAGTTTGTTTTTTTTCTTTCTGGCGAACTGCTTTCACTATCTGTAACATACAATGAGCCATGGTTTAAGAACACAAGATACTTTTGGATAGGCCCTGGTGACCAGATCTGGCCTGATCAAAAGATAAAACTGAAGCTCAAAGCTGTCTACATGTATGCTGCTGGATTTTACACATATTCAATTTTCGCTCTCCTGTTCTGGGAAACAAGACGTTCGGACTTTGGAGTATCAATGTCCCACCATATAGCAACTGTTGTTCTGATTATTCTTTCCTACATTTTCCGATTCGCTCGTGTTGGCACTGTTGTTTTAGCCCTTCATGATGCAAGTGATATATTCCTAGAGATTGGGAAGATGGCCAAGTACAGTAGCTGCGAGTGGCTAGCAGTTATGGCATTTCTTCTTTTTGTGGCATCGTGGATACTTCTTCGGCTCGTTATGTTCCCTTTCTGGATCCTAAGAAGCACAAGCTATGAAGTGCTGCTGACCTTGGATAGGGAGAAGCATCGATTTTATGGCCCCATATACTACTATGTTTTCAACTGTCTTCTGTTCTCACTCCTAGTTCTTCACATATATTGGTGGGTACTGATATGGCGGATGCTAGTTAAACAGATTCAATCGAAAGGGCGTGTTGGTGATGATGTTCGATCCGATTCTGAAGGCGAAGATGAGCATGAAGATTAA
>GRMZM2G132084_23 
ATGTTGTCTGGGGAAGGGCAGTTTTACACATACATGGTTCTCATTTCAGAGACAACCACCCCTGAAATCAACTTGCGATGGTTTCTTGACACTGCTGGACTGAAGAAATCAAGTGCTTACTTGGTTAATGGAATTCTGATGTTTGTTGCATGGCTGGTGGCAAGGATATTTTTGTTCATGTATGTATTTTACCACATTTATTTGCATTACAGTCAGATAATGCAGATGCATGCCTTTGGGTACTACCTGACGTTTGTTGTGCCATCGGTGCTCTTTGTAATGAACACAATGTGGTTCATGAAGATCTTAAAAGGCGTGATGAAAACACTGGCAAAATGGTCATGA
>GRMZM2G170868_3 
NNNNNNNNNNNNNNNNNNNNNNNNNNNNNNNNNNNNNNNNNNNNNNNNNNNNNNNNNNNNNNNNNNNNNNNNNNNNNNNNNNNNNNNNNNNNNNNNNNNNNNNNNNNNNTCCCCACCGTCCGCTACCTCCTCGACCGCTTCGTCTTCGAGTGGGTTGCAAGGAGGCTTATAAATAGAAATGGACATCAGAGCGCTAATAATGAAACAGAAGAAGGAAGGAAGAAGATAAGAAAATTCAAGGAATCAGCTTGGAAATGTGTTTATTTCCTGTCTGGAGAGCTTTTAGCTTTGTCGGTTACATATAACGAGCCTTGGTTCACCAATACCAGATATTTTTGGGTAGGACCAGGAGAACAGGTCTGGCCTGATCAAAAGATAAAATTGAAACTTAAGGCTGTATATATGTATGCTGCTGGATTCTACACATATTCCATATTTGCACTTATGTTTTGGGAAACAAGGCGTTCAGACTTTGGAGTGTCAATGTCACATCATGTTGCTACTGTCGTCCTGATTGTTCTCTCTTACGTGTTCAGATTTGCTAGAGTTGGCTCTATAGTATTGGCAATTCATGATGCAAGTGATGTTTTTCTGGAAGTAGGGAAGATGTCCAAGTACAGTCATTGTGATTGGCTTGCCAATGTTTCGTTTCTGTTTTTTGTTATTTCATGGGTTCTTCTCCGTCTCACTTATTTTCCATTCTGGATTCTGAGAAGTACAAGCTATGAGGTCTTGTTGACTTTGGACAAAAAGAAGCACAATTTTGATGGTCCTATATACTATTATGTGTTCAATTCCCTTCTATTTTCACTACTTGTTCTCCACATATATTGGTGGGTCTTAATATATCGGATGCTTCTGAGACAAATCAAGACAAGAAATGTTGGAGATGATGTTCGATCTGATTCTGAAGGAGAAGACGACCATGAAGACTGA
>GRMZM2G163426_9 
ATGGCGGCGCTCCTGGAGCTGTTCCTGGGCTCCTCTCCCGCGCCGGTGGACTGGGAGGCAGAGGTCTATCCGGCGTACGGGGACTTCGCCGTACTCCCCTTACTCGTCGCCTTCTTCCCCGCCGTCCGGTTCCTCCTCGACCGACTCGTCTTCGAGGTTTTAGCACGAAAATTTATATTTGGAAAGGGACATGATAAGCTTGCTGAAACAGATGACAGTAGAAAGAAAATCAATAAATTTAAGGAATCAGCATGGAAGTTTGTTTATTTTCTTTCTGGCGAACTGCTTTCACTATCTGTAACATACAATGAGCCATGGTTTAAGAACACCAGATACTTTTGGATAGGCCCTGGTGACCAGATCTGGCCTGATCAGAAGATAAAACTGAAGCTCAAAGCTGTCTACATGTATGCTGCTGGATTTTACACATATTCAATTTTCGCTCTCCTGTTCTGGGAAACAAGACGTTCGGACTTTGGAGTATCAATGTCCCACCATATAGCAACTGTTGTTCTGATTGTTCTTTCCTACATTTTCCGATTCGCTCGTGTTGGCACTGTTGTTTTAGCCCTTCATGATGCAAGTGATATATTCCTAGAGATTGGGAAGATGGCCAAGTACAGTAGCTGCGAGTGGCTAGCAGTTATGGCATTTCTTCTTTTTGTGGCATCGTGGATACTTCTTCGGCTCGTTATGTTCCCTTTCTGGATCCTAAGAAGCACAAGCTATGAAGTGCTGCTGACCTTGGACAGGCAGAAGCATCGATTTTATGGCCCCATATACTACTATGTTTTCAACTGTCTACTGTTCTCACTCCTAGTTCTTCACATATATTGGTGGGTACTGATATGGCGGATGCTAGTTAAACAGATTCAATCGAAAGGGCGTGTTGGTGATGATGTTCGATCCGATTCTGAAGGCGAAGATGAGCATGAAGATTAA
>AC210013_2 
CTATGTGTCTTTCTTTGACTTGGGAGGGGCCTGCTGCTTCCATTCCCTGACGAGCTCCTTCCAGAGGTTCCAAATCCACAGGTTGCTGACCGCAATGGCGGTGCCGACAACCAGGATCCAGGAGATCCGCACCCACCACGGGATGACGTCGACGGCCTGGCCGGACAGGTAGAAGGCGGCCATCTTGAGGAGGAAGAGCNNNNNNNNNNNNNNNNNNNNNNNNNNNNNNNNNNNNNNNNNNNNNNNNNNNNNNNNNNNNNNNNNNNNNNNNNNNNNNNNNNNNNNNNNNNNNNNNNNNNNNNNNNNNNNNNNNNNNNNNNNNNNNNNNNNNNNNNNNNNNNNNNNNNNNNNNNNNNNNNNNNNNNNNNNNNNNNNNNNNNNNNNNNNNNNNNNNNNNNNNNNNNNNNNNNNNNNNNNNNNNNNNNNNNNNNNNNNNNNNNNNNNNNNNNNNNNNNNNNNNNNNNNNNNNNNNNNNNNNNNNNNNNNNNNNNNNNNNNNNNNNNNNNNNNNNNNNNNNNNNNNNNNNNNNNNNNNNNNNNNNNNNNNNNNNNNNNNNNNNNNNNNNNNNNNNNNNNNNNNNNNNNNNNNNNNNNNNNNNNNNNNNNNNNNNNNNNNNNNNNNNNNNNNNNNNNNNNNNNNNNNNNNNNNNNNNNNNNNNNNNNNNNNNNNNNNNNNNNNNNNNNNNNNNNNNNNNNNNNNNNNNNNNNNNNNNNNNNNNNNNNNNNNNNNNNNNNNNNNNNNNNNNNNNNNNNNNNNNNNNNNNNNNNNNNN
>GRMZM2G151521_1 
TTACTCGTCATCCTCAGAATCAGATCGAACATCATCTGTAACCTGTCCTTTATTATTCAATTGTCTCATTATCATCAAACATATGAGTTTCCACCAGTACATATGGAATACAAGCAATGTGAGAAGCATTGTATTGAAGATATAGTACAAAGCTGTAGGGAATTCATCCAGCTTCCTCCAGAATGTGATGGAATGATAGCTAGAGGCTTTGATTATCCAAAACGGGAAGTAAATCAAACGCAATAGAAGCCAGGAGATAGCGAAGAGACCGAAAAACAAGCTAGCCCCCAACTCCTTTTCTGTGTACTTGCACAATTTGGCAGTCTCAAGAAACACATCACTTGTATCATGAAGAGCAAGAACGATGGTCCCAATTCGAAAAAATCCTGTCAGATATGAAACTCCAATAAGAGTAGATGTTATTACATGATGAGACATCATTACAGCAAAATCTTTTCTGCGGGTTTCCCAAGCAACAAGAGCACCAATGCTGTAGATATAAAATCCACACTGGCACATATAGAAAAGCATCAACGAGGACACGATGGGTTGATTTGGCCAGCCATCAAAGTACTGCACCATATCCAACGACCATGGTTCTTGCTTTATTATCATGAGGACCCATGCTTGAACAGAAGCATAGTATGTAAGTTTCCAAATGGACTCCGAGAATTTGACAATCTTTGCTTGCCTGGCCTCATCACTCATCAACTTAGAAGCTTTAGTGTTGAAAAGGTAGACTGCCAATGGNNNNNNNNNNNGGAGGTCGAGCAGGAAGCGGGCGCAGAAGAAAACGAGGGAGAAGAGGAGCGCTACGGAGACCGCCTCTCCGCCGCGNACCGCCATCAT
>GRMZM2G151521_9 
TTACTCGTCATCCTCAGAATCAGATCGAACATCATCTGTAACCTGTCCTTTATTATTCAATTGTCTCATTATCATCAAACATATGAGTTTCCACCAGTACATATGGAATACAAGCAATGTGAGAAGCATTGTATTGAAGATATAGTACAAAGCTGTAGGGAATTCATCCAGCTTCCTCCAGAATGTGATGGAATGATAGCTAGAGGCTTTGATTATCCAAAACGGGAAGTAAATCAAACGCAATAGAAGCCAGGAGATAGCGAAGAGACCGAAAAACAAGCTAGCCCCCAACTCCTTTTCTGTGTACTTGCACAATTTGGCAGTCTCAAGAAACACATCACTTGTATCATGAAGAGCAAGAACGATGGTCCCAATTCGAAAAAATCCTGTCAGATATGAAACTCCAATAAGAGTAGATGTTATTACATGATGAGACATCATTACAGCAAAATCTTTTCTGCGGGTTTCCCAAGCAACAAGAGCACCAATGCTGTAGATATAAAATCCACACTGGCACATATAGAAAAGCATCAACGAGGACACGATGGGTTGATTTGGCCAGCCATCAAAGTACTGCACCATATCCAACGACCATGGTTCTTGCTTTATTATCATGAGGACCCATGCTTGAACAGAAGCATAGTATGTAAGTTTCCAAATGGACTCCGAGAATTTGACAATCTTTGCTTGCCTGGCCTCATCACTCATCAACTTAGAAGCTTTAGTGTTGAAAAGGTAGACTGCCAATGGCTTGTAGACGAGGAGGTCGAGCAGGAAGCGGGCGCAGAAGAAAACGAGGGAGAAGAGGAGCGCTACGGAGACCGCCTCTCCGCCGCGTACCGCCATCAT
>GRMZM2G021589_27 
ATGCACGGGAATTTCGGGCCCCAGGAGCAGATTCTGTGGCCGGCGTCGGTTCTCGCCGGCATCGTCATGTGCGGCGCCGTATATCAGATGACTCGACATGTCAGTTCTCGATGTTTCAAATGCTACAGTATGTTAAATAACAGGCAAAAGGTTGAGTGGAACAATAGGGGTTTCTCTACAGTCCATGCATTGGTAGCTGCTGCCGTTTCTTTCTACCTGGTCATGATCTCTGACCTCTTCAATGAAGATGCGCACAATAGCATAATAATTGACAGAAAATCATGGCTATCCGATTGCATGTTTGGGGTCTCGATCGGTTACTTTTTGACAGACTTGACGATGATCATGCTGTATTTTCCTTCTTTAGGTGGAAATGAGTATCTCTTGCATCACGGACTTTCTATGTATGCAATTGGTCTTGCTTTGTTGAGTGGCAAAGCACACATGTACATCCTCATGGTCCTCTTCACCGAAATCACGACTCCCTTTGTGAACCTCAGATGGTATTTGGACGTTGCTGGTCAGAAGACTTGTAATCTTTACTTATACAATGGTGTGGCTCTATTTGTTGGATGGCTGGTACAACAACTGCTCTCATGAGTCATCAATTTCTTTTAA
>GRMZM2G138330_18 
NNNNNNNNNNNNNNNNNNNNNNNNNNNNNNNNNNNNNNNNNNNNNNNNNNNNNNNNNNNNNNNNNNNNNNNNNNNNNNNNNNNNNNNNNNNNNNNNNNNNNNNNNNNNNNNNNNNNNNNNNNNNNNNNNNNNNNNNNNNNNNNNNNNNNNNNNNNNNNNNNNNNNNNNNNNNNNNNNNNNNNNNNNNNNNNNNNNNNNNNNNNNNNNNNNNNNNNNNNNNNNNNNNNNNNNNNNNNNNNNNNNNNNNNNNNNNNNNNNNNNNNNNNNNNNNNNNNNNNNNNNNNNNNNNNNNNNNNNNNNNNNNNNNNNNNNNNNNNNNNNNNNNNNNNNNNNNNNNNNNNNNNNNNNNNNNNNNNNNNNNNNNNNNNNNNNNNNNNNNNNNNNNNNNNNNNNNNNNNNNNNNNNNNNNNNNNNNNNNNNNNNNNNNNNNNNNNNNNNNNNNNNNNNNNNNNNNNNNNNNNNNNNNNNNNNNNNNNNNNNNNNNNNNNNNNNNNNNNNNNNNNNNNNNNNNNNNNNNNNNNNNNNNNNNNNNNNNNNNNNNNNNNNNNNNNNNNNNNNNNNNNNNNNNNNNNNNNNNNNNNNNNNNNNNNNNNNNNNNNNNNNNNNNNNNNNNNNNCCGTCGACGTCATCCCGTGGTGGGTGCGGATCTCCTGGATCCTCGTTGTCGGCACCGCCATTGCCGTCAGCAACCTGTGGATTTGGAACCTCTGGAAGGAGCTCGTCAGGGAATGGAAGCAAGCCCCTTCCAAGTCAAAGAAAGACACATAG
>GRMZM2G083427_30 
ATGGCAGTCCACGGCGGAGAGGCGGNNTCCGNCGNNNNNCTCTTCTCCCNCNCNTTCTTNNNNNNNNNNNNNNNNNNNNNNNNNNNNNNNNNNNNNCCATTAGCAGTCTACCTTTTCAACACCAAAGCTTCTAAGTTGATGAATAATGAGGCCAGGCAAGCAAAGATTGTCAAGTTCTCAGAGTCCATTTGGAAACTTACCTACTATGCTTCTGTTCAAGCATGGGTCCTCATGATAATAAAGCAGGAACCATGGTCATTGGATATGATGCAATACTTTGATGGCTGGCCGAACCAACCCATCGTGTCTTCATTGATGCTTTTCTATATGTGCCAGTGTGGATTTTATATCTATAGCATCGGTGCTCTTGTTGCTTGGGAAACCCGCAGAAAAGATTTTGCTGTAATGATGTCTCATCATGTAATAACATCTACTCTAATTGGAGTTTCATATCTGACTGGTCTTGTAGTTTTGGACTTATTGCTGTTGCCGTTGCAATGGCAGCTATCATTCCATCACATTCTTGAGGAAGCTGGATGA
>GRMZM2G444643_25 
TCAATCTTCATGGTCGTCTTCTCCTTCGGAATCAGATCGAACATCATCTCCAACATTTCTTGTCTTGATTTGTCTCACAAGCATCCGGTATATTAAAACCCACCAATATATGTGGAGAACAAGTAGTGAAAATAGAAGGGAATTGAACACATAATAGTATATAGGACCATCAAAATTGTGCTTCTTTTTGTCCAAAGTCAACAAGACCTCATAGCTTGTACTTCTCAGAATCCAGAACGGAAAATATGTGAGGCGGAGAAGAACCCATGAAATAACAAAAAACAGAAACGAAACATTGGCAAGCCAATCACAATGGCTGTACTTGGACATCTTCCCTACTTCCAGGAAAACGTCACTTGCATCATGAATTGCCAATACTATAGAGCCAACTCTAGCAAATCTGAACACATAAGATAGAACAATCAGAACAACAGTAGCAACATGATGTGACATTGACACTCCAAAGTCTGAACGCCTTGTTTCCCAAAACATAAGTGCAAATATGGAATATGTGTAGAATCCAGCAGCATACATATATACAGCCTTAAGTTTCAATTTTATCTTTTGGTCAGGCCAGACCTGTTCTCCTGGTCCTACCCAAAAATATCTGGTATTGGTGAACCAAGGCTCATTATATGTGACAGACAAAGATAAAAGCTCTCCAGACAGGAAATAAACACATTTCCAAGCTGATTCCTTGAATTTTCTTATCTTCTTCCTTGCCTCTTCTGTTTCATTATTAGCTCTCTGATGTCCCTGCCCATGTATAAGCCTCATTGCAACCCANNNNNNNNNNNNNNNNNNNNNNNNNNNNNNNNNNNNNNNNNNNNNNNNNNNNNNNNNNNNNNNNNNNNNNNNNNNNNNNNNNNNNNNNNNNNNNNNNNNNNNNNNNNNNNNNNNNNNNNNNNNNNNNNNNNNNNNNNNNNNNNNNNNNNNNNNNNNNNNNNNNNNNNNNNNNNNNNNNNNNNNNNNNNNNNNNNNNNNNNNNNNNNNNNNNNNNNNNNNNNNNNNNNNNNNNNNNNNNNNNNNNNNNNNNNNNNNNNNNNNNNNNNNNNNNNNNNNNNNNNNNNNNNNNNNNNNNNNNNNNNNNNNNNNNNNNNNNNNNNNNNNNNNNNNNNNNNNNNNNNNNNNNNNNNNNGCGTCGACGAGCGTCGGTCGGCTCGCGGTTGCGACCGTGGGTGGGGGCAGCAGGTTGGGGAGGAAGAACGTGGCGAAGGCCGGGAAGACGAACGGGACGTCCGACGACGGCGAAAACGATGGTGCGCGCATGATGTGAAACGTCCTCGTGGACGTGCAATAGCCACTGCGCGAGTCGGTGTCAGGGCTGGTGTCGGACGAATACGGGGAGGAGGCGCATGCTCCTACGCCCTCTGCCGAGAATGGGGTGGCGCGGAGGTGGAGGCATGAGGGGAGAGAGAAAAGAAGTAGAATGGCGAACGAGGTGGTGGCAACTGAGGTGAGGACCATCAT
>GRMZM2G083427_25 
NNNNNNNNNNNNNNNNNNNNNNNNNNNNNNNNNNNNNNNNNNNNNNNNNNNNNNNNNNNNNNNNNNNNNNNNNNNNNNNNNNNNNNNNNNNNNNNNCCATTAGCAGTCTACCTTTTCAACACCAAAGCTTCTAAGTTGATGAATAATGAGGCCAGGCAAGCAAAGATTGTCAAGTTCTCAGAGTCCATTTGGAAACTTACCTACTATGCTTCTGTTCAAGCATGGGTCCTCATGATAATAAAGCAGGAACCATGGTCATTGGATATGATGCAATACTTTGATGGCTGGCCGAACCAACCCATCGTGTCTTCATTGATGCTTTTCTATATGTGCCAGTGTGGATTTTATATCTATAGCATCGGTGCTCTTGTTGCTTGGGAAACCCGCAGAAAAGATTTTGCTGTAATGATGTCTCATCATGTAATAACATCTACTCTAATTGGAGTTTCATATCTGACTGGTCTTGTAGTTTTGGACTTATTGCTGTTGCCGTTGCAATGGCAGCTATCATTCCATCACATTCTTGAGGAAGCTGGATGA
>GRMZM2G315726_23 
ANNNNNNNNNNNNNCCCGCTGATCGACTGGGAGGCGGAGAGCTACCCTGCCTACCCAGATTTCGCGGCCATTCCCCTTTTCGTCGTCTTCTTCCTCGTCGTCCGTTTCTTCCTCGACCGCTTCGTATTCGAGTGGTTAGCCAGGAAGCTGATTTTCAAGGAGGAGGATGAGAAGAAGCTTGGCCCTACTACATATGCAGGCAAGAGAAAGATCAGGAAATTTAAAGAATCAGCTTGGAAATGCATGTATTTTCTTTCTGGGGAGCTATTGGCATTGTCTGTGACGTACAACGAGCCATGGTTCACAACCACAAGAAATTTCTGGGTTGGACCAGGCGATCAGATCTGGCCAGATCAAAAAATTAAATTGAAACTCAAGACAGTCTATATGTATGTTGCTGGCTTTTACACATACTCGATATTTGCCCTTTTGTTTTGGGAAATAAGGCGCTCAGACTTCGGTATTTCAATGACTCATCATGTAGCAACCGTCTGTCTGATAGCACTGTCTTACATATTCAGATTTGCTCGGGTGGGTTCAGTTGTCCTTGCCATTCATGATGCTACTGATGTGTTCCTGGAGCTTGGAAAAATTTCCAAGTATAGTGGCCATGAGTTGTTTGCAGATGTTTCATTTCTTGTTTTCGTCAGTTCTTGGGTACTCCTCCGCCTTATATATTATCCGTTCTGGATTCTCTGGAGCACGAGCTATGAAGTTGTTCTGACTCTAGACAAGGAAAAGCATAAAGTTGACGGGCCAATATACTACTATGTATTCAACAGTCTTCTCTTCTCTCTACTTGTTCTACACATATATTGGTGGGTTTTAATGTATCGGATGCTTGTGAAGCAAATACAGTCTAGAGGGCACGTTGGCGATGATATACGATCTGATTCTGAAGGTGAAGAGGAACATGAGGATTGA
>GRMZM2G444643_30 
TCAATCTTCATGGTCGTCTTCTCCTTCAGAATCAGATCGAACATCATCTCCAACATTTCTTGTCTTGATTTGTCTCACAAGCATCCGATATATTAAAACCCACCAATATATGTGGAGAACAAGTAGTGAAAATAGAAGGGAATTGAACACATAATAGTATATAGGACCATCAAAGTTGTGCTTCTTTTTGTCCAAAGTCAACAAGACCTCATAGCTTGTACTTCTCAGAATCCAGAACGGAAAATATGTGAGACGGAGAAGAACCCATGAAATAACAAAAAACAGAAACGAAACATTGGCAAGCCAATCACAATGGCTGTACTTGGACATCTTCCCTACTTCCAGGAAAACGTCACTTGCATCATGAATTGCCAATACTATAGAGCCAACTCTAGCAAATCTGAACACGTAAGATAGAACAATCAGAACAACAGTAGCAACATGATGTGACATTGACACTCCAAAGTCTGAACGCCTTGTTTCCCAAAACATAAGTGCAAATATGGAATATGTGTAGAATCCAGCAGCATACATATATACAGCCTTAAGTTTCAATTTTATCTTTTGGTCAGGCCAGACCTGTTCTCCTGGTCCTACCCAAAAATATCTGGTATTGGTGAACCAAGGCTCATTATATGTGACAGACAAAGATAAAAGCTCTCCAGACAGGAAATAAACACATTTCCAAGCTGATTCCTTGAATTTTCTTATCTTCTTCCTTGCCTCTTCTGTGTCATTATTAGCTCTCTGATGTCCCTGCCCATGTATAAGCCTCATTGCAACCCANNNNNNNNNNNNNNNNNNNNNNNNNNNNNNNNNNNNNNNNNNNNNNNNNNNNNNNNNNNNNNNNNNNNNNNNNNNNNNNNNNNNNNNNNNNNNNNNNNNNNNNNNNNNNNNNNNNNNNNNNNNNNNNNNNNNNNNNNNNNNNNNNNNNNNNNNNNNNNNNNNNNNNNNNNNNNNNNNNNNNNNNNNNNNNNNNNNNNNNNNNNNNNNNNNNNNNNNNNNNNNNNNNNNNNNNNNNNNNNNNNNNNNNNNNNNNNNNNNNNNNNNNNNNNNNNNNNNNNNNNNNNNNNNNNNNNNNNNNNNNNNNNNNNNNNNNNNNNNNNNNNNNNNNNNNNNNNNNNNNNNNNNNNNNNCTGCGTCGACGAGCGTCGGTCGGCTCGCGGTTGCGACCGTGGGTGGGGGCAGCAGGTTGGGGAGGAAGAACGTGGCGAAGGCCGGGAAGACGAACGGGACGTCCGACGACGGCGAAAACGATGGTGCGCGCATGATGTGAAACGTCCTCGTGGACGTGCAATAGCCACTGCGCGAGTCGGTGTCAGGGCTGGTGTCGAACGAATACGGGGAGGAGGCGCATGCTCCTACGCCCTCTGCCGAGAATGGGGTGGCGCGGAGGTGGAGGCATGAGGGGAGAGAGAAAAGAAGTAGAATGGCGAACGAGGTGGTGGCAACTGAGGTGAGGACCATCAT
>GRMZM2G016184_12 
GGGACCTATTACATTCCGTTATTCGATAATATCCACCTCTGCGTTGGGGGTTTCTGTCGGCTACTTCATCACTGATCTTGCAATGATCTTCTGGCTGTATCCTTCCCTTGGTGGAATGGAATATGTCCTCCACCATACTGTTTCCCTGGTTGCAATAGCTTACACAATGTTGTCTGGGGAAGGGCAGTTTTACACATACATGGTTCTCATTTCAGAGACAACCACCCCTGAAATCAACTTGCGATGGTTTCTTGACACTGCTGGACTGAAGAAATCAAGTGCTTACTTGGTTAATGGAATTCTGATGTTTGTTGCATGGCTGGTGGCAAGGATATTTTTGTTCATGTATGTATTTTACCACATCTATTTGCATTACGGTCAGATAATGCAGATGCATGCCTTTGGGTACTACCTGACATTTGTTGTGCCATCAGTGCTCTTTGTAATGAACACAATGTGGTTCATGAAGATCTTAAAAGGTGTGATGAAAACACTGGCAAAATGGCCATGA
>GRMZM2G016551_25 
ATGTATGCTGCTGGATTTTACACATATTCAATTTTCGCTCTTCTGTTCTGGGAAACAAGGCGTTCGGACTTTGGAGTATCAATGTCCCACCATATAGCAACTGTTGTTCTGATTGTTCTTTCCTACATTTTCAGATTTGCTCGTGTTGGCTCTGTTGTTTTAGCCCTTCATGATGCAAGTGATATATTCCTAGAGATTGGGAAGATGGCCAAGTACAGTAGCTGCGAGTGGCTAGCAGTTGTGGCATTTCTTCTTTTCGTGGCATCGTGGATACTTCTCCGGCTTGTTATATTCCCTTTCTGGATCCTAAGAAGCACAAGCTATGAAGTACTGCTGACCCTGGACAAGGAGAAACATCAGTTTTATGGCCCCATATACTATTATGTTTTCAACTGTCTTCTGTTCTCACTCCTAGTTCTTCACATATATTGGTGGGTACTGATATGGCGGATGCTAGTTAAGCAGATTCAATCGAAAGGGCATGTTGGTGATGATGTTCGATCCGATTCTGAAGGCGAAGAGGAACATGAAGATTAA
>GRMZM2G020148_3 
NNNNNNNNNNNNNNNNNNNNNNNNNNNNNNNNNNNNNNNNNNNNNNNNNNNNNNNNNNNNNNNNNNNNNNNNNNNNNNNNNNNNNNNNNNNNNNNNNNNNNNNNNNNNNNNNNNNNNNNNNNNNNNNNNNNNNNNNNNNNNNNNNNNNNNNNNNNNNNNNNNNNNNNNNNNNNNNNNNNNNNNNNNNNNNNNNNNNNNNNNNNNNNNNNNNNNNNNNNNNNNNNNNNNNNNNNNNNNNNNNNNNNNNNNNNNNNNNNNNNNNNNNNNNNNNNNNNNNNNNNNNNNNNNNNNNNNNNNNNNNNNNNNNNNNNNNNNNNNNNNNNNNNNNNNNNNNNNNNNNNNNNNNNNNNNNNNNNNNNNNNNNNNNNNNNNNNNNNNNNNNNNNNNNNNNNNNNNNNNNNNNNNNNNNNNNNNNNNNNNNNNNNNNNNNNNNNNNNNNNNNNNNNNNNNNNNNNNNNNNNNNNNNNNNNNNNNNNNNNNNNNNNNNNNNNNNNNNNNNNNNNNNNNNNNNNNNNNNNNNNNNNNNNNNNNNNNNNNNNNNNNNNNNNNNNNNNNNNNNNNNNNNNNNNNNNNNNNNNNNNNNNNNNNNNNNNNNNNNNNNNNNNNNNNNNNNNNNNNNNNNNNNNNNNNNNNNNNNNNNNNNNNNNNNNNNNNNNNNNNNNNNNNNNNNNNNNNNNNNNNNNNNNNNNNNNNNNNNNNNNNNNNNNNNNNNNNNNNNNNNNNNNNNNNNNN
>GRMZM2G077279_17 
TCAATCCTGATGGTTCTGCTTATTTCTTTCTCGTGTGAATGCTTTAAGTAGATCGAGCCCAAGAAATATGTTAAGCAGATTCATTCCTGCCATACCAAGTAGAGCTAGCGGAAGCTCAATGCCCTTCCCAAATTTGTGGGCATCAGAGATGAGCTTGTAAGTAATCAAGATATGGCATATCACCCTTGCTGTTACAAAGGTAGTCCAGTTGAGTACCCATTCCAGCTTCACCACTGTTCTGTCAAAATCCCGAAATCCAACCATTCGCCTGACTTTCCTTACATGTAAAAATATGGAGTGCAGCTCACATACAAGGGAGAGATTTAGGTAGTTGATTGTGACATTCCTATACAGAGCTAGTGTAAAGCAAATGAGTAGGATCAAGTGATGCATGAGAATTCCAGGAAGCCATCCACTGTATAGCCGGTATCGGAGCATGTCCAGTTGGTCATATGCAAAGTAGCCACAAGAAAAGCACAGAGCAGAATATGCTCCAATCCAACTGCCACCAAATAGTTCTTCATGCTCAAACAT
>GRMZM2G315726_2 
ATGGCCTTCTCACCCCCGCTGATCGACTGGGAGGCGGAGAGCTACCCTGCCTACCCAGATTTCGCGGCCATTCCCCTTTTCGTCGTCTTCTTCCTCGTCGTCCGTTTCTTCCTCGACCGCTTCGTATTCGAGTGGTTAGCCAGGAAGCTGATTTTCAAGGAGGAGGATGAGAAGAAGCTTGGCCCTACTACATATGCAGGCAAGAGAAAGATCAGGAAATTTAAAGAATCAGCTTGGAAATGCATGTATTTTCTTTCTGGGGAGCTATTGGCATTGTCTGTGACGTACAACGAGCCATGGTTCACAACCACAAGAAATTTCTGGGTTGGACCAGGCGATCAGATCTGGCCAGATCAAAAAATTAAATTGAAACTCAAGACAGTCTATATGTATGTTGCTGGCTTTTACACATACTCGATATTTGCCCTTTTGTTTTGGGAAATAAGGCGCTCAGACTTCGGTATTTCAATGACTCATCATGTAGCAACCGTCTGTCTGATAGCACTGTCTTACATATTCAGATTTGCTCGGGTGGGTTCAGTTGTCCTTGCCATTCATGATGCTACTGATGTGTTCCTGGAGCTTGGAAAAATTTCCAAGTATAGTGGCCATGAGTTGTTTGCAGATGTTTCATTTCTTGTTTTCGTCAGTTCTTGGGTACTCCTCCGCCTTATATATTATCCGTTCTGGATTCTCTGGAGCACGAGCTATGAAGTTGTTCTGACTCTAGACAAGGAAAAGCATAAAGTTGACGGGCCAATATACTACTATGTATTCAACAGTCTTCTCTTCTCTCTACTTGTTCTACACATATATTGGTGGGTTTTAATGTATCGGATGCTTGTGAAGCAAATACAGTCTAGAGGACACGTTGGCGATGATATACGATCTGATTCTGAAGGTGAAGAGGAACATGAGGATTGA
>GRMZM2G016551_30 
ATGTATGCTGCTGGATTTTACACATATTCAATTTTCGCTCTTCTGTTCTGGGAAACAAGGCGTTCGGACTTTGGAGTATCAATGTCCCACCATATAGCAACTGTTGTTCTGATTGTTCTTTCCTACATTTTCAGATTTGCTCGTGTTGGCTCTGTTGTTTTAGCCCTTCATGATGCAAGTGATATATTCCTAGAGATTGGGAAGATGGCCAAGTACAGTAGCTGCGAGTGGCTAGCAGTTGTGGCATTTCTTCTTTTCGTGGCATCGTGGATACTTCTCCGGCTTGTTATATTCCCTTTCTGGATCCTAAGAAGCACAAGCTATGAAGTACTGCTGACCCTGGACAAGGAGAAACATCAGTTTTATGGCCCCATATACTATTATGTTTTCAACTGTCTTCTGTTCTCACTCCTAGTTCTTCACATATATTGGTGGGTACTGATATGGCGGATGCTAGTTAAGCAGATTCAATCGAAAGGGCATGTTGGTGATGATGTTCGATCCGATTCTGAAGGCGAAGAGGAACATGAAGATTAA
>GRMZM2G132084_2 
ATGTTGTCTGGGGAAGGGCAGTTTTACACATACATGGTTCTCATTTCAGAGACAACCACCCCTGAAATCAACTTGCGATGGTTTCTTGACACTGCTGGACTGAAGAAATCAAGTGCTTACTTGGTTAATGGAATTCTGATGTTTGTTGCATGGCTGGTGGCAAGGATATTTTTGTTCATGTATGTATTTTACCACATTTATTTGCATTACAGTCAGATAATGCAGATGCATGCCTTTGGGTACTACCTGACGTTTGTTGTGCCATCGGTGCTCTTTGTAATGAACACAATGTGGTTCATGAAGATCTTAAAAGGCGTGATGAAAACACTGGCAAAATGGTCATGA
>GRMZM2G163426_13 
ATGGCGGCGCTCCTGGAGCTGTTCCTGGGCTCCTCTCCCGCGCCGGTGGACTGGGAGGCAGAGGTCTACCCGGCGTACGGGGACTTCGCCGTACTCCCCTTACTCGTCGCCTTCTTCCCCGCCGTCCGGTTCCTCCTCGACCGACTCGTCTTCGAGGTTTTAGCACGAAAATTTATATTTGGAAAGGGACATGATAAGCTTGCTGAAACAGATGACAGTAGAAAGAAAATCAATAAATTTAAGGAATCAGCATGGAAGTTTGTTTATTTTCTTTCTGGCGAACTGCTTTCACTATCTGTAACATACAATGAGCCATGGTTTAAGAACACAAGATACTTTTGGATAGGCCCTGGTGACCAGATCTGGCCTGATCAGAAGATAAAACTGAAGCTCAAAGCTGTCTACATGTATGCTGCTGGATTTTACACATATTCAATTTTCGCTCTCCTGTTCTGGGAAACAAGACGTTCGGACTTTGGAGTATCAATGTCCCACCATATAGCAACTGTTGTTCTGATTGTTCTTTCCTACATTTTCCGATTCGCTCGTGTTGGCACTGTTGTTTTAGCCCTTCATGATGCAAGTGATATATTCCTAGAGATTGGGAAGATGGCCAAGTACAGTAGCTGCGAGTGGCTAGCAGTTATGGCATTTCTTCTTTTTGTGGCATCGTGGATACTTCTTCGGCTCGTTATGTTCCCTTTCTGGATCCTAAGAAGCACAAGCTATGAAGTGCTGCTGACCTTGGACAGGGAGAAGCATCGATTTTATGGCCCCATATACTACTATGTTTTCAACTGTCTTCTGTTCTCACTCCTAGTTCTTCACATATATTGGTGGGTACTGATATGGCGGATGCTAGTTAAACAGATTCAATCGAAAGGGCGTGTTGGTGATGATGTTCGATCCGATTCTGAAGGCGAAGATGAGCATGAAGATTAA
>GRMZM2G021589_6 
ATGCACGGGAATTTCGGGGCCCAGGAGCAGATTCTATGGCCGGCGTCGGTTCTCGCCGGCATCGTCATGTGCGGCGCCGTATATCAGATGACTCGACATGTCAGTTCTCGATGTTTCAAATGCTACAGTATGTTAAATAACAGGCAAAAGGTTGAGTGGAACAATAGGGGTTTCTCTACAGTCCATGCATTGGTAGCTGCTGCCGTTTCTTTCTACCTGGTCATGATCTCTGACCTCTTCAATGAAGATGCGCACAATAGCATAATAATTGACAGAAAATCATGGCTATCCGATTGCATGTTTGGGGTCTCGATCGGTTACTTTTTGACAGACTTGACGATGATCATGCTGTATTTTCCTTCTTTAGGTGGAAATGAGTATCTCTTGCATCACGGACTTTCTATGTATGCAATTGGTCTTGCTTTGTTGAGTGGCAAAGCACACATGTACATCCTCATGGTCCTCTTCACCGAAATCACGACTCCCTTTGTGAACCTCAGATGGTATTTGGACGTTGCTGGTCAGAAGACTTGTAATCTTTACTTATACAATGGTGTGGCTCTATTTGTTGGATGGCTGGTACAACAACTGCTCTCACGAGTCATCAATTTCTTTTAA
>AC210013_17 
CTATGTGTCTTTCTTTGACTTGGGAGGGGCCTGCTGCTTCCATTCCCTGACGAGCTCCTTCCAGAGGTTCCAAATCCACAGGTTGCTGACCGCAATGGCGGTGCCGACAACCAGGATCCAGGAGATCCGCACCCACCACGGAATGACGTCGACGGCCTGGCCGGACAGGTAGAAGGCGGCNNNNNNNNNNNNNNNNNNNNNNNNNNNNNNNNNNNNNNNNNNNNNNNNNNNNNNNNNNNNNNNNNNNNNNNNNNNNNNNNNNNNNNNNNNNNNNNNNNNNNNNNNNNNNNNNNNNNNNNNNNNNNNNNNNNNNNNNNNNNNNNNNNNNNNNNNNNNNNNNNNNNNNNNNNNNNNNNNNNNNNNNNNNNNNNNNNNNNNNNNNNNNNNNNNNNNNNNNNNNNNNNNNNNNNNNNNNNNNNNNNNNNNNNNNNNNNNNNNNNNNNNNNNNNNNNNNNNNNNNNNNNNNNNNNNNNNNNNNNNNNNNNNNNNNNNNNNNNNNNNNNNNNNNNNNNNNNNNNNNNNNNNNNNNNNNNNNNNNNNNNNNNNNNNNNNNNNNNNNNNNNNNNNNNNNNNNNNNNNNNNNNNNNNNNNNNNNNNNNNNNNNNNNNNNNNNNNNNNNNNNNNNNNNNNNNNNNNNNNNNNNNNNNNNNNNNNNNNNNNNNNNNNNNNNNNNNNNNNNNNNNNNNNNNNNNNNNNNNNNNNNNNNNNNNNNNNNNNNNNNNNNNNNNNNNNNNNNNNNNNNNNNNNNNNNNNNNNNNNNNNNNNNNNNNN
>GRMZM2G151521_13 
TTACTCGTCATCCTCAGAATCAGATCGAACATCATCTGTAACCTGTCCTTTATTATTCAATTGTCTCATTATCATCAAACATATGAGTTTCCACCAGTACATATGGAATACAAGCAATGTGAGAAGCATTGTATTGAAGATATAGTACAAAGCTGTAGGGAATTCATCCAGCTTCCTCCAGAATGTGATGGAATGATAGCTAGAGGCTTTGATTATCCAAAACGGGAAGTAAATCAAACGCAATAGAAGCCAGGAGATAGCGAAGAGACCGAAAAACAAGCTAGCCCCCAACTCCTTTTCTGTGTACTTGCACAATTTGGCAGTCTCAAGAAACACATCACTTGTATCATGAAGAGCAAGAACGATGGTCCCAATTCGAAAAAATCCTGTCAGATATGAAACTCCAATAAGAGTAGATGTTATTACATGATGAGACATCATTACAGCAAAATCTTTTCTGCGGGTTTCCCAAGCAACAAGAGCACCAATGCTGTAGATATAAAATCCACACTGGCACATATAGAAAAGCATCAACGAGGACACGATGGGTTGATTTGGCCAGCCATCAAAGTACTGCACCATATCCAACGACCATGGTTCTTGCTTTATTATCATGAGGACCCATGCTTGAACAGAAGCATAGTATGTAAGTTTCCAAATGGACTCCGAGAATTTGACAATCTTTGCTTGCCTGGCCTCATCACTCATCAACTTAGAAGCTTTAGTGTTGAAAAGGTAGACTGCCAATGGNNNNNAGACGAGGAGGTCGAGCAGGAAGCGGGCGCAGAAGAAAACGAGGGAGAAGAGGAGCGCTACGGAGACCGCCTCTCCGCCGCGTACCGCCATCAT
>GRMZM2G016184_24 
GGGACCTATTACATTCCGTTATTCGATAATATCCACCTCTGCGTTGGGGGTTTCTGTCGGCTACTTCATCACTGATCTTGCAATGATCTTCTGGCTGTATCCTTCCCTTGGTGGAATGGAATATGTCCTCCACCATACTGTTTCCCTGGTTGCAATAGCTTACACAATGTTGTCTGGGGAAGGGCAGTTTTACACATACATGGTTCTCATTTCAGAGACAACCACCCCTGAAATCAACTTGCGATGGTTTCTTGACACTGCTGGACTGAAGAAATCAAGTGCTTACTTGGTTAATGGAATTCTGATGTTTGTTGCATGGCTGGTGGCAAGGATATTTTTGTTCATGTATGTATTTTACCACATCTATTTGCATTACGGTCAGATAATGCAGATGCATGCCTTTGGGTACTACCTGACATTTGTTGTGCCATCAGTGCTCTTTGTAATGAACACAATGTGGTTCATGAAGATCTTAAAAGGTGTGATGAAAACACTGGCAAAATGGCCATGA
>GRMZM2G075023_18 
TCAGCGACGAGCTTGTAAGTTATCAAGATATGGCATATCACCCTTGCTGTCACAAAGGTAGTCCAGTTGAGTAACCATTCCAGCTTCACCATTGTTCTGTCGAAATCTCGAAATCCAACCATTCGCCTCACTTTCCTTACATGCAAAAATATGGAGTGCAGCGGAGACGGACGTGAGGGAGGAGTGGAGGAGCGATACGGCGGTGTTGACGAAGAGCGGGTCGCGNNNNNNNNNNNNNNNNNNNNNNNNNNNNNNNNNNNNNNNNNNNNNNNNNNNNNNNNNNNNNNNNNNNNNNNNNNNNNNNNNNNNNNNNNNNNNNNNNNNNNNNNNNNNNNNNNNNNNNNNNNNNNNNNNNNNNNNNNNNNNNNNNNNNNNNNNNNNNNNNNNNNNNNNNNNNNNNNNNNNNNNNNNNNNNNN
>GRMZM2G151521_12 
TTACTCGTCATCCTCAGAATCAGATCGAACATCATCTGTAACCTGTCCTTTATTATTCAATTGTCTCATTATCATCAAACATATGAGTTTCCACCAGTACATATGGAATACAAGCAATGTGAGAAGCATTGTATTGAAGATATAGTACAAAGCTGTAGGGAATTCATCCAGCTTCCTCCAGAATGTGATGGAATGATAGCTAGAGGCTTTGATTATCCAAAACGGGAAGTAAATCAAACGCAATAGAAGCCAGGAGATAGCGAAGAGACCGAAAAACAAGCTAGCCCCCAACTCCTTTTCTGTGTACTTGCACAATTTGGCAGTCTCAAGAAACACATCACTTGTATCATGAAGAGCAAGAACGATGGTCCCAATTCGAAAAAATCCTGTCAGATATGAAACTCCAATAAGAGTAGATGTTATTACATGATGAGACATCATTACAGCAAAATCTTTTCTGCGGGTTTCCCAAGCAACAAGAGCACCAATGCTGTAGATATAAAATCCACACTGGCACATATAGAAAAGCATCAACGAGGACACGATGGGTTGATTTGGCCAGCCATCAAAGTACTGCACCATATCCAACGACCATGGTTCTTGCTTTATTATCATGAGGACCCATGCTTGAACAGAAGCATAGTATGTAAGTTTCCAAATGGACTCCGAGAATTTGACAATCTTTGCTTGCCTGGCCTCATCACTCATCAACTTAGAAGCTTTAGTGTTGAAAAGGTAGACTGCCAATGGCTTGTAGACGAGGAGGTCGAGCAGGAAGCNNNNNNNNNNNNNNNNNNNNNNNNNNNNNNNNNNNNNNNNNNNNNNNNNNNNNNNNNNNNNNNNNNNNNN
>AC210013_19 
CTATGTGTCTTTCTTTGACTTGGGAGGGGCCTGCTGCTTCCATTCCCTGACGAGCTCCTTCCAGAGGTTCCAAATCCACAGGTTGCTGACCGCAATGGCGGTGCCGACAACCAGGATCCAGGAGATCCGCACCCACCACGGGATGACGTCGACGGCCTGGCCGGACAGGTAGAAGGCGGCCATCTTGAGGAGGAAGAGTGGGCCGGCGACGCCCCTGACGAGCGTGTAGAGCGCGTAGAAGGGCGGCGAGAGGGNNNNNNNNNNNNNNNNNNNNNNNNNNNNNNNNNNNNNNNNNNNNNNNNNNNNNNNNNNNNNNNNNNNNNNNNNNNNNNNNNNNNNNNNNNNNNNNNNNNNNNNNNNNNNNNNNNNNNNNNNNNNNNNNNNNNNNNNNNNNNNNNNNNNNNNNNNNAAGAGCGTGGCGAGGTGGTGCGCGATGAAGAGGACGTCGCCCGGCAGGAAGGCGAGGTAGTGGAGCAGGTCCATGGTGAAGTAGGCGACGCTGTAGTCGANNNNNNNNNNNNNNNNNNNNNNNNNNNNNNNNNNNNNNNNNNNNNNNNNNNNNNNNNNNNNNNNNNNNNNNNNNNNNGCGGCNANNNNNNNNNNNNNNNNNNNNNNNNNNNNNNNNNNNNNNNNNNNNNNNNNNNNNNNNNNNNNNNNCGNCCACCGCCGGAACACGACNANCTGGCCGGCGCAGTAGATGGCGACGTACATGGCGAGGAACGTCGGGAACATCCACCGCTCCTCGGCGGCCAAGGACGCCAGCAAATCCAT
>GRMZM2G020148_29 
TCACCAGCTGTAGCCCCGTCGCCATCGCCTGGNNNNNNNNNNNNNNNNNNNNNNNNNNNNNNNNNNNNNNNNNNNNNNNNNNNNNNNNNNNNNNNNNNNNNNNNNNNNNNNNNNNNNNNNNNNNNNNNNNNNNNNNNNNNNNNNNNNNGTGAGGTACGGGCCGNCGCCCATCCGGGCGGCGGAGAAGGTGGCGGCGAAGAGCACGTCGACGAGGAGGTTGAGGTCCGTGTCCCGCACGCCCAACTCCTTGAGCATCTCCCGCAGGTGCAGCAGCGGGCTGGACATCTCCGTCACGAGCATGCNNNNNNNNNNNNNNNNNNNNNNCCTCTGGTAGGCGAGCCCCGCGCCGATGCCGACGATGCTGACCAGGTGGTGCACGGNGTTGTCCAGCCGCGTGTCNCNNNNNNNNNNNNNNNNNNNNNNNNNNNNNNNNNNNNNNNNNNNNNNNNNNNNNNNNNNNNNNNNCTGGCGAGGGGAGGATGCGGCGGCGAGCGGGCAGACGGGGCACGACCAGTCGTCGACGGAGAGGCAGNNNNNNNNNNNNNNNNNNNNNNNNNNNNNNNNNNAGACGGCGCGGTTGCAGAAGTCGTAGGAGCGCTTGGGGAACAGCGCCCGCACCAGCAAGAAGGCGGNCGACCACAGCACCACCCCGGACGNCACCCAGCTNNNNNNNNNNNNNNNNNNNNNNNNNNNNNNNNNNNNNNNNNNNNNNNNCGCCGCCGCAGTCGCCAT
>GRMZM2G444643_18 
TCAATCTTCATGGTCGTCTTCTCCTTCGGAATCAGATCGAACATCATCTCCAACATTTCTTGTCTTGATTTGTCTCACAAGCATCCGGTATATTAAAACCCACCAATATATGTGGAGAACAAGTAGTGAAAATAGAAGGGAATTGAACACATAATAGTATATAGGACCATCAAAATTGTGCTTCTTTTTGTCCAAAGTCAACAAGACCTCATAGCTTGTACTTCTCAGAATCCAGAACGGAAAATATGTGAGGCGGAGAAGAACCCATGAAATAACAAAAAACAGAAACGAAACATTGGCAAGCCAATCACAATGGCTGTACTTGGACATCTTCCCTACTTCCAGGAAAACGTCACTTGCATCATGAATTGCCAATACTATAGAGCCAACTCTAGCAAATCTGAACACATAAGATAGAACAATCAGAACAACAGTAGCAACATGATGTGACATTGACACTCCAAAGTCTGAACGCCTTGTTTCCCAAAACATAAGTGCAAATATGGAATATGTGTAGAATCCAGCAGCATACATATATACAGCCTTAAGTTTCAATTTTATCTTTTGGTCAGGCCAGACCTGTTCTCCTGGTCCTACCCAAAAATATCTGGTATTGGTGAACCAAGGCTCATTATATGTGACAGACAAAGATAAAAGCTCTCCAGACAGGAAATAAACACATTTCCAAGCTGATTCCTTGAATTTTCTTATCTTCTTCCTTGCCTCTTCTGTTTCATTATTAGCTCTCTGATGTCCCTGCCCATGTATAAGCCTCATTGCAACCCANNNNNNNNNNNNNNNNNNNNNNNNNNNNNNNNNNNNNNNNNNNNNNNNNNNNNNNNNNNNNNNNNNNNNNNNNNNNNNNNNNNNNNNNNNNNNNNNNNNNNNNNNNNNNNNNNNNNNNNNNNNNNNNNNNNNNNNNNNNNNNNNNNNNNNNNNNNNNNNNNNNNNNNNNNNNNNNNNNNNNNNNNNNNNNNNNNNNNNNNNNNNNNNNNNNNNNNNNNNNNNNNNNNNNNNNNNNNNNNNNNNNNNNNNNNNNNNNNNNNNNNNNNNNNNNNNNNNNNNNNNNNNNNNNNNNNNNNNNNNNNNNNNNNNNNNNNNNNNNNNNNNNNNNNNNNNNNNNNNNNNNNNNNNNNNNNNNNNNNCNNGCGTCGGTNNNNNNNCGGTTGCNACCGNGGGCGGGGGCAACAGGNTGNNGNGGAAGAACATGGCGAAGGCCGGGAAGACGAACGGGACGTTCGACGACGGCGAAAACGATGGTGCGCGCATGATGTGAAACGTCCTCGTGGACGTGCAATAGCCACTGCGCGAGTCGGNNNNNNNNNNNNNNNNNNNNGAATACGGGGAGGAGGCGCATGCTCCTACGCCCTCTGCCGAGAATGGGGTGGCGCGGAGGTGGAGGCATGAGGGGAGAGAGAAAAGAAGTAGAATGGCGAACGAGGTGGTGGCAACTGAGGTGAGGACCATCAT
>AC210013_15 
CTATGTGTCTTTCTTTGACTTGGGAGGGGCCTGCTNNNNNNNTTCCCTGACGAGCTCCTTCCAGAGGTTCCAAATCCACAGGTTGCTGACCGCAATGGCGGTGCCGACAACCAGGATCCAGGAGATCCGCACCCACCACGGGANNNNNNNNNNNNNNNNNNNNNNNNNNNNNNNNNNNNNNNNNNNNNNNNNNNNNNNNNNNNNNNNNNNNNNNNNNNNNNNNNNNNNNNNNNNNNNNNNNNNNNNNNNNNNNNNNNNNNNNNNNNNNNNNNNNNNNNNNNNNNNNNNNNNNNNNNNNNNNNNNNNNNNNNNNNNNNNNNNNNNNNNNNNNNNNNNNNNNNNNNNNNNNNNNNNNNNNNNNNNNNNNNNNNNNNNNNNNNNNNNNNNNNNNNNNNNNNNNNNNNNNNNNNNNNNNNNNNNNNNNNNNNNNNNNNNNNNNNNNNNNNNNNNNNNNNNNNNNNNNNNNNNNNNNNNNNNNNNNNNNNNNNNNNNNNNNNNNNNNNNNNNNNNNNNNNNNNNNNNNNNNNNNNNNNNNNNNNNNNNNNNNNNNNNNNNNNNNNNNNNNNNNNNNNNNNNNNNNNNNNNNNNNNNNNNNNNNNNNNNNNNNNNNNNNNNNNNNNNNNNNNNNNNNNNNNNNNNNNNNNNNNNNNNNNNNNNNNNNNNNNNNNNNNNNNNNNNNNNNNNNNNNNNNNNNNNNNNNNNNNNNNNNNNNNNNNNNNNNNNNNNNNNNNNNNNNNNNNNNNNNNNNNNNNNNNNNNNNNNNNNNNNNNN
>GRMZM2G163426_12 
ATGGCGGCGCTCCTGGAGCTGTTCCTGGGCTCCTCTCCCGCGCCGGTGGACTGGGAGGCAGAGGTCTACCCGGCGTACGGGGACTTCGCCGTACTCCCCTTACTCGTCGCCTTCTTCCCCGCCGTCCGGTTCCTCCTCGACCGACTCGTCTTCGAGGTTTTAGCACGAAAATTTATATTTGGAAAGGGACATGATAAGCTTGCTGAAACAGATGACAGTAGAAAGAAAATCAATAAATTTAAGGAATCAGCATGGAAGTTTGTTTATTTTCTTTCTGGCGAACTGCTTTCACTATCTGTAACATACAATGAGCCATGGTTTAAGAACACAAGATACTTTTGGATAGGCCCTGGTGACCAGATCTGGCCTGATCAGAAGATAAAACTGAAGCTCAAAGCTGTCTACATGTATGCTGCTGGATTTTACACATATTCAATTTTCGCTCTCCTGTTCTGGGAAACAAGACGTTCGGACTTTGGAGTATCAATGTCCCACCATATAGCAACTGTTGTTCTGATTGTTCTTTCCTACATTTTCCGATTCGCTCGTGTTGGCACTGTTGTTTTAGCCCTTCATGATGCAAGTGATATATTCCTAGAGATTGGGAAGATGGCCAAGTACAGTAGCTGCGAGTGGCTAGCAGTTATGGCATTTCTTCTTTTTGTGGCATCGTGGATACTTCTTCGGCTCGTTATGTTCCCTTTCTGGATCCTAAGAAGCACAAGCTATGAAGTGCTGCTGACCTTGGACAGGGAGAAGCATCGATTTTATGGCCCCATATACTACTATGTTTTCAACTGTCTTCTGTTCTCACTCCTAGTTCTTCACATATATTGGTGGGTACTGATATGGCGGATGCTAGTTAAACAGATTCAATCGAAAGGGCGTGTTGGTGATGATGTTCGATCTGATTCTGAAGGCGAAGATGAGCATGAAGATTAA
>GRMZM2G020148_26 
TCACCAGCTGCAGCCCCGTCGCCATCGCCTGGTGGGTGGCAAAGCGGAAGTAGTCAGTTTGTTTGGTTGGCGAACGGAACGGAGTCGGTAGTCGGTATACGTATATACCTTGATGAGGATGGGGTTGTCGGCCGTCACGGTGACGTAGGTGAGGTACGGCCCGACGCCCATCCGGGCGGCGGAGAAGGTGGCGGCGAAGAGCACGTCGACGAGGAGGTTCAGCTCCGTGTCCCGCACGCCCAGCTCCTTGAGCATCTCCCGCAGGTGCAGCAGCGGGCTGGACATCTCCGTCACGAGCATGCTGGCCACCATCTCCGTCCCGCACCTCTGGTAGGCGAGCCCCGCGCCGATGCCGACGATGCTGACCAGGTGGTGCACGGCGTTGTCCAGCCGCGTGTCGCCGTTGAGGTGGCAGCACGCCGCGTCGTACACCATGTACGCCAGCGTAACCGCCAGCGCCTTCATCTGGCGAGGGGAGGATGCGGCGGCGAGCGGGCAGACGGGGCACGACCAGTCNNNNNNNNNNNNNNAGGCGAGGCACACGGCGGCGACGGCGTGCATGGTGGAGACGGCGCGGTTGCAGAAGTCGTAGGAGCGCTTGGGGAACAGCGCCCGCACCAGCAAGAAGGCGGTCGACCACAGCACCACCCCGGACGCCACCCAGCTCACCACGTCGCGGCCGTTGACGACGTCCGGCTCCTCCATGNNNNNNGCCGCCGCCGCAGTCGCCAT
>GRMZM2G083427_18 
NNNNNNNNNNNNNNNNNNNNNNNNNNNNNNNNNNNNNNNNNNNNNNNNNNNNNNNNNNNNNNNNNNNNNNNNNNNNNNNNNNNNNNNNNNNNNNNNCCATTAGCAGTCTACCTTTTCAACACCAAAGCTTCTAAGTTGATGAATAATGAGGCCAGGCAAGCAAAGATTGTCAAGTTCTCAGAGTCCATTTGGAAACTTACCTACTATGCTTCTGTTCAAGCATGGGTCCTCATGATAATAAAGCAGGAACCATGGTCATTGGATATGATGCAATACTTTGATGGCTGGCCGAACCAACCCATCGTGTCTTCATTGATGCTTTTCTATATGTGCCAGTGTGGATTTTATATCTATAGCATCGGTGCTCTTGTTGCTTGGGAAACCCGCAGAAAAGATTTTGCTGTAATGATGTCTCATCATGTAATAACATCTACTCTAATTGGAGTTTCATATCTGACTGGTCTTGTAGTTTTGGACTTATTGCTGTTGCCGTTGCAATGGCAGCTATCATTCCATCACATTCTTGAGGAAGCTGGATGA
>GRMZM2G163426_24 
ATGGCGGCGCTCCTGGAGCTGTTCCTGGGCTCCTCTCCCGCGCCGGTGGACTGGGAGGCAGAGGTCTACCCGGCGTACGGGGACTTCGCCGTACTCCCCTTACTCGTCGCCTTCTTCCCCGCCGTCCGGTTCCTCCTCGACCGACTCGTCTTCGAGGTTTTAGCACGAAAATTTATATTTGGAAAGGGACATGATAAGCTTGCTGAAACAGATGACAGTAGAAAGAAAATCAATAAATTTAAGGAATCAGCATGGAAGTTTGTTTATTTTCTTTCTGGCGAACTGCTTTCACTATCTGTAACATACAATGAGCCATGGTTTAAGAACACAAGATACTTTTGGATAGGCCCTGGTGACCAGATCTGGCCTGATCAGAAGATAAAACTGAAGCTCAAAGCTGTCTACATGTATGCTGCTGGATTTTACACATATTCAATTTTCGCTCTCCTGTTCTGGGAAACAAGACGTTCGGACTTTGGAGTATCAATGTCCCACCATATAGCAACTGTTGTTCTGATTGTTCTTTCCTACATTTTCCGATTCGCTCGTGTTGGCACTGTTGTTTTAGCCCTTCATGATGCAAGTGATATATTCCTAGAGATTGGGAAGATGGCCAAGTACAGTAGCTGCGAGTGGCTAGCAGTTATGGCATTTCTTCTTTTTGTGGCATCGTGGATACTTCTTCGGCTCGTTATGTTCCCTTTCTGGATCCTAAGAAGCACAAGCTATGAAGTGCTGCTGACCTTGGACAGGGAGAAGCATCGATTTTATGGCCCCATATACTACTATGTTTTCAACTGTCTTCTGTTCTCACTCCTAGTTCTTCACATATATTGGTGGGTACTGATATGGCGGATGCTAGTTAAACAGATTCAATCGAAAGGGCGTGTTGGTGATGATGTTCGATCCGATTCTGAAGGCGAAGATGAGCATGAAGATTAA
>GRMZM5G825226_19 
GGGGGGGGGAAAGGTGCATAAGGGGGAGAACTTTTCGCGGCAGAATCCAACCAGCCAGCGAGGAAAAAACAGGACAAGAAAAAACCTCCCGCACATTGCGACCAATCCGGCATGGAATCGATTCCCAGAAGGGTCACAGAGATCAAAAGAAAACAACGGCCGAAGCATCCCGTCGCGTCCGCGGTAAGCCAAAAAAAGCATCGACCAGACCAGCATCCCGACGCGGACCGCGGGGAGGAAGAACAGAAAGAACCGTAACCCCCTCTGCATTGCGTGCAGGACCGAGACGCGATCGATGGACGAAAACCCCAT
>GRMZM2G138330_30 
ATGGATTTGCTGGCGTCCTTGGCCGCCGAGGAGCGGTGGCTGTTCCCGTTGTTCCTCGCCATGNNNNNNNNNNNNNNNNNNNNNNNNNNNNNNNNNNNNNNNNNNNNNNNNNNNNNNNNNNNNNNNNNNNNNNNNNNNNNNNNNNNNNNNNNNNNNNNNNNNNNNNNNNNNNNNNNNNNNNNNNNNNNNNNNNNNNNNNNNNNNNNNNNNNNNNNNNNNNNNNNNNNNNNNNNNNNNNNNNNNNNNNNNNNNNNNNNNNNNNNNNNNNNNNNNNNNNNNNNNNNNNNNNNNNNNNNNNNNNNNNNNNNNNNNNNNNNNNNNNNNNNNNNNNNNNNNNNNNNNNNNNNNNNNNNNNNNNNNNNNNNNNNNNNNNNNNNNNNNNNNNNNNNNNNNNNNNNNNNNNNNNNNNNNNNNNNNNNNNNNNNNNNNNNNNNNNNNNNNNNNNNNNNNNNNNNNNNNNNNNNNNNNNNNNNNNNNNNNNNNNNNNNNNNNNNNNNNNNNNNNNNNNNNNNNNNNNNNNNNNNNNNNNNNNNNNNNNNNNNNNNNNNNNNNNNNNNNNNNNNNNNNNNNNNNNNNNNCCTCCTCAAGATGGCCGCCTTCTACCTGTCCGGCCAGGCCGTCGACGTCATCCCGTGGNGGGTGCGGATCTCCTGGATCCTCGTTGTCGGCACCGCCATTGCCGTCAGCAACCTGTGGATTTGGAACCTCTGGAAGGAGCTCGTCAGGGAATGGAAGCAAGCCCCTTCCAAGTCAAAGAAAGACACATAG
>GRMZM2G016184_13 
GGGACCTATTACATTCCGTTATTCGATAATATCCACCTCTGCGTTGGGGGTTTCTGTCGGCTACTTCATCGCTGATCTTGCAATGATCTTCTGGCTGTATCCTTCCCTTGGTGGAATGGAATATGTCCTCCACCATACTGTTTCCCTGGTTGCAATAGCTTACACAATGTTGTCTGGGGAAGGGCAGTTTTACACATACATGGTTCTCATTTCAGAGACAACCACCCCTGAAATCAACTTGCGATGGTTTCTTGACACTGCTGGACTGAAGAAATCAAGTGCTTACTTGGTTAATGGAATTCTGATGTTTGTTGCATGGCTGGTGGCAAGGATATTTTTGTTCATGTATGTATTTTACCACATCTATTTGCATTACGGTCAGATAATGCAGATGCATGCCTTTGGGTACTACCTGACATTTGTTGTGCCATCAGTGCTCTTTGTAATGAACACAATGTGGTTCATGAAGATCTTAAAAGGTGTGATGAAAACACTGGCAAAATGGCCATGA
>GRMZM2G151521_24 
TTACTCGTCATCCTCAGAATCAGATCGAACATCATCTGTAACCTGTCCTTTATTATTCAATTGTCTCATTATCATCAAACATATGAGTTTCCACCAGTACATATGGAATACAAGCAATGTGAGAAGCATTGTATTGAAGATATAGTACAAAGCTGTAGGGAATTCATCCAGCTTCCTCCAGAATGTGATGGAATGATAGCTAGAGGCTTTGATTATCCAAAACGGGAAGTAAATCAAACGCAATAGAAGCCAGGAGATAGCGAAGAGACCGAAAAACAAGCTAGCCCCCAACTCCTTTTCTGTGTACTTGCACAATTTGGCAGTCTCAAGAAACACATCACTTGTATCATGAAGAGCAAGAACGATGGTCCCAATTCGAAAAAATCCTGTCAGATATGAAACTCCAATAAGAGTAGATGTTATTACATGATGAGACATCATTACAGCAAAATCTTTTCTGCGGGTTTCCCAAGCAACAAGAGCACCAATGCTGTAGATATAAAATCCACACTGGCACATATAGAAAAGCATCAACGAGGACACGATGGGTTGATTTGGCCAGCCATCAAAGTACTGCACCATATCCAACGACCATGGTTCTTGCTTTATTATCATGAGGACCCATGCTTGAACAGAAGCATAGTATGTAAGTTTCCAAATGGACTCCGAGAATTTGACAATCTTTGCTTGCCTGGCCTCATCACTCATCAACTTAGAAGCTTTAGTGTTGAAAAGGTAGACTGCCAATGGCTTGTAGACGAGGAGGTCGAGCAGGAAGCGGGCGCAGAAGNNNNCGAGGGNGAAGNGGAGCGCTACGGAGACCGCCTCTCCGCCGCGTACCGCCATCAT
>GRMZM5G825226_16 
GGGGGGGGGAAAGGTGCATAAGGGGGAGAACTTTTCGCGGCAGAATCCAACCAGCCAGCGAGGAAAAAACAGGACAAGAAAAAACCTCCCGCACATTGCGACCAATCCGGCATGGAATCGATTCCCAGAAGGGTCACAGAGATCAAAAGAAAACAACGGCCGAAGCATCCCGTCGCGTCCGCGGTAACCCAAAAAAAGCATCGACCAGACCAGCATCCCGACGCGGACCGCGGGGAGGAAGAACAGAAAGAACCGTAACCCCCTCTGCATTGCGTGCAGGACCGAGACGCGATCGATGGATGAAAACCCCAT
>GRMZM2G138330_25 
NNNNNNNNNNNNNNNNNNNNNNNNNNNNNNNNNNNNNNNNNNNNNNNNNNNNNNNNNNNNNNNNNNNNNNNNNNNNNNNNNNNNNNNNNNNNNNNNNNNNNNNNNNNNNNNNNNNNNNNNNNNNNNNNNNNNNNNNNNNNNNNNNNNNNNNNNNNNNNNNNNNNNNNNNNNNNNNNNNNNNNNNNNNNNNNNNNNNNNNNNNNNNNNNNNNNNNNNNNNNNNNNNNNNNNNNNNNNNNNNNNNNNNNNNNNNNNNNNNNNNNNNNNNNNNNNNNNNNNNNNNNNNNNNNNNNNNNNNNNNNNNNNNNNNNNNNNNNNNNNNNNNNNNNNNNNNNNNNNNNNNNNNNNNNNNNNNNNNNNNNNNNNNNNNNNNNNNNNNNNNNNNNNNNNNNNNNNNNNNNNNNNNNNNNNNNNNNNNNNNNNNNNNNNNNNNNNNNNNNNNNNNNNNNNNNNNNNNNNNNNNNNNNNNNNNNNNNNNNNNNNNNNNNNNNNNNNNNNNNNNNNNNNNNNNNNNNNNNNNNNNNNNNNNNNNNNNNNNNNNCTCTACACGCTCGTCAGGGGCGTCGCCGGCCCGCTCTTCCTCCTCAAGATGGCCGCCTTCTACCTGTCCGGCCAGGCCGTCGACGTCATCCCGTGGTGGGTGCGGATCTCCTGGATCCTCGTTGTCGGCACCGCCATTGCCGTCAGCAACCTGTGGATTTGGAACCTCTGGAAGGAGCTCGTCAGGGAATGGAAGCAAGCCCCTTCCAAGTCAAAGAAAGACACATAG
>GRMZM2G077279_11 
TCAATCCTGATGGTTCTGCTTATTTCTTTCTCGTGTGAATGCTTTAAGTAGATCGAGCCCAAGAAATATGTTAAGCAGATTCATTCCTGCCATACCAAGTAGAGCTAGCGGAAGCTCAATGCCCTTCCCAAATTTGTGGGCATCAGAGATGAGCTTGTAAGTAATCAAGATATGGCATATCACCCTTGCTGTTACAAAGGTAGTCCAGTTGAGTACCCATTCCAGCTTCACCACTGTTCTGTCAAAATCCCGAAATCCAACCATTCGCCTGACTTTCCTTACATGTAAAAATATGGAGTGCAGCTCACATACAAGGGAGAGATTTAGGTAGTTGATTGTGACATTCCTATACAGAGCTAGTGTAAAGCAAATGAGTAGGATCAAGTGATGCATGAGAATTCCAGGAAGCCATCCACTGTATAGCCGGTATCGGAGCATGTCCAGTTGGTCATATGCAAAGTAGCCACAAGAAAAGCACAGAGCAGAATATGCTCCAATCCAACTGCCACCAAATAGTTCTTCATGCTCAAACAT
>GRMZM2G077279_10 
TCAATCCTGATGGTTCTGCTTATTTCTTTCTCGTGTGAATGCTTTAAGTAGATCGAGCCCAAGAAATATGTTAAGCAGATTCATTCCTGCCATACCAAGTAGAGCTAGCGGAAGCTCAATGCCCTTCCCAAATTTGTGGGCATCAGAGATGAGCTTGTAAGTAATCAAGATATGGCATATCACCCTTGCTGTTACAAAGGTAGTCCAGTTGAGTACCCATTCCAGCTTCACCACTGTTCTGTCAAAATCCCGAAATCCAACCATTCGCCTGACTTTCCTTACATGTAAAAATATGGAGTGCAGCTCACATACAAGGGAGAGATTTAGGTAGTTGATTGTGACATTCCTATACAGAGCTAGTGTAAAGCAAATGAGTAGGATCAAGTGATGCATGAGAATTCCAGGAAGCCATCCACTGTATAGCCGGTATCGGAGCATGTCCAGTTGGTCATATGCAAAGTAGCCACAAGAAAAGCACAGAGCAGAATATGCTCCAATCCAACTGCCACCAAATAGTTCTTCATGCTCAAACAT
>GRMZM2G132084_14 
ATGTTGTCTGGGGAAGGGCAGTTTTACACATACATGGTTCTCATTTCAGAGACAACCACCCCTGAAATCAACTTGCGATGGTTTCTTGACACTGCTGGACTGAAGAAATCAAGTGCTTACTTGGTTAATGGAATTCTGATGTTTGTTGCATGGCTGGTGGCAAGGATATTTTTGTTCATGTATGTATTTTACCACATTTATTTGCATTACAGTCAGATAATGCAGATGCATGCCTTTGGGTACTACCTGACGTTTGTTGTGCCATCGGTGCTCTTTGTAATGAACACAATGTGGTTCATGAAGATCTTAAAAGGCGTGATGAAAACACTGGCAAAATGGTCATGA
>GRMZM2G170868_26 
ATGNNNNNNNNNNNNNNNNNNNNNCGGCTCCTGGCGGCCGTGGACTGGGAGCGAGAGGCCTACCCGGCGTACGACGACTTCCTCGCGCTCCCCGTCTTCGTCCTTTTCTTCCCCACCGTCCGCTACCTCCTCGACCGCTTCGTCTTCGAGTGGGTTGCAAGGAGGCTTATAAATAGAAATGGACATCAGAGCACTAATAATGAAACAGAAGAAGGAAGGAAGAAGATAAGAAAATTCAAGGAATCAGCTTGGAAATGTGTTTATTTCCTGTCTGGAGAGCTTTTAGCTTTGTCGGTTACATATAACGAGCCTTGGTTCACCAATACCAGATATTTTTGGGTAGGACCAGGAGAACAGGTCTGGCCTGATCAAAAGATAAAATTGAAACTTAAGGCTGTATATATGTATGCTGCTGGATTCTACACATATTCCATATTTGCACTTATGTTTTGGGAAACAAGGCGTTCAGACTTTGGAGTGTCAATGTCACATCATGTTGCTACTGTCGTCCTGATTGTTCTATCTTACGTGTTCAGATTTGCTAGAGTTGGCTCTATAGTATTGGCAATTCATGATGCAAGTGATGTTTTCCTGGAAGTAGGGAAGATGTCCAAGTACAGTCATTGTGATTGGCTTGCCAATGTTTCGTTTCTGTTTTTTGTTATTTCATGGGTTCTTCTCCGCCTCACTTATTTTCCATTCTGGATTCTGAGAAGTACAAGCTATGAGGTCTTGTTGACTTTGGACAAAAAGAAGCACAATTTTGATGGTCCTATATACTATTATGTGTTCAATTCCCTTCTATTTTCACTACTTGTTCTCCACATATATTGGTGGGTCTTAATATATCGGATGCTTCTGAGACAAATCAAGACAAGAAATGTTGGAGATGATGTTCGATCTGATTCTGAAGGAGAAGACGACCATGAAGACTGA
>GRMZM5G825226_5 
NNGGGGGGGAAAGGTGCATAAGGGGGAGAACTTTTCGCGGCAGAATCCAACCAGCCAGCGAGGAAAAAACAGGACAAGAAAAAACCTCCCGCACATTGCGACCAATCCGGCATGGAATCGATTCCCAGAAGGGTCACAGAGATCAAAAGAAAACAACGGCCGAAGCATCCCGTCGCGTCCGCGGTAACCCAAAAAAAGCATCGACCAGACCAGCATCCCGACGCGGACCGCGGGGAGGAAGAACAGAAAGAACCGTAACCCCCTCTGCATTGCGTGCAGGACCGAGACGCGATCGATGGATGAAAACCCCAT
>GRMZM2G075023_30 
TCAGCGACGAGCTTGTAAGTTATCAAGATATGACATATCACCCTTGCTGTCACAAAGGTAGTCCAGTTGAGTAACCATTCCAGCTTCACCATTGTTCTGTCGAAATCTCGAAATCCAACCATTCGCCTCACTTTCCTTACATGCAAAAATATGGAGTGCAGCGGAGACGGATGTGAGGGAGGAGTGGAGGAGCGATACGGCGGTGTTGACGAAGAGCGGGTCGCGTGAGACCGAGCCGCGGACCGNNNNNNNNNNNNNNNNNNNNNNNNNNNNNNNNNNNNNNNNNNNNNNNNNNNNNNNNNNNNNNNNNNNNNNNNNNNNNNNNNNNNNNNNNNNNNNNNNNNNNNNNNNNNNNNNNNNNNNNNNNNNNNNNNNNNNNNNNNNNNNNNNNNNNNNTCCGGCACGGTGGGGCGGCAT
>GRMZM2G016184_1 
GGGACCTATTACATTCCGTTATTCGATAATATCCACCTCTGCGTTGGGGGTTTCTGTCGGCTACTTCATCACTGATCTTGCAATGATCTTCTGGCTGTATCCTTCCCTTGGTGGAATGGAATATGTCCTCCACCATACTGTTTCCCTGGTTGCAATAGCTTACACAATGTTGTCTGGGGAAGGGCAGTTTTACACATACATGGTTCTCATTTCAGAGACAACCACCCCTGAAATCAACTTGCGATGGTTTCTTGACACTGCTGGACTGAAGAAATCAAGTGCTTACTTGGTTAATGGAATTCTGATGTTTGTTGCATGGCTGGTGGCAAGGATATTTTTGTTCATGTATGTATTTTACCACATCTATTTGCATTACGGTCAGATAATGCAGATGCATGCCTTTGGGTACTACCTGACATTTGTTGTGCCATCAGTGCTCTTTGTAATGAACACAATGTGGTTCATGAAGATCTTAAAAGGTGTGATGAAAACACTGGCAAAATGGCCATGA
>GRMZM2G016184_9 
GGGACCTATTACATTCCGTTATTCGATAATATCCACCTCTGCGTTGGGGGTTTCTGTCGGCTACTTCATCACTGATCTTGCAATGATCTTCTGGCTGTATCCTTCCCTTGGTGGAATGGAATATGTCCTCCACCATACTGTTTCCCTGGTTGCAATAGCTTACACAATGTTGTCTGGGGAAGGGCAGTTTTACACATACATGGTTCTCATTTCAGAGACAACCACCCCTGAAATCAACTTGCGATGGTTTCTTGACACTGCTGGACTGAAGAAATCAAGTGCTTACTTGGTTAATGGAATTCTGATGTTTGTTGCATGGCTGGTGGCAAGGATATTTTTGTTCATGTATGTATTTTACCACATCTATTTGCATTACGGTCAGATAATGCAGATGCATGCCTTTGGGTACTACCTGACATTTGTTGTGCCATCAGTGCTCTTTGTAATGAACACAATGTGGTTCATGAAGATCTTAAAAGGTGTGATGAAAACACTGGCAAAATGGCCATGA
>GRMZM2G170868_29 
NNNNNNNNNNNNNNNNNNNNNNNNNNNCTCCTGGCGGCCGTGGACTGGGAGCGAGAGGCCTACCCGGCGTACGACGACTTCCTCGCGCTCCCCGCTTTCGTCCTCTTCTTCCCCACCGTCCGCTACCTCCTCGACCGCTTCGTCTTCGAGTGGGTTGCAAGGAGGCTTATAAATAGAAATGGACATCAGAGCGCTAATAATGAAACAGAAGAAGGAAGGAAGAAGATAAGAAAATTCAAGGAATCAGCTTGGAAATGTGTTTATTTCCTGTCTGGAGAGCTTTTAGCTTTGTCGGTTACATATAACGAGCCTTGGTTCACCAATACCAGATATTTTTGGGTAGGACCAGGAGAACAGGTCTGGCCTGATCAAAAGATAAAATTGAAACTTAAGGCTGTATATATGTATGCTGCTGGATTCTACACATATTCCATATTTGCACTTATGTTTTGGGAAACAAGGCGTTCAGACTTTGGAGTGTCAATGTCACATCATGTTGCTACTGTCGTCCTGATTGTTCTCTCTTACGTGTTCAGATTTGCTAGAGTTGGCTCTATAGTATTGGCAATTCATGATGCAAGTGATGTTTTTCTGGAAGTAGGGAAGATGTCCAAGTACAGTCATTGTGATTGGCTTGCCAATGTTTCGTTTCTGTTTTTTGTTATTTCATGGGTTCTTCTCCGTCTCACTTATTTTCCATTCTGGATTCTGAGAAGTACAAGCTATGAGGTCTTGTTGACTTTGGACAAAAAGAAGCACAATTTTGATGGTCCTATATACTATTATGTGTTCAATTCCCTTCTATTTTCACTACTTGTTCTCCACATATATTGGTGGGTCTTAATATATCGGATGCTTCTGAGACAAATCAAGACAAGAAATGTTGGAGATGATGTTCGATCTGATTCTGAAGGAGAAGACGACCATGAAGACTGA
>GRMZM2G075023_25 
TCAGCGACGAGCTTGTAAGTTATCAAGATATGACATATCACCCTTGCTGTCACAAAGGTAGTCCAGTTGAGTAACCATTCCAGCTTCACCATTGTTCTGTCGAAATCTCGAAATCCAACCATTCGCCTCACTTTCCTTACATGCAAAAATATGGAGTGCAGCGGAGACGGATGTGAGGGAGGAGTGGAGGAGCGATACGGCGGTGTTGACGAAGAGCGGATCNCGGGAGACCGAGCCGCGGACTGCGGTGTTGGNNNNNNNNNNNNNNNNNNNNNNNNNNNNNNNNNNNNNNNNNNNNNNNNNNNNNNNNNNNNNNNNNNNNNNNNNNNNNNNNNNNNNNNNNNNNNNNNNNNNNNNNNNNNNNNNNNNNNNNNNNNNNNNNNNNNCTGCGGCCCCTCCGGCACGGTGGGGCGGCAT
>GRMZM2G315726_22 
ATGGCCTTCTCACCNNNNNNNNNNNNNNNNNNNNNNNNNNNNNNNNNNNNNTACCCAGATTTCGCGGCCATTCCCCTTTTCGTCGTCTTCTTCCTCGTCGTCCGTTTCTTCCTCGACCGCTTCGTATTCGAGTGGTTAGCCAGGAAGCTGATTTTCAAGGAGGACGATGAGAAGAAGCTTGGCCCTACTACATATGCAGGCAAGAGAAAGATCAGGAAATTTAAAGAATCAGCTTGGAAATGCATGTATTTTCTTTCTGGGGAGCTATTGGCATTGTCTGTGACGTACAACGAGCCATGGTTCACAACCACAAGAAATTTCTGGGTTGGACCAGGCGATCAGATCTGGCCAGATCAAAAAATTAAATTGAAACTCAAGACAGTCTATATGTATGTTGCTGGCTTTTACACATACTCGATATTTGCCCTTTTGTTTTGGGAAATAAGGCGCTCAGACTTCGGTATTTCAATGACTCATCATGTAGCAACCGTCTGTCTGATAGCACTGTCTTACATATTCAGATTTGCTCGGGTGGGTTCAGTTGTCCTTGCCATTCATGATGCTACTGATGTGTTCCTGGAGCTTGGAAAAATTTCCAAGTATAGTGGCCATGAGTTGTTTGCAGATGTTTCATTTCTTGTTTTCGTCAGTTCTTGGGTACTCCTCCGCCTTATATATTATCCGTTCTGGATTCTCTGGAGCACGAGCTATGAAGTTGTTCTGACTCTAGACAAGGAAAAGCATAAAGTTGACGGGCCAATATACTACTACGTATTCAACAGTCTTCTCTTCTCCCTACTTGTTCTACACATATATTGGTGGGTTTTAATGTATCGCATGCTTGTGAAGCAAATACAGTCTAGAGGGCACGTTGGGGATGATATACGATCTGATTCTGAAGGTGAAGAGGAACATGAGGATTGA
>GRMZM2G016551_18 
ATGTATGCTGCTGGATTTTACACATATTCAATTTTCGCTCTTCTGTTCTGGGAAACAAGGCGTTCGGACTTTGGAGTATCAATGTCCCACCATATAGCAACTGTTGTTCTGATTGTTCTTTCCTACATTTTCAGATTTGCTCGTGTTGGCTCTGTTGTTTTAGCCCTTCATGATGCAAGTGATATATTCCTAGAGATTGGGAAGATGGCCAAGTACAGTAGCTGCGAGTGGCTAGCAGTTGTGGCATTTCTTCTTTTCGTGGCATCGTGGATACTTCTCCGGCTTGTTATATTCCCTTTCTGGATCCTAAGAAGCACAAGCTATGAAGTACTGCTGACCCTGGACAAGGAGAAACATCAGTTTTATGGCCCCATATACTATTATGTTTTCAACTGTCTTCTGTTCTCACTCCTAGTTCTTCACATATATTGGTGGGTACTGATATGGCGGATGCTAGTTAAGCAGATTCAATCGAAAGGGCATGTTGGTGATGATGTTCGATCCGATTCTGAAGGCGAAGAGGAACATGAAGATTAA
>GRMZM2G132084_22 
ATGTTGTCTGGGGAAGGGCAGTTTTACACATACATGGTTCTCATTTCAGAGACAACCACCCCTGAAATCAACTTGCGATGGTTTCTTGACACTGCTGGACTGAAGAAATCAAGTGCTTACTTGGTTAATGGAATTCTGATGTTTGTTGCATGGCTGGTGGCAAGGATATTTTTGTTCATGTATGTATTTTACCACATTTATTTGCATTACAGTCAGATAATGCAGATGCATGCCTTTGGGTACTACCTGACGTTTGTTGTGCCATCAGTGCTCTTTGTAATGAACACAATGTGGTTCATGAAGATCTTAAAAGGCGTGATGAAAACACTGGCAAAATGGTCATGA
>GRMZM2G315726_14 
ATGGCCTTCTCACCCCCGCTGATCGACTGGGAGGCGGAGAGCTACCCTGCCTACCCAGATTTCGCGGCCATTCCCCTTTTCGTCGTCTTCTTCCTCGTCGTCCGTTTCTTCCTCGACCGCTTCGTATTCGAGTGGTTAGCCAGGAAGCTGATTTTCAAGGAGGAGGATGAGAAGAAGCTTGGCCCTACTACATATGCAGGCAAGAGAAAGATCAGGAAATTTAAAGAATCAGCTTGGAAATGCATGTATTTTCTTTCTGGGGAGCTATTGGCATTGTCTGTGACGTACAACGAGCCATGGTTCACAACCACAAGAAATTTCTGGGTTGGACCAGGCGATCAGATCTGGCCAGATCAAAAAATTAAATTGAAACTCAAGACAGTCTATATGTATGTTGCTGGCTTTTACACATACTCGATATTTGCCCTTTTGTTTTGGGAAATAAGGCGCTCAGACTTCGGTATTTCAATGACTCATCATGTAGCAACCGTCTGTCTGATAGCACTGTCTTACATATTCAGATTTGCTCGGGTGGGTTCAGTTGTCCTTGCCATTCATGATGCTACTGATGTGTTCCTGGAGCTTGGAAAAATTTCCAAGTATAGTGGCCATGAGTTGTTTGCAGATGTTTCATTTCTTGTTTTCGTCAGTTCTTGGGTACTCCTCCGCCTTATATATTATCCGTTCTGGATTCTCTGGAGCACGAGCTATGAAGTTGTTCTGACTCTAGACAAGGAAAAGCATAAAGTTGACGGGCCAATATACTACTATGTATTCAACAGTCTTCTCTTCTCTCTACTTGTTCTACACATATATTGGTGGGTTTTAATGTATCGGATGCTTGTGAAGCAAATACAGTCTAGAGGGCACGTTGGCGATGATATACGATCTGATTCTGAAGGTGAAGAGGAACATGAGGATTGA
>GRMZM2G021589_20 
NNNNNNNNNNATTTCGGGCCCCAGGAGCAGATTCTGTGGCCGGCGTCGGTTCTCGCCGGCATCGTCATGTGCGGNGCCGTATATCAGATGACTCGACATGTCAGTTCTCGATGTTTCAAATGCTACAGTATGTTAAATAACAGGCAAAAGGTTGAGTGGAACAATAGGGGTTTCTCTACACTCCATGCATTGGTAGCTGCTGCCGTTTCTTTCTACCTGGTCATGATCTCTGACCTCTTCAATGAAGATGCGCACAATAGCATAATAATTGACAGAAAATCATGGCTATCCGATTGCATGTTTGGGGTCTCGATCGGTTACTTTTTGACAGACTTGACGATGATCATGCTGTATTTTCCTTCTTTAGGTGGAAATGAGTATCTCTTGCATCACGGACTTTCTATGTATGCAATTGGTCTTGCTTTATTGAGTGGCAAAGCACACATGTACATCCTCATGGTCCTCTTCACCGAAATCACGACTCCCTTTGTGAACCTCAGATGGTATTTGGACGTTGCTGGTCAGAAGACTTGCAATCTTTACTTATACAATGGTGTGGCTCTATTTGTTGGATGGCTGGTACAACAACTGCTCTCACGAGTCATCAATTTCTTTTAA
>AC210013_20 
CTATGTGTCTTTCTTTGACTTGGGAGGGGCCTGCTGCTTCCATTCCCTGACGAGCTCCTTCCAGAGGTTCCAAATCCACAGGTTGCTGACCGCAATGGCGGTGCCGACAACCAGGATCCAGGAGATCCGCACCCACCACGGAATGACGTCGACGGCCTGGCCGGACAGGTAGAAGGCGGCCATCTTGAGGAGGAAGAGCGGGCCGGCGACGCCCCTGACGAGCGTGTAGAGCGCGTAGAAGGGCGGCGAGAGGGCGCCGTAGACGCGGGCGGCGGCGGGGGANNNNNNNNNNNNNNNNNNNNNNNNNNNNNNNNNNNNNNNNNNNNNNNNNNNNNNNNNNNNNNNNNNNNNNNNNNNNNNNNNNNNNNNNNNNNNNNNNNNNNNNNNNNNNNNNNNNNNNNNNNNNNNNNNNNNNNNNNNNNNNNNNNNNNNNNNNNNNNNNNNNNNNNNNNNNNNNNNNNNNNNNNNNNNNNNNNNNNNNNNNNNNNNNNNNNNNNNNNNNNNNNNNNNNNNNNNNNNNNNNNNNNNNNNNNNNNNNNNNNNNNNNNNNNNNNNNNNNNNNNNNNNNNNNNNNNNNNNNNNNNNNNNNNNNNNNNNNNNNNNNNNNNNNNNNNNNNNNNNNNNNNNNNNNNNNNNNNNNNNNNNNNNNNNNNNNNNNNNNNNNNNNNNNNNNNNNNNNNNNNNNNNNNNNNNNNNNNNNNNNNNNNNNNNNNNNNNNNNNNNNNNNNNNNNNNNNNNNNNNNNNNNNNNNNNNNNNNNNNNNNNNNNNNN
>GRMZM2G021589_21 
ATGCACGGGAATTTCGGGCCCCAGGAGCAGATTCTGTGGCCGGCGTCGGTTCTCGCCGGCATCGTCATGTGCGGCGCCGTATATCAGATGACTCGACATGTCAGTTCTCGATGTTTCAAATGCTACAGTATGTTAAATAACAGGCAAAAGGTTGAGTGGAACAATAGGGGTTTCTCTACAGTCCATGCATTGGTAGCTGCTGCCGTTTCTTTCTACCTGGTCATGATCTCTGACCTCTTCAATGAAGATGCGCACAATAGCATAATAATTGACAGAAAATCATGGCTATCCGATTGCATGTTTGGGGTCTCGATCGGTTACTTTTTGACAGACTTGACGATGATCATGCTGTATTTTCCTTCTTTAGGTGGAAATGAGTATCTCTTGCATCACGGACTTTCTATGTATGCAATTGGTCTTGCTTTGTTGAGTGGCAAAGCACACATGTACATCCTCATGGTCCTCTTCACCGAAATCACGACTCCCTTTGTGAACCTCAGATGGTATTTGGACGTTGCTGGTCAGAAGACTTGTAATCTTTACTTATACAATGGTGTGGCTCTATTTGTTGGATGGCTGGTACAACAACTGCTCTCACGAGTCATCAATTTCTTTTAA
>GRMZM2G315726_25 
ATGGCCTTCTCACCCCCGCTGATCGACTGGGAGGCGGAGAGCTACCCTGCCTACCCAGATTTCGCGGCCATTCCCCTTTTCGTCGTCTTCTTCCTCGTCGTCCGTTTCTTCCTCGACCGCTTCGTATTCGAGTGGTTAGCCAGGAAGCTGATTTTCAAGGAGGAGGATGAGAAGAAGCTTGGCCCTACTACATATGCAGGCAAGAGAAAGATCAGGAAATTTAAAGAATCAGCTTGGAAATGCATGTATTTTCTTTCTGGGGAGCTATTGGCATTGTCTGTGACGTACAACGAGCCATGGTTCACAACCACAAGAAATTTCTGGGTTGGACCAGGCGATCAGATCTGGCCAGATCAAAAAATTAAATTGAAACTCAAGACAGTCTATATGTATGTTGCTGGCTTTTACACATACTCGATATTTGCCCTTTTGTTTTGGGAAATAAGGCGCTCAGACTTCGGTATTTCAATGACTCATCATGTAGCAACCGTCTGTCTGATAGCACTGTCTTACATATTCAGATTTGCTCGGGTGGGTTCAGTTGTCCTTGCCATTCATGATGCTACTGATGTGTTCCTGGAGCTTGGAAAAATTTCCAAGTATAGTGGCCATGAGTTGTTTGCAGATGTTTCATTTCTTGTTTTCGTCAGTTCTTGGGTACTCCTCCGCCTTATATATTATCCGTTCTGGATTCTCTGGAGCACGAGCTATGAAGTTGTTCTGACTCTAGACAAGGAAAAGCATAAAGTTGACGGGCCAATATACTACTATGTATTCAACAGTCTTCTCTTCTCTCTACTTGTTCTACACATATATTGGTGGGTTTTAATGTATCGGATGCTTGTGAAGCAAATACAGTCTAGAGGGCACGTTGGCGATGATATACGATCTGATTCTGAAGGTGAAGAGGAACATGAGGATTGA
>GRMZM2G083427_23 
NNNNNNNNNNNNNNNNNNNNNNNNNNNNNNNNNNNNNNNNNNNNNNNNNNNNNNNNNNNNNNNNNNNNNNNNNNNNNNNNNNNNNNNNNNNNNNNNCCATTAGCAGTCTACCTTTTCAACACCAAAGCTTCTAAGTTGATGAATAATGAGGCCAGGCAAGCAAAGATTGTCAAGTTCTCAGAGTCCATTTGGAAACTTACCTACTATGCTTCTGTTCAAGCATGGGTCCTCATGATAATAAAGCAGGAACCATGGTCATTGGATATGATGCAATACTTTGATGGCTGGCCGAACCAACCCATCGTGTCTTCATTGATGCTTTTCTATATGTGCCAGTGTGGATTTTATATCTATAGCATCGGTGCTCTTGTTGCTTGGGAAACCCGCAGAAAAGATTTTGCTGTAATGATGTCTCATCATGTAATAACATCTACTCTAATTGGAGTTTCATATCTGACTGGTCTTGTAGTTTTGGACTTATTGCTGTTGCCGTTGCAATGGCAGCTATCATTCCATCACATTCTTGAGGAAGCTGGATGA
>GRMZM2G075023_22 
TCAGCGACGAGCTTGTAAGTTATCAAGATATGGCATATCACCCTTGCTGTCACAAAGGTAGTCCAGTTGAGTAACCATTCCAGCTTCACCATTGTTCTGTCGAAATCTCGAAATCCAACCATTCGCCTCACTTTCCTTACATGCAAAAATATGGAGTGCAGCGGAGACGGACGTGAGGGAGGAGTGGAGGAGCGATACGGNNNNNNNNNNNNNNNNNNNNNNNNNNNNNNNNNNNNNNNNNNNNNNNNNNNNNNNNNNNNNNNNNNNNNNNNNNNNNNNNNNNNNNNNNNNNNNNNNNNNNNNNNNNNNNNNNNNNNNNNNNNNNNNNNNNNNNNNNNNNNNNNNNNNNNNNNNNNNNNNNNNNNNNNNNNNNNNNNNNNNNNNNNNNNNNNNNNNNNNNNNNNNNNNNNNNNNNNN
>GRMZM2G020148_21 
TCACCAGCTGCAGCCCCGTCGCCATCGCCTNNNNNNNNNNNNNNNNNNNNNNNNNNNNNNNNNNNNNNNNNNNNNNNNNNNNNNNNNNNNNNNNNNNNNNNNNNNNNNNNNNNNNNNNNNNNNNNNNNNNNNNNNNNNNNNNNCGTAGGTGAGGTACGGGCCGACGCCCATCCGGGCGGCGGAGAAGGTGGCGGCGAAGAGCACGTCGACGAGGAGGTTCAGCTCCGTGTCCCGCACGCCCAGNNNNNNNNNNNNNNNNNNNNNNNNNNNNNNNNNNNNNNNNNNNNNNNNCACGAGCATGCTGGCCACCATCTCCGTCCCGCACCTCTGGNNGGNGAGCCCCGCGCCGATGCCGACGATGCTGACCAGGTGGTGCACGGCGTTGTCCAGCCGCGTGTCGCCGTTGAGGTGGCAGCACGCCGCGTCGTACACCATGTACGCCAGCGTAACCGCCAGCGCCTTCATCTNNNNAGGGGAGGATGCGGCGGCGAGCGGGCAGACGGGGCACGACCAGTCGTCGACGGAGAGGCAGGCGAGGCACACGGCGGCGACGGCGTGCATGGTGGAGACGGCNCGGTTGCAGAAGTCGTANNNNNNNNNNNNNNNNNNNNNNNNNNNNNNNNNNNNNNNNNNNNNNNNNNNNNNNNNNNNNNNNNNNNNNNNNNNNNNNNNNNNNNNNNNNNNNNNNNNNNNNNNNNNNNNNNNNNNNNNNNNNNNNNNNNNNNNCGNCAT
>GRMZM2G315726_30 
ATGGCCTTCTCACCCCCGCTGATCGACTGGGAGGCGGAGAGCTACCCTGCCTACCCAGATTTCGCGGCCATTCCCCTTTTCGTCGTCTTCTTCCTCGTCGTCCGTTTCTTCCTCGACCGCTTCGTATTCGAGTGGTTAGCCAGGAAGCTGATTTTCAAGGAGGAGGATGAGAAGAAGCTTGGCCCTACTACATATGCAGGCAAGAGAAAGATCAGGAAATTTAAAGAATCAGCTTGGAAATGCATGTATTTTCTTTCTGGGGAGCTATTGGCATTGTCTGTGACGTACAACGAGCCATGGTTCACAACCACAAGAAATTTCTGGGTTGGACCAGGCGATCAGATCTGGCCAGATCAAAAAATTAAATTGAAACTCAAGACAGTCTATATGTATGTTGCTGGCTTTTACACATACTCGATATTTGCCCTTTTGTTTTGGGAAATAAGGCGCTCAGACTTCGGTATTTCAATGACTCATCATGTAGCAACCGTCTGTCTGATAGCACTGTCTTACATATTCAGATTTGCTCGGGTGGGTTCAGTTGTCCTTGCCATTCATGATGCTACTGATGTGTTCCTGGAGCTTGGAAAAATTTCCAAGTATAGTGGCCATGAGTTGTTTGCAGATGTTTCATTTCTTGTTTTCGTCAGTTCTTGGGTACTCCTCCGCCTTATATATTATCCGTTCTGGATTCTCTGGAGCACGAGCTATGAAGTTGTTCTGACTCTAGACAAGGAAAAGCATAAAGTTGACGGGCCAATATACTACTATGTATTCAACAGTCTTCTCTTCTCTCTACTTGTTCTACACATATATTGGTGGGTTTTAATGTATCGGATGCTTGTGAAGCAAATACAGTCTAGAGGGCACGTTGGCGATGATATACGATCTGATTCTGAAGGTGAAGAGGAACATGAGGATTGA
>GRMZM2G163426_7 
ATGGCGGCGCTCCTGGAGCTGTTCCTGGGCTCCTCTCCCACGCCGGTGGACTGGGAGGCAGAGGTCTACCCGGCGTACGGGGACTTCGCCGTACTCCCCTTACTCGTCGCCTTCTTCCCCGCCGTCCGGTTCCTCCTCGACCGACTCGTCTTCGAGGTTTTAGCACGAAAATTTATATTTGGAAAGGGACATGATAAGCTTTCTGAAACAGATGACAGTAGAAAGAAAATCAATAAATTTAAGGAATCAGCATGGAAGTTTGTTTTTTTTCTTTCTGGCGAACTGCTTTCACTATCTGTAACATACAATGAGCCATGGTTTAAGAACACAAGATACTTTTGGATAGGCCCTGGTGACCAGATCTGGCCTGATCAAAAGATAAAACTGAAGCTCAAAGCTGTCTACATGTATGCTGCTGGATTTTACACATATTCAATTTTCGCTCTCCTGTTCTGGGAAACAAGACGTTCGGACTTTGGAGTATCAATGTCCCACCATATAGCAACTGTTGTTCTGATTATTCTTTCCTACATTTTCCGATTCGCTCGTGTTGGCACTGTTGTTTTAGCCCTTCATGATGCAAGTGATATATTCCTAGAGATTGGGAAGATGGCCAAGTACAGTAGCTGCGAGTGGCTAGCAGTTATGGCATTTCTTCTTTTTGTGGCATCGTGGATACTTCTTCGGCTCGTTATGTTCCCTTTCTGGATCCTAAGAAGCACAAGCTATGAAGTGCTGCTGACCTTGGATAGGGAGAAGCATCGATTTTATGGCCCCATATACTACTATGTTTTCAACTGTCTTCTGTTCTCACTCCTAGTTCTTCACATATATTGGTGGGTACTGATATGGCGGATGCTAGTTAAACAGATTCAATCGAAAGGGCGTGTTGGTGATGATGTTCGATCCGATTCTGAAGGCGAAGATGAGCATGAAGATTAA
>GRMZM2G444643_23 
TCAATCTTCATGGTCGTCTTCTCCTTCAGAATCAGATCGAACATCATCTCCAACATTTCTTGTCTTGATTTGTCTCACAAGCATCCGATATATTAAAACCCACCAATATATGTGGAGAACAAGTAGTGAAAATAGAAGGGAATTGAACACATAATAGTATATAGGACCATCAAAATTGTGCTTCTTTTTGTCCAAAGTCAACAAGACCTCATAGCTTGTACTTCTCAGAATCCAGAACGGAAAATATGTGAGGCGGAGAAGAACCCACGAAATAACAAAAAACAGAAACGAAACATTGGCAAGCCAATCACAATGGCTGTACTTGGACATCTTCCCTACTTCCAGGAAAACGTCACTTGCATCATGAATTGCCAATACTATAGAGCCAACTCTAGCAAATCTGAACACGTAAGATAGAACAATCAGAACAACAGTAGCAACATGATGAGACATTGACACTCCAAAGTCTGAACGCCTTGTTTCCCAAAACATAAGTGCAAATATGGAATATGTGTAGAATCCAGCAGCATACATATATACAGCCTTAAGTTTCAATTTTATCTTTTGGTCAGGCCAGACCTGTTCTCCTGGTCCTACCCAAAAATATCTGGTATTGGTGAACCAAGGCTCATTATATGTGACAGACAAAGATAAAAGCTCTCCAGACAGGAAATAAACACATTTCCAAGCTGATTCCTTGAATTTTCTTATCTTCTTCCTTGCCTCTTCTGTTTCATTATTAGCTCTCTGATGTCCCTGCCCATGTATAAGCCTCATTGCAACCCANNNNNNNNNNNNNNNNNNNNNNNNNNNNNNNNNNNNNNNNNNNNNNNNNNNNNNNNNNNNNNNNNNNNNNNNNNNNNNNNNNNNNNNNNNNNNNNNNNNNNNNNNNNNNNNNNNNNNNNNNNNNNNNNNNNNNNNNNNNNNNNNNNNNNNNNNNNNNNNNNNNNNNNNNNNNNNNNNNNNNNNNNNNNNNNNNNNNNNNNNNNNNNNNNNNNNNNNNNNNNNNNNNNNNNNNNNNNNNNNNNNNNNNNNNNNNNNNNNNNNNNNNNNNNNNNNNNNNNNNNNNNNNNNNNNNNNNNNNNNNNNNNNNNNNNNNNNNNNNNNNNNNNNNNNNNNNNGATTTTTCACTTTCCNNNNNNNNNNNNNNNNNNNNNNNNNNNNNNNTNCGACTGTGGGCGGGGGCAGCAGGTTGGGGAGGAAGAACATGGCGAAGGCCGGGAAGACGAACGGGACGTCCGACGACGGCGAAAACGATGGTGCGCGCATGATGTGAAACGTCCTCGTGGATGTGCAATAGCCACTGCNCGAGTCGGTGTCGGGGCTGGTGTCAAACGAATACAGGGAGGAGGCGCATGCTCCTACGCCCTCTGCCGAGAATGGGGTGGCGCGGAGGTGGAGGCATGAGGGGAGAGAGAAAAGAAGTAGAATGGCGAACGAGGTGGTGGCAACTGAGGTGAGGACCATCAT
>GRMZM2G020148_20 
NNNNNNNNNNNNNNNNNNNNNNNNNNNNNNNNNNNNNNNNNNNNNNNNNNNNNNNNNNNNNNNNNNNNNNNNNNNNNNNNNNNNNNNNNNNNNNNNNNNNNNNNNNNNNNNNNNNNNNNNNNNNNNNNNNNNNNNNNNNNNNNNNNNNNNNNNNNNNNNNNNNNNNNNNNNNNNNNNNNNNNNNNNNNNNNNGGCGAAGAGCACGTCGACGAGGAGGTTCAGCTCCGTGTCCCGCACGCCCAGCTCCTTGAGCATCTCCCGCAGGTGCAGCAGCGGGCTGGACATCTCCGTCNNNNNNNNNNNNNNNNNNNNNNNNNNNNNNNNNNNNNNNNNNNNNNNNNNNNNNNNNNNNNNNNNNNNNNNNNNNNNNNNNNNNNNNNNNNNNNNNNNNNNNNNNNNNNNNNNNNNNNNNNNNNNNNNNNNGTCGTACACCATGTACGCCAGCGTAACCGCCAGCGCCTTCATNNNNNNNNNNNNNNNNNNNNNNNNNNNNNNNNNNNNNNNNNNNNNNNNNNNNNNNNNNNNNNNNNNNNNNNNNNNNNNNNNNNNNNNNNNNNNNNNNNNNNNNNNNNNNNNNNNNNNNNNNNNNNNGGAGCGCTTGGGGAACAGCGCCCGCACCAGCAAGAAGGCGGTCGACCACAGCACCACCCCGGACGCCACCCAGCTCACCACGTCGCGGCCGTTGACGACGNNNNNNNNNNNNNNNNNNNNNNNNNNNNNNNNNNNNNNNNN
>GRMZM2G016551_2 
ATGTATGCTGCTGGATTTTACACATATTCAATTTTCGCTCTTCTGTTCTGGGAAACAAGGCGTTCGGACTTTGGAGTATCAATGTCCCACCATATAGCAACTGTTGTTCTGATTGTTCTTTCCTACATTTTCAGATTTGCTCGTGTTGGCTCTGTTGTTTTAGCCCTTCATGATGCAAGTGATATATTCCTAGAGATTGGGAAGATGGCCAAGTACAGTAGCTGCGAGTGGCTAGCAGTTGTGGCATTTCTTCTTTTCGTGGCATCGTGGATACTTCTCCGGCTTGTTATATTCCCTTTCTGGATCCTAAGAAGCACAAGCTATGAAGTACTGCTGACCCTGGACAAGGAGAAACATCAGTTTTATGGCCCCATATACTATTATGTTTTCAACTGTCTTCTGTTCTCACTCCTAGTTCTTCACATATATTGGTGGGTACTGATATGGCGGATGCTAGTTAAGCAGATTCAATCGAAAGGGCATGTTGGTGATGATGTTCGATCCGATTCTGAAGGCGAAGAGGAACATGAAGATTAA
>GRMZM2G151521_7 
TTACTCGTCATCCTCAGAATCAGATCGAACATCATCTGTAACCTGTCCTTTATTATTCAATTGTCTCATTATCATCAAACATATGAGTTTCCACCAGTACATATGGAATACAAGCAATGTGAGAAGCATTGTATTGAAGATATAGTACAAAGCTGTAGGGAATTCATCCAGCTTCCTCCAGAATGTGATGGAATGATAGCTAGAGGCTTTGATTATCCAAAACGGGAAGTAAATCAAACGCAATAGAAGCCAGGAGATAGCGAAGAGACCGAAAAACAAGCTAGCCCCCAACTCCTTTTCTGTGTACTTGCACAATTTGGCAGTCTCAAGAAACACATCACTTGTATCATGAAGAGCAAGAACGATGGTCCCAATTCGAAAAAATCCTGTCAGATATGAAACTCCAATAAGAGTAGATGTTATTACATGATGAGACATCATTACAGCAAAATCTTTTCTGCGGGTTTCCCAAGCAACAAGAGCACCAATGCTGTAGATATAAAATCCACACTGGCACATATAGAAAAGCATCAACGAGGACACGATGGGTTGATTTGGCCAGCCATCAAAGTACTGCACCATATCCAACGACCATGGTTCTTGCTTTATTATCATGAGGACCCATGCTTGAACAGAAGCATAGTATGTAAGTTTCCAAATGGACTCCGAGAATTTGACAATCTTTGCTTGCCTGGCCTCATCACTCATCAACTTAGAAGCTTTAGTGTTGAAAAGGTAGACTGCCAATGGNNNNNNNNNNNNNNNNNNNNNNNNNNNNNNNNCGCANANGNANNCGAGGGAGANNAGNNNNGCNACGGAGNCCGCCTCTCCGCCGCGTACCGCCATCAT
>GRMZM2G151521_8 
TTACTCGTCATCCTCAGAATCAGATCGAACATCATCTGTAACCTGTCCTTTATTATTCAATTGTCTCATTATCATCAAACATATGAGTTTCCACCAGTACATATGGAATACAAGCAATGTGAGAAGCATTGTATTGAAGATATAGTACAAAGCTGTAGGGAATTCATCCAGCTTCCTCCAGAATGTGATGGAATGATAGCTAGAGGCTTTGATTATCCAAAACGGGAAGTAAATCAAACGCAATAGAAGCCAGGAGATAGCGAAGAGACCGAAAAACAAGCTAGCCCCCAACTCCTTTTCTGTGTACTTGCACAATTTGGCAGTCTCAAGAAACACATCACTTGTATCATGAAGAGCAAGAACGATGGTCCCAATTCGAAAAAATCCTGTCAGATATGAAACTCCAATAAGAGTAGATGTTATTACATGATGAGACATCATTACAGCAAAATCTTTTCTGCGGGTTTCCCAAGCAACAAGAGCACCAATGCTGTAGATATAAAATCCACACTGGCACATATAGAAAAGCATCAACGAGGACACGATGGGTTGATTTGGCCAGCCATCAAAGTACTGCACCATATCCAACGACCATGGTTCTTGCTTTATTATCATGAGGACCCATGCTTGAACAGAAGCATAGTATGTAAGTTTCCAAATGGACTCCGAGAATTTGACAATCTTTGCTTGCCTGGCCTCATCACTCATCAACTTAGAAGCTTTAGTGTTGAAAAGGTAGACTGCCAATGGNNNNNNNNNNNNNNNNNNNNNNNNNNNNNNNNNNNNNNNNNNNNNNNNNNNNNNNNNNNNNNNNNNNNNNNNNNNNNNNNNNNNNNNNNNNNNNNNNNN
>GRMZM2G163426_4 
ATGGCGGCGCTCCTGGAGCTGTTCCTGGGCTCCTCTCCCGCGCCGGTGGACTGGGAGGCAGAGGTCTACCCGGCGTACGGGGACTTCGCCGTACTCCCCTTACTCGTCGCCTTCTTCCCCGCCGTCCGGTTCCTCCTCGACCGACTCGTCTTCGAGGTTTTAGCACGAAAATTTATATTTGGAAAGGGACATGATAAGCTTGCTGAAACAGATGACAGTAGAAAGAAAATCAATAAATTTAAGGAATCAGCATGGAAGTTTGTTTATTTTCTTTCTGGCGAACTGCTTTCACTATCTGTAACATACAATGAGCCATGGTTTAAGAACACAAGATACTTTTGGATAGGCCCTGGTGACCAGATCTGGCCTGATCAGAAGATAAAACTGAAGCTCAAAGCTGTCTACATGTATGCTGCTGGATTTTACACATATTCAATTTTCGCTCTCCTGTTCTGGGAAACAAGACGTTCGGACTTTGGAGTATCAATGTCCCACCATATAGCAACTGTTGTTCTGATTGTTCTTTCCTACATTTTCCGATTCGCTCGTGTTGGCACTGTTGTTTTAGCCCTTCATGATGCAAGTGATATATTCCTAGAGATTGGGAAGATGGCCAAGTACAGTAGCTGCGAGTGGCTAGCAGTTATGGCATTTCTTCTTTTTGTGGCATCGTGGATACTTCTTCGGCTCGTTATGTTCCCTTTCTGGATCCTAAGAAGCACAAGCTATGAAGTGCTGCTGACCTTGGATAGGGAGAAGCATCGATTTTATGGCCCCATATACTACTATGTTTTCAACTGTCTTCTGTTCTCACTCCTAGTTCTTCACATATATTGGTGGGTACTGATATGGCGGATGCTAGTTAAACAGATTCAATCGAAAGGGCGTGTTGGTGATGATGTTCGATCCGATTCTGAAGGCGAAGATGAGCATGAAGATTAA
>GRMZM2G132084_30 
ATGTTGTCTGGGGAAGGGCAGTTTTACACATACATGGTTCTCATTTCAGAGACAACCACCCCTGAAATCAACTTGCGATGGTTTCTTGACACTGCTGGACTGAAGAAATCAAGTGCTTACTTGGTTAATGGAATTCTGATGTTTGTTGCATGGCTGGTGGCAAGGATATTTTTGTTCATGTATGTATTTTACCACATTTATTTGCATTACAGTCAGATAATGCAGATGCATGCCTTTGGGTACTACCTGACGTTTGTTGTGCCATCGGTGCTCTTTGTAATGAACACAATGTGGTTCATGAAGATCTTAAAAGGCGTGATGAAAACACTGGCAAAATGGTCATGA
>GRMZM2G151521_4 
TTACTCGTCATCCTCAGAATCAGATCGAACATCATCTGTAACCTGTCCTTTATTATTCAATTGTCTCATTATCATCAAACATATGAGTTTCCACCAGTACATATGGAATACAAGCAATGTGAGAAGCATTGTATTGAAGATATAGTACAAAGCTGTAGGGAATTCATCCAGCTTCCTCCAGAATGTGATGGAATGATAGCTAGAGGCTTTGATTATCCAAAACGGGAAGTAAATCAAACGCAATAGAAGCCAGGAGATAGCGAAGAGACCGAAAAACAAGCTAGCCCCCAACTCCTTTTCTGTGTACTTGCACAATTTGGCAGTCTCAAGAAACACATCACTTGTATCATGAAGAGCAAGAACGATGGTCCCAATTCGAAAAAATCCTGTCAGATATGAAACTCCAATAAGAGTAGATGTTATTACATGATGAGACATCATTACAGCAAAATCTTTTCTGCGGGTTTCCCAAGCAACAAGAGCACCAATGCTGTAGATATAAAATCCACACTGGCACATATAGAAAAGCATCAACGAGGACACGATGGGTTGATTTGGCCAGCCATCAAAGTACTGCACCATATCCAACGACCATGGTTCTTGCTTTATTATCATGAGGACCCATGCTTGAACAGAAGCATAGTATGTAAGTTTCCAAATGGACTCCGAGAATTTGACAATCTTTGCTTGCCTGGCCTCATCACTCATCAACTTAGAAGCTTTAGTGTTGAAAAGGTAGACTGCCAATGGNNNNNNNNNNNNNNNNNNNNNNNNNNNNNNNNNNNNNNNNNNNNNNNNNNNNNNNNNNNNNNNNNNNNNNNNNNNNNNNNNNNNNNNNNNNNNNNNNNN
>GRMZM2G163426_8 
ATGGCGGCGCTCCTGGAGCTGTTCCTGGGCTCCTCTCCCACGCCGGTGGACTGGGAGGCAGAGGTCTACCCGGCGTACGGGGACTTCGCCGTACTCCCCTTACTCGTCGCCTTCTTCCCCGCCGTCCGGTTCCTCCTCGACCGACTCGTCTTCGAGGTTTTAGCACGAAAATTTATATTTGGAAAGGGACATGATAAGCTTTCTGAAACAGATGACAGTAGAAAGAAAATCAATAAATTTAAGGAATCAGCATGGAAGTTTGTTTTTTTTCTTTCTGGCGAACTGCTTTCACTATCTGTAACATACAATGAGCCATGGTTTAAGAACACAAGATACTTTTGGATAGGCCCTGGTGACCAGATCTGGCCTGATCAAAAGATAAAACTGAAGCTCAAAGCTGTCTACATGTATGCTGCTGGATTTTACACATATTCAATTTTCGCTCTCCTGTTCTGGGAAACAAGACGTTCGGACTTTGGAGTATCAATGTCCCACCATATAGCAACTGTTGTTCTGATTATTCTTTCCTACATTTTCCGATTCGCTCGTGTTGGCACTGTTGTTTTAGCCCTTCATGATGCAAGTGATATATTCCTAGAGATTGGGAAGATGGCCAAGTACAGTAGCTGCGAGTGGCTAGCAGTTATGGCATTTCTTCTTTTTGTGGCATCGTGGATACTTCTTCGGCTCGTTATGTTCCCTTTCTGGATCCTAAGAAGCACAAGCTATGAAGTGCTGCTGACCTTGGATAGGGAGAAGCATCGATTTTATGGCCCCATATACTACTATGTTTTCAACTGTCTTCTGTTCTCACTCCTAGTTCTTCACATATATTGGTGGGTACTGATATGGCGGATGCTAGTTAAACAGATTCAATCGAAAGGGCGTGTTGGTGATGATGTTCGATCCGATTCTGAAGGCGAAGATGAGCATGAAGATTAA
>GRMZM2G077279_19 
TCAATCCTGATGGTTCTGCTTATTTCTTTCTCGTGTGAATGCTTTAAGTAGATCGAGCCCAAGAAATATGTTAAGCAGATTCATTCCTGCCATACCAAGTAGAGCTAGCGGAAGCTCAATGCCCTTCCCAAATTTGTGGGCATCAGAGATGAGCTTGTAAGTAATCAAGATATGGCATATCACCCTTGCTGTTACAAAGGTAGTCCAGTTGAGTACCCATTCCAGCTTCACCACTGTTCTGTCAAAATCCCGAAATCCAACCATTCGCCTGACTTTCCTTACATGTAAAAATATGGAGTGCAGCTCACATACAAGGGAGAGATTTAGGTAGTTGATTGTGACATTCCTATACAGAGCTAGTGTAAAGCAAATGAGTAGGATCAAGTGATGCATGAGAATTCCAGGAAGCCATCCACTGTATAGCCGGTATCGGAGCATGTCCAGTTGGTCATATGCAAAGTAGCCACAAGAAAAGCACAGAGCAGAATATGCTCCAATCCAACTGCCACCAAATAGTTCTTCATGCTCAAACAT
>AC210013_8 
CTATGTGTCTTTCTTTGACTTGGGAGGGGCCTGCTGCTTCCATTCCCTGACGAGCTCCTTCCAGAGGTTCCAAATCCACAGGTTGCTGACCGCAATGGCGGTGCCGACAACCAGGATCCAGGAGATCCGCACCCACCACGGGATGACGTCGACGGCCTGGCCGGAAAGGTAGAAGGCGGCCATCTTGAGGAGGAAGAGCGGGCCGNNNNNNNNNNNNNNNNNNNNNNNNNNNNNNNNNNNNNNNNNNNNNNNNNNNNNNNNNNNNNNNNNNNNNNNNNNNNNNNNNNNNNNNNNNNNNNNNNNNNNNNNNNNNNNNNNNNNNNNNNNNNNNNNNNNNNNNNNNNNNNNNNNNNNNNNNNNNNNNNNNNNNNNNNNNNNNNNNNNNNNNNNNNNNNNNNNNNNNNNNNNNNNNNNNNNNNNNNNNNNNNNNNNNNNNNNNNNNNNNNNNNNNNNNNNNNNNNNNNNNNNNNNNNNNNNNNNNNNNNNNNNNNNNNNNNNNNNNNNNNNNNNNNNNNNNNNNNNNNNNNNNNNNNNNNNNNNNNNNNNNNNNNNNNNNNNNNNNNNNNNNNNNNNNNNNNNNNNNNNNNNNNNNNNNNNNNNNNNNNNNNNNNNNNNNNNNNNNNNNNNNNNNNNNNNNNNNNNNNNNNNNNNNNNNNNNNNNNNNNNNNNNNNNNNNNNNNNNNNNNNNNNGCAGTAGATGGCGACGTACATGGCGAGGAACGTCAGGAACATCCACCGCTCATCGGCGGCCAAGGNCNNCNNNNNNNNNNN
>GRMZM2G075023_14 
TCAGCGACGAGCTTGTAAGTTATCAAGATATGACATATCACCCTTGCTGTCACAAAGGTAGTCCAGTTGAGTAACCATTCCAGCTTCACCATTGTTCTGTCGAAATCTCGAAATCCAACCATTCGCCTCACTTTCCTTACATGCAAAAATATGGAGTGCAGCGGAGACGGATGTGAGGGAGGAGTGGAGGAGNNNNNNNNNNNNNNNNNNNNNNNNNNNNNNNNNNNNNNNNNNNNNNNNNNNNNNNNNNNNNNNNNNNNNNNNNNNNNNNNNNNNNNNNNNNNNNNNNNNNNNNNNNNNNNNNNNNNNNNNNNNNNNNNNNAACCCCACAGACACAGCCCAGAGCACTAGCGTCGCCGCGAAGAACGCGCTCGTGTCACCGCCGCCTGCGGCCCCTCCGGCACGGTGGGGCGGCAT
>GRMZM5G825226_11 
GGGGGGGGGAAAGGTGCATAAGGGGGAGAACTTTTCGCGGCAGAATCCAACCAGCCAGCGAGGAAAAAACAGGACAAGAAAAAACCTCCCGCACATTGCGACCAATCCGGCATGGAATCGATTCCCAGAAGGGTCACAGAGATCAAAAGAAAACAACGGCCGAAGCATCCCGTCGCGTCCGCGGTAAGCCAAAAAAAGCATCGACCAGACCAGCATCCCGACGCGGACCGCGGGGAGGAAGAACAGAAAGAACCGTAACCCCCTCTGCATTGCGTGCAGGACCGAGACGCGATCGATGGACNNNNNNNCCAT
>AC210013_25 
CTATGTGTCTTTCTTTGACTTGGGAGGGGCCTGCTGCTTCCATTCCCTGACGAGCTCCTTCCAGAGGTTCCAAATCCACAGGTTGCTGACCGCAATGGCGGTGCCGACAACCAGGATCCAGGAGATCCGCACCCACCACGGGATGACGTCGACGGCCTGGCCGGACAGGTAGAAGGCGGCCATCTTGAGGAGGAAAAGCGGGCCGGCGACGCCCCTGACGAGCGTGTAGAGCGCGTAGAAGGGCGGCGAGAGNNNNNNNNNNNNNNNNNNNNNNNNNNNNNNNNNNNNNNNNNNNNNNNNNNNNNNNNNNNNNNNNNNNNNNNNNNNNNNNNNNNNNNNNNNNNNNNNNNNNNNNNNNNNNNNNNNNNNNNNNNNNNNNNNNNNNNNNNNNNNNNNNNNNNNNNNNNNNNNNNNNNNNNNNNNNNNNNNNNNNNNNNNNNNNNNNNNNNNNNNNNNNNNNNNNNNNNNNNNNNNNNNNNNNNNNNNNNNNNNNNNNNNNNNNNNNNNNNNNNNNNNNNNNNNNNNNNNNNNNNNNNNNNNNNNNNNNNNNNNNNNNNNNNNNNNNNNNNNNNNNNNNNNNNNNNNNNNNNNNNNNNNNNNNNNNNNNNNNNNNNNNNNNNNNNNNNNNNNNNNNNNNNNNNNNNNNNNNNNNNNNNNNNNNNNNNNNNNNNNNNNNNNNNNNNNNNNNNNGCAGTAGATGGCGACGTACATGGCGAGGAACGTCAGGAACATCCACCGCTCATCGGCGGCCAAGGACGCCAGNNNNNNNNN
>GRMZM2G016184_28 
GGGACCTATTACATTCCGTTATTCGATAATATCCACCTCTGCGTTGGGGGTTTCTGTCGGCTACTTCATCACTGATCTTGCAATGATCTTCTGGCTGTATCCTTCCCTTGGTGGAATGGAATATGTCCTCCACCATACTGTTTCCCTGGTTGCAATAGCTTACACAATGTTGTCTGGGGAAGGGCAGTTTTACACATACATGGTTCTCATTTCAGAGACAACCACCCCTGAAATCAACTTGCGATGGTTTCTTGACACTGCTGGACTGAAGAAATCAAGTGCTTACTTGGTTAATGGAATTCTGATGTTTGTTGCATGGCTGGTGGCAAGGATATTTTTGTTCATGTATGTATTTTACCACATCTATTTGCATTACGGTCAGATAATGCAGATGCATGCCTTTGGGTACTACCTGACATTTGTTGTGCCATCAGTGCTCTTTGTAATGAACACAATGTGGTTCATGAAGATCTTAAAAGGTGTGATGAAAACACTGGCAAAATGGCCATGA
>GRMZM2G132084_25 
ATGTTGTCTGGGGAAGGGCAGTTTTACACATACATGGTTCTCATTTCAGAGACAACCACCCCTGAAATCAACTTGCGATGGTTTCTTGACACTGCTGGACTGAAGAAATCAAGTGCTTACTTGGTTAATGGAATTCTGATGTTTGTTGCATGGCTGGTGGCAAGGATATTTTTGTTCATGTATGTATTTTACCACATTTATTTGCATTACAGTCAGATAATGCAGATGCATGCCTTTGGGTACTACCTGACGTTTGTTGTGCCATCGGTGCTCTTTGTAATGAACACAATGTGGTTCATGAAGATCTTAAAAGGCGTGATGAAAACACTGGCAAAATGGTCATGA
>GRMZM5G825226_10 
GGGGGGGGGAAAGGTGCATAAGGGGGAGAACTTTTCGCGGCAGAATCCAACCAGCCAGCGAGGAAAAAACAGGACAAGAAAAAACCTCCCGCACATTGCGACCAATCCGGCATGGAATCGATTCCCAGAAGGGTCACAGAGATCAAAAGAAAACAACGGCCGAAGCATCCCGTCGCGTCCGCGGTAAGCCAAAAAAAGCATCGACCAGACCAGCATCCCGACGCGGACCGCGGGGAGGAAGAACAGAAAGAACCGTAACCCCCTCTGCATTGCGTGCAGGACCGAGACGCGATCGATGGACGAAAACCCCAT
>AC210013_29 
CTATGTGTCTTTCTTTGACTTGGGAGGGGCCTGCTGCTTCCATTCCCTGACGAGCTCCTTCCAGAGGTTCCAAATCCACAGGTTGCTGACCGCAATGGCGGTGCCGACAACCAGGATCCAGGAGATCCGCACCCACCACGGGATGACGTCGACGGCCTGGCCGGACAGGTAGAAGGTGGCCNNNNNNNNNNGGAAGNGCGGGCCGGCGACGCCCCTGACGAGCGTGTAGAGCGCGTAGAAGGGCGGCGAGAGGGCGCCGTAGATGCGGGCGGCGGCGGGGGACTGGTCCCNNNNNNNNNNNNNNNNNNNNNNNNNNNNNNNNNNNNNNNNNNNNNNNNNNNNNNNNNNNNNNNNNNNNNNNNNNNNNNNNNNNNNNNNNNNNNNNNNNNNNNNNNNNNNNNNNNNNNNNNNNNNNNNNNNNNNNNNNNNNNNNNNNNNNNNNNNNNNNNNNNNNNNNNNNNNNNNNNNNNNNNNNNNNNNNNNNNNNNNNNNNNNNNNNNNNNNNNNNNNNNNNNNNNNNNNNNNNNNNNNNNNNNNNNNNNNNNNNNNNNNNNNNNNNNNNNNNNNNNNNNNNNNNNNNNNNNNNNNNNNNNNNNNNNNNNNNNNNNNNNNNNNNNNNNNNNNNNNNNNNNNNNNNNNNNNNNNNNNNNNNNNNNNNNNNNNNNNNNNGAACACGAGAAGCTGGCTGGCGCAGTAGATGGCGACGTACATGGCGAGGAACGTCAGGAACATCCACCGCTCATCGGCGGCCAAGGACGCCAGCAAATCCAT
>GRMZM2G077279_16 
TCAATCCTGATGGTTCTGCTTATTTCTTTCTCGTGTGAATGCTTTAAGTAGATCGAGCCCAAGAAATATGTTAAGCAGATTCATTCCTGCCATACCAAGTAGAGCTAGCGGAAGCTCAATGCCCTTCCCAAATTTGTGGGCATCAGAGATGAGCTTGTAAGTAATCAAGATATGGCATATCACCCTTGCTGTTACAAAGGTAGTCCAGTTGAGTACCCATTCCAGCTTCACCACTGTTCTGTCAAAATCCCGAAATCCAACCATTCGCCTGACTTTCCTTACATGTAAAAATATGGAGTGCAGCTCACATACAAGGGAGAGATTTAGGTAGTTGATTGTGACATTCCTATACAGAGCTAGTGTAAAGCAAATGAGTAGGATCAAGTGATGCACGAGAATTCCAGGAAGCCATCCACTGTATAGCCGGTATCGGAGCATGTCCAGTTGGTCATATGCAAAGTAGCCACAAGAAAAGCACAGAGCAGAATATGCTCCAATCCAACTGCCACCAAATAGTTCTTCATGCTCAAACAT
>GRMZM2G077279_5 
TCAATCCTGATGGTTCTGCTTATTTCTTTCTCGTGTGAATGCTTTAAGTAGATCGAGCCCAAGAAATATGTTAAGCAGATTCATTCCTGCCATACCAAGTAGAGCTAGCGGAAGCTCAATGCCCTTCCCAAATTTGTGGGCATCAGAGATGAGCTTGTAAGTAATCAAGATATGGCATATCACCCTTGCTGTTACAAAGGTAGTCCAGTTGAGTACCCATTCCAGCTTCACCACTGTTCTGTCAAAATCCCGAAATCCAACCATTCGCCTGACTTTCCTTACATGTAAAAATATGGAGTGCAGCTCACATACAAGGGAGAGATTTAGGTAGTTGATTGTGACATTCCTATACAGAGCTAGTGTAAAGCAAATGAGTAGGATCAAGTGATGCATGAGAATTCCAGGAAGCCATCCACTGTATAGCCGGTATCGGAGCATGTCCAGTTGGTCATATGCAAAGTAGCCACAAGAAAAGCACAGAGCAGAATATGCTCCAATCCAACTGCCACCAAATAGTTCTTCATGCTCAAACAT
>GRMZM2G138330_14 
ATGGATTTGCTNNCGTCCTTGGCCGCCGAGGAGCNNNNNCNGNNCCCGTTGTTCNNNNNNNNNNNNNNNNNNNNNNNNNNNNNNNNNNNNNNNNNNNNNNNNNNNNNNNNNNNNNNNNNNNNNNNNNNNNNNNNNNNNNNNNNNNNNNNNNNNNNNNNNNNNNNNNNNNNNNNNNNNNNNNNNNNNNNNNNNNNNNNNNNNNNNNNNNNNNNNNNNNNNNNNNNNNNNNNNNNNNNNNNNNNNNNNCTCCAGGACCACGTCCNCNNCTACAGCGTCGCCNACTNCACCANNNNNNNNNNNNNNNNNNNNNNNNNNNNNNNNNNNNNNNNNNNNNNNNNNNNNNNNNNNNNNNNNNNNNNNNNNNNNNNNNNNNNNNNNNNNNNNNNNNNNNNNNNNNNNNNNNNNNNNNNNNNNNNNNNNNNNNNNNNNNNNNNNNNNNNNNNNNNNNNNNNNNNNNNNNNNNNNNNNNNNNNNNNNNNNNNNNNNNNNNNNNNNNNNNNNNNNNNNNNNNNNNNNNNNNNNNNNNNNNNNNNNNNNNNNNNNNNNNNNNNNNNNNNNNNNNTCGCCGGCCCGCTCTTCCTCCTCAAGATGGCCGCCTTCTACCTGTCCGGCCAGGCCGTCGACGTCATCCCGTGGTGGGTGCGGATCTCCTGGATCCTCGTTGTCGGCACCGCCATTGCCGTCAGCAACCTGTGGATTTGGAACCTCTGGAAGGAGCTCGTCAGGGAATGGAAGCAAGCCCCTTCCAAGTCAAAGAAAGACACATAG
>GRMZM2G170868_20 
NNNNNNNNNNNNNNNNNNNNNNNNNNNNNNNNNNNNNNNNNNNNNNNNNNNNNNNNNNNNNNNNNNNCGTACGACGACTTCCTCGCGCTCCCCGCTTTCGTCCTCTTCTTCCCCACCGTCCGCTACCTCCTCGACCGCTTCGTCTTCGAGTGGGTTGCAAGGAGGCTTATAAATAGAAATGGACATCAGAGCGCTAATAATGAAACAGAAGAAGGAAGGAAGAAGATAAGAAAATTCAAGGAATCAGCTTGGAAATGTGTTTATTTCCTGTCTGGAGAGCTTTTAGCTTTGTCGGTTACATATAACGAGCCTTGGTTCACCAATACCAGATATTTTTGGGTAGGACCAGGAGAACAGGTCTGGCCTGATCAAAAGATAAAATTGAAACTTAAGGCTGTATATATGTATGCTGCTGGATTCTACACATATTCCATATTTGCACTTATGTTTTGGGAAACAAGGCGTTCAGACTTTGGAGTGTCAATGTCACATCATGTTGCTACTGTCGTCCTGATTGTTCTCTCTTACGTGTTCAGATTTGCTAGAGTTGGCTCTATAGTATTGGCAATTCATGATGCAAGTGATGTTTTTCTGGAAGTAGGGAAGATGTCCAAGTACAGTCATTGTGATTGGCTTGCCAATGTTTCGTTTCTGTTTTTTGTTATTTCATGGGTTCTTCTCCGTCTCACTTATTTTCCATTCTGGATTCTGAGAAGTACAAGCTATGAGGTCTTGTTGACTTTGGACAAAAAGAAGCACAATTTTGATGGTCCTATATACTATTATGTGTTCAATTCCCTTCTATTTTCACTACTTGTTCTCCACATATATTGGTGGGTCTTAATATATCGGATGCTTCTGAGACAAATCAAGACAAGAAATGTTGGAGATGATGTTCGATCTGATTCTGAAGGAGAAGACGACCATGAAGACTGA
>AC210013_10 
CTATGTGTCTTTCTTTGACTTGGGAGGGGCCTGCTGCTTCCATTCCCTGACGAGCTCCTTCCAGAGGTTCCAAATCCACAGGTTGCTGACCGCAATGGCGGTGCCGACAACCAGGATCCAGGAGATCCGCACCCACCACGGGATGACGTCGACGGCCTGGCCGGACAGGTAGAAGGCGGCCATCTTGAGGAGGAAGAGCNNNNNNNNNNNNNNNNNNNNNNNNNNNNNNNNNNNNNNNNNNNNNNNNNNNNNNNNNNNNNNNNNNNNNNNNNNNNNNNNNNNNNNNNNNNNNNNNNNNNNNNNNNNNNNNNNNNNNNNNNNNNNNNNNNNNNNNNNNNNNNNNNNNNNNNNNNNNNNNNNNNNNNNNNNNNNNNNNNNNNNNNNNNNNNNNNNNNNNNNNNNNNNNNNNNNNNNNNNNNNNNNNNNNNNNNNNNNNNNNNNNNNNNNNNNNNNNNNNNNNNNNNNNNNNNNNNNNNNNNNNNNNNNNNNNNNNNNNNNNNNNNNNNNNNNNNNNNNNNNNNNNNNNNNNNNNNNNNNNNNNNNNNNNNNNNNNNNNNNNNNNNNNNNNNNNNNNNNNNNNNNNNNNNNNNNNNNNNNNNNNNNNNNNNNNNNNNNNNNNNNNNNNNNNNNNNNNNNNNNNNNNNNNNNNNNNNNNNNNNNNNNNNNNNNNNNNNNNNNNNNNNNNNNNNNNNNNNNNNNNNNNNNNNNNNNNNNNNNNNNNNNNNNNNNNNNNNNNNNNNNNNNNNNNNNNNNNNNNNNNNNNNNNNNNNN
>GRMZM2G170868_21 
NNNNNNNNNNNNNNNNNNNNNNNNNNNNNNNNNNNNNNNNNNNNNNNNNNNNNNNNNNNNNNNNNNNNNNNNNNNNNNNNNNNNNNNNNNNNNGTCTTCGTCCTTTTCTTCCCCACCGTCCGCTACCTCCTCGACCGCTTCGTCTTCGAGTGGGTTGCAAGGAGGCTTATAAATAGAAATGGACATCAGAGCACTAATAATGAAACAGAAGAAGGAAGGAAGAAGATAAGAAAATTCAAGGAATCAGCTTGGAAATGTGTTTATTTCCTGTCTGGAGAGCTTTTAGCTTTGTCGGTTACATATAACGAGCCTTGGTTCACCAATACCAGATATTTTTGGGTAGGACCAGGAGAACAGGTCTGGCCTGATCAAAAGATAAAATTGAAACTTAAGGCTGTATATATGTATGCTGCTGGATTCTACACATATTCCATATTTGCACTTATGTTTTGGGAAACAAGGCGTTCAGACTTTGGAGTGTCAATGTCACATCATGTTGCTACTGTCGTCCTGATTGTTCTATCTTACGTGTTCAGATTTGCTAGAGTTGGCTCTATAGTATTGGCAATTCATGATGCAAGTGATGTTTTCCTGGAAGTAGGGAAGATGTCCAAGTACAGTCATTGTGATTGGCTTGCCAATGTTTCGTTTCTGTTTTTTGTTATTTCATGGGTTCTTCTCCGCCTCACTTATTTTCCATTCTGGATTCTGAGAAGTACAAGCTATGAGGTCTTGTTGACTTTGGACAAAAAGAAGCACAATTTTGATGGTCCTATATACTATTATGTGTTCAATTCCCTTCTATTTTCACTACTTGTTCTCCACATATATTGGTGGGTCTTAATATATCGGATGCTTCTGAGACAAATCAAGACAAGAAATGTTGGAGATGATGTTCGATCTGATTCTGAAGGAGAAGACGACCATGAAGACTGA
>GRMZM2G163426_15 
ATGGCGGCGCTCCTGGAGCTGTTCCTGGGCTCCTCTCCCGCGCCGGTGGACTGGGAGGCAGAGGTCTACCCGGCGTACGGGGACTTCGCCGTACTCCCCTTACTCGTCGCCTTCTTCCCCGCCGTCCGGTTCCTCCTCGACCGACTCGTCTTCGAGGTTTTAGCACGAAAATTTATATTTGGAAAGGGACATGATAAGCTTGCTGAAACAGATGACAGTAGAAAGAAAATCAATAAATTTAAGGAATCAGCATGGAAGTTTGTTTATTTTCTTTCTGGCGAACTGCTTTCACTATCTGTAACATACAATGAGCCATGGTTTAAGAACACAAGATACTTTTGGATAGGCCCTGGTGACCAGATCTGGCCTGATCAGAAGATAAAACTGAAGCTCAAAGCTGTCTACATGTATGCTGCTGGATTTTACACATATTCAATTTTCGCTCTCCTGTTCTGGGAAACAAGACGTTCGGACTTTGGAGTATCAATGTCCCACCATATAGCAACTGTTGTTCTGATTGTTCTTTCCTACATTTTCCGATTCGCTCGTGTTGGCACTGTTGTTTTAGCCCTTCATGATGCAAGTGATATATTCCTAGAGATTGGGAAGATGGCCAAGTACAGTAGCTGCGAGTGGCTAGCAGTTATGGCATTTCTTCTTTTTGTGGCATCGTGGATACTTCTTCGGCTCGTTATGTTCCCTTTCTGGATCCTAAGAAGCACAAGCTATGAAGTGCTGCTGACCTTGGACAGGCAGAAGCATCGATTTTATGGCCCCATATACTACTATGTTTTCAACTGTCTACTGTTCTCACTCCTAGTTCTTCACATATATTGGTGGGTACTGATATGGCGGATGCTAGTTAAACAGATTCAATCGAAAGGGCGTGTTGGTGATGATGTTCGATCCGATTCTGAAGGCGAAGATGAGCATGAAGATTAA
>GRMZM2G151521_15 
TTACTCGTCATCCTCAGAATCAGATCGAACATCATCTGTAACCTGTCCTTTATTATTCAATTGTCTCATTATCATCAAACATATGAGTTTCCACCAGTACATATGGAATACAAGCAATGTGAGAAGCATTGTATTGAAGATATAGTACAAAGCTGTAGGGAATTCATCCAGCTTCCTCCAGAATGTGATGGAATGATAGCTAGAGGCTTTGATTATCCAAAACGGGAAGTAAATCAAACGCAATAGAAGCCAGGAGATAGCGAAGAGACCGAAAAACAAGCTAGCCCCCAACTCCTTTTCTGTGTACTTGCACAATTTGGCAGTCTCAAGAAACACATCACTTGTATCATGAAGAGCAAGAACGATGGTCCCAATTCGAAAAAATCCTGTCAGATATGAAACTCCAATAAGAGTAGATGTTATTACATGATGAGACATCATTACAGCAAAATCTTTTCTGCGGGTTTCCCAAGCAACAAGAGCACCAATGCTGTAGATATAAAATCCACACTGGCACATATAGAAAAGCATCAACGAGGACACGATGGGTTGATTTGGCCAGCCATCAAAGTACTGCACCATATCCAACGACCATGGTTCTTGCTTTATTATCATGAGGACCCATGCTTGAACAGAAGCATAGTATGTAAGTTTCCAAATGGACTCCGAGAATTTGACAATCTTTGCTTGCCTGGCCTCATCACTCATCAACTTAGAAGCTTTAGTGTTGAAAAGGTAGACTGCCAATGGCTTGTAGACGAGGAGGTCGAGCAGGAAGCGGGCGCAGAAGAAAACGAGGGAGAAGAGGAGCGCTACGGAGACCGCCTCTCCGCCGCGTACCGCCATCAT
>GRMZM2G083427_2 
NNNNNNNNNNNNNNNNNNNNNNNNNNNNNNNNNNNNNNNNNNNNNNNNNNNNNNNNNNNNNNNNNNNNNNNNNNNNNNNNNNNNNNNNNNNNNNNNCCATTAGCAGTCTACCTTTTCAACACCAAAGCTTCTAAGTTGATGAATAATGAGGCCAGGCAAGCAAAGATTGTCAAGTTCTCAGAGTCCATTTGGAAACTTACCTACTATGCTTCTGTTCAAGCATGGGTCCTCATGATAATAAAGCAGGAACCATGGTCATTGGATATGATGCAATACTTTGATGGCTGGCCGAACCAACCCATCGTGTCTTCATTGATGCTTTTCTATATGTGCCAGTGTGGATTTTATATCTATAGCATCGGTGCTCTTGTTGCTTGGGAAACCCGCAGAAAAGATTTTGCTGTAATGATGTCTCATCATGTAATAACATCTACTCTAATTGGAGTTTCATATCTGACTGGTCTTGTAGTTTTGGACTTATTGCTGTTGCCGTTGCAATGGCAGCTATCATTCCATCACATTCTTGAGGAAGCTGGATGA
>GRMZM2G021589_29 
ATGCACGGGAATTTCGGGCCCCAGGAGCAGATTCTATGGCCGGCGTCGGTTCTCGCCGGCATCGTCATGTGCGGCGCCGTATATCAGATGACTCGACATGTCAGTTCTCGATGTTTCAAATGCTACAATATGTTAAATAACAGGCAAAAGGTTGAGTGGAACAATAGGGGTTTCTCTACAGTCCATGCATTGGTAGCTGCTGCCGTTTCTTTCTACCTGGTCATGATCTCTGACCTCTTCAATGAAGATGCGCACAATAGCATAATAATTGACAGAAAATCATGGCTATCCGATTGCATGTTTGGGGTCTCGATCGGTTACTTTTTGACAGACTTGACGATGATCATGCTGTATTTTCCTTCTTTAGGTGGAAATGAGTATCTCTTGCATCACGGACTTTCTATGTATGCAATTGGTCTTGCTTTATTGAGTGGCAAAGCACACATGTACATCCTCATGGTCCTCTTCACCGAAATCACGACTCCCTTTGTGAACCTCAGATGGTATTTGGACGTTGCTGGTCAGAAGACTTGCAATCTTTACTTATACAATGGTGTGGCTCTATTTGTTGGATGGCTGGTACAACAACTGCTCTCACGAGTCATCAATTTCTTTTAA
>GRMZM2G138330_22 
NNNNNNNNNNNNNNNNNNNNNNNCGCNGAGGAGNGGTNGCTGTTCCCGTTNNNNNNNNNNNNNNNNNNNNNNNNNNNNNNNNNNNNNNNNNNNNNNNNNNNNNNNNNNNNNNNNNNNNNNNNNNNNNNNNNNNNNNNNNNNNNNNNNNNNNNNNNNNNNNNNNNNNNNNNNNNNNNNNNNNNNNNNNNNNNNNNNNNNNNNNNNNNNNNNNNNNNNNNNNNNNNNNNNNNNNNNNNNNNNNNNNNNNNNNNNNNNNNNNNNNNNNNNNNNNNNNNNNNNNNNNNNNNNNNNNNNNNNNNNNNNNNNNNNNNNNNNNNNNNNNNNNNNNNNNNNNNNNNNNNNNNNNNNNNNNNNNNNNNNNNNNNNNNNNNNNNNNNNNNNNNNNNNNNNNNNNNNNNNNNNNNNNNNNNNNNNNNNNNNNNNNNNNNNNNNNNNNNNNNNNNNNNNNNNNNNNNNNNNNNNNNNNNNNNNNNNNNNNNNNNNNNNNNNNNNNNNNNNNNNNNNNNNNNNNNNNNNNNNNNNNNNNNNNNNNNNNNNNNNNNNNNNNNNNNNNNNNNNNNNNNNNNNNNNNNNNNNNNNNNNNNNNNNNNNNNNNNCTTCTACCTGTCCGGCCAGGCCGTCGACGTCATCCCGTGGTGGGTGCGGATCTCCTGGATCCTCGTTGTCGGCACCGCCATTGCCGTCAGCAACCTGTGGATTTGGAACCTCTGGAAGGAGCTCGTCAGGGAATGGAAGCAAGCCCCTTCCAAGTCAAAGAAAGACACATAG
>GRMZM2G444643_2 
TCAATCTTCATGGTCGTCTTCTCCTTCAGAATCAGATCGAACATCATCTCCAACATTTCTTGTCTTGATTTGTCTCACAAGCATCCGATATATTAAAACCCACCAATATATGTGGAGAACAAGTAGTGAAAATAGAAGGGAATTGAACACATAATAGTATATAGGACCATCAAAGTTGTGCTTCTTTTTGTCCAAAGTCAACAAGACCTCATAGCTTGTACTTCTCAGAATCCAGAACGGAAAATATGTGAGACGGAGAAGAACCCATGAAATAACAAAAAACAGAAACGAAACATTGGCAAGCCAATCACAATGGCTGTACTTGGACATCTTCCCTACTTCCAGGAAAACGTCACTTGCATCATGAATTGCCAATACTATAGAGCCAACTCTAGCAAATCTGAACACGTAAGATAGAACAATCAGAACAACAGTAGCAACATGATGTGACATTGACACTCCAAAGTCTGAACGCCTTGTTTCCCAAAACATAAGTGCAAATATGGAATATGTGTAGAATCCAGCAGCATACATATATACAGCCTTAAGTTTCAATTTTATCTTTTGGTCAGGCCAGACCTGTTCTCCTGGTCCTACCCAAAAATATCTGGTATTGGTGAACCAAGGCTCATTATATGTGACAGACAAAGATAAAAGCTCTCCAGACAGGAAATAAACACATTTCCAAGCTGATTCCTTGAATTTTCTTATCTTCTTCCTTGCCTCTTCTGTGTCATTATTAGCTCTCTGATGTCCCTGCCCATGTATAAGCCTCATTGCAACCCANNNNNNNNNNNNNNNNNNNNNNNNNNNNNNNNNNNNNNNNNNNNNNNNNNNNNNNNNNNNNNNNNNNNNNNNNNNNNNNNNNNNNNNNNNNNNNNNNNNNNNNNNNNNNNNNNNNNNNNNNNNNNNNNNNNNNNNNNNNNNNNNNNNNNNNNNNNNNNNNNNNNNNNNNNNNNNNNNNNNNNNNNNNNNNNNNNNNNNNNNNNNNNNNNNNNNNNNNNNNNNNNNNNNNNNNNNNNNNNNNNNNNNNNNNNNNNNNNNNNNNNNNNNNNNNNNNNNNNNNNNNNNNNNNNNNNNNNNNNNNNNNNNNNNNNNNNNNNNNNNNNNNNNNNNNNNNNNNNNNNNNNNNNNNNCTGCGTCGACGAGCGTCGGTCGGCTCGCGGTTGCGACCGTGGGTGGGGGCAGCAGGTTGGGGAGGAAGAACGTGGCGAAGGCCGGGAAGACGAACGGGACGTCCGACGACGGCGAAAACGATGGTGCGCGCATGATGTGAAACGTCCTCGTGGACGTGCAATAGCCACTGCGCGAGTCGGTGTCAGGGCTGGTGTCGAACGAATACGGGGAGGAGGCGCATGCTCCTACGCCCTCTGCCGAGAATGGGGTGGCGCGGAGGTGGAGGCATGAGGGGAGAGAGAAAAGAAGTAGAATGGCGAACGAGGTGGTGGCAACTGAGGTGAGGACCATCAT
>GRMZM2G021589_26 
ATGCACGGGAATTTCGGGCCCCAGGAGCAGATTCTGTGGCCGGCGTCGGTTCTCGCCGGCATCGTCATGTGCGGCGCCGTATATCAGATGACTCGACATGTCAGTTCTCGATGTTTCAAATGCTACAGTATGTTAAATAACAGGCAAAAGGTTGAGTGGAACAATAGGGGTTTCTCTACAGTCCATGCATTGGTAGCTGCTGCCGTTTCTTTCTACCTGGTCATGATCTCTGACCTCTTCAATGAAGATGCGCACAATAGCATAATAATTGACAGAAAATCATGGCTATCCGATTGCATGTTTGGGGTCTCGATCGGTTACTTTTTGACAGACTTGACGATGATCATGCTGTATTTTCCTTCTTTAGGTGGAAATGAGTATCTCTTGCATCACGGACTTTCTATGTATGCAATTGGTCTTGCTTTGTTGAGTGGCAAAGCACACATGTACATCCTCATGGTCCTCTTCACCGAAATCACGACTCCCTTTGTGAACCTCAGATGGTATTTGGACGTTGCTGGTCAGAAGACTTGTAATCTTTACTTATACAATGGTGTGGCTCTATTTGTTGGATGGCTGGTACAACAACTGCTCTCATGAGTCATCAATTTCTTTTAA
>GRMZM2G016551_23 
ATGTATGCTGCTGGATTTTACACATATTCAATTTTCGCTCTTCTGTTCTGGGAAACAAGGCGTTCGGACTTTGGAGTATCAATGTCCCACCATATAGCAACTGTTGTTCTGATTGTTCTTTCCTACATTTTCAGATTTGCTCGTGTTGGCTCTGTTGTTTTAGCCCTTCATGATGCAAGTGATATATTCCTAGAGATTGGGAAGATGGCCAAGTACAGTAGCTGCGAGTGGCTAGCAGTTGTGGCATTTCTTCTTTTCGTGGCATCGTGGATACTTCTCCGGCTTGTTATATTCCCTTTCTGGATCCTAAGAAGCACAAGCTATGAAGTACTGCTGACCCTGGACAAGGAGAAACATCAGTTTTATGGCCCCATATACTATTATGTTTTCAACTGTCTTCTGTTCTCACTCCTAGTTCTTCACATATATTGGTGGGTACTGATATGGCGGATGCTAGTTAAGCAGATTCAATCGAAAGGGCATGTTGGTGATGATGTTCGATCCGATTCTGAAGGCGAAGAGGAACATGAAGATTAA
>GRMZM2G138330_23 
ATGGATTTGCTGGCGTCCTTGGCCGCCGAGGAGCGGTGGCTGTTCCCGNNNNNNNNNNNNNNNNNNNNNNNNNNNNNNNNNNNNNNNNNNNNNNNNNNNNNNNNNNNNNNNNNNNNNNNNNNNNNNNNNNNNNNNNNNNNNNNNNNNNNNNNNNNNNNNNNNNNNNNNNNNNNNNNNNNNNNNNNNNNNNNNNNNNNNNNNNNNNNNNNNNNNNNNNNNNNNNNNNNNNNNNNNNNNNNNNNNNNNNNNNNNNNNNNNNNNNNNNNNNNNNNNNNNNNNNNNNNNNNNNNNNNNNNNNNNNNNNNNNNNNNNNNNNNNNNNNNNNNNNNNNNNNNNNNNNNNNNNNNNNNNNNNNNNNNNNNNNNNNNNNNNNNNNNNNNNNNNNNNNNNNNNNNNNNNNNNNNNNNNNNNNNNNNNNNNNNNNNNNNNNNNNNNNNNNNNNNNNNNNNNNNNNNNNNNNNNNNNNNNNNNNNNNNNNNNNNNNNNNNNNNNNNNNNNNNNNNNNNNNNNNNNNNNNNNNNNNNNNNNNNNNNNNNNNNNNNNNNNNNNNNNNNNNNNNNNNNNNNNNNNNNNCTCTTCCTCCTCAAGATGGCCGCCTTCTACCTGTCCGGCCAGGCCGTCGACGTCATCCCGTGGTGGGTGCGGATCTCCTGGATCCTCGTTGTCGGCACCGCCATTGCCGTCAGCAACCTGTGGATTTGGAACCTCTGGAAGGAGCTCGTCAGGGAATGGAAGCAAGCCCCTTCCAAGTCAAAGAAAGACACATAG
>GRMZM2G020148_6 
TCACCAGCTGCAGCCCCGTCGCCATCGCCTGGTGGGTGGCAAAGCGGAAGTAGTCAGTTTGTTTGGTTGGCGAACGGAACGGAGTCGGTAGTCGGTATACGTATATACCTTGATGAGGATGGGGTTGTCGGCCGTCACGGTGACGTAGGTGAGGTACGGCCCGACGCCCATCCGGGCGGCGGAGAAGGTGGCGGCGAAGAGCACGTCGACGAGGAGGTTCAGCTCCGTGTCCCGCACGCCCAGCTCCTTGAGCATCTCCCGCAGGTGCAGCAGCGGGCTGGACATCTCCGTCACGAGCATGCTGGCCACCATCTCCGTCCCGCACCTCTGGTAGGCGAGCCCCGCGCCGATGCCGACGATGCTGACCAGGTGGTGCACGGCGTTGTCCAGCCGCGTGTCGCCGTTGAGGTGGCAGCACGCCGCGTCGTACACCATGTACGCCAGCGTAACCGCCAGCGCCTTCATCTGGCGAGGGGAGGATGCGGCGGCGAGCGGGCAGACGGGGCACGACCAGTCGTCGACGGAGAGGCAGGCGNNNNNNNNNNNNNNNNNNNNNNNNNNNNNNNNNNNNNNNNNNNNNNNNNNNNNNNNNNNNNNNNNNNNNNNNNNNNNNNNNNNNNNNNNNNNNNNNNNNNNNNNNNNNNNNNNNNNNNNNNNNNNNNNNNNNNNNNNNNNNNNNNNNNNNNNGACGTCCGGCTCCTCCATGNNNNNNGCCGCCGCCGCAGTCGCCAT
>GRMZM2G075023_2 
TCAGCGACGAGCTTGTAAGTTATCAAGATATGACATATCACCCTTGCTGTCACAAAGGTAGTCCAGTTGAGTAACCATTCCAGCTTCACCATTGTTCTGTCGAAATCTCGAAATCCAACCATTCGCCTCACTTTCCTTACATGCAAAAATATGGAGTGCAGCGGAGACGGATGTGAGGGAGGAGTGGAGGAGCGATACGGCNNNNNNNNNNNNNNNNNNNNNNNNNNNNNNNNNNNNNNNNNNNNNNNNNNNNNNNNNNNNNNNNNNNNNNNNNNNNNNNNNNNNNNNNNNNNNNNNNNNNNNNNNNNNNNNNNNNNNNNNNNNNNNNNNNNNNNNNNNNNNNNNNNNNNNNNNNNNNNNNNNNNNNNNNNNNNNNNNNNNNNNNNNNNNNNNCCCTCCGGCACGGTGGGGCGGCAT
>GRMZM2G016551_22 
ATGTATGCTGCTGGATTTTACACATATTCAATTTTCGCTCTTCTGTTCTGGGAAACAAGGCGTTCGGACTTTGGAGTATCAATGTCCCACCATATAGCAACTGTTGTTCTGATTGTTCTTTCCTACATTTTCAGATTTGCTCGTGTTGGCTCTGTTGTTTTAGCCCTTCATGATGCAAGTGATATATTCCTAGAGATTGGGAAGATGGCCAAGTACAGTAGCTGCGAGTGGCTAGCAGTTGTGGCATTTCTTTTTTTCGTGGCATCGTGGATACTTCTCCGGCTTGTTATATTCCCTTTCTGGATCCTAAGAAGCACAAGCTATGAAGTACTGCTGACCCTGGACAAGGAGAAACATCAGTTTTATGGCCCCATATACTATTATGTTTTCAACTGTCTTCTGTTCTCACTCCTAGTTCTTCACATATATTGGTGGGTACTGATATGGCGGATGCTAGTTAAGCAGATTCAATCGAAAGGGCATGTTGGTGATGATGTTCGATCCGATTCTGAAGGCGAAGAGGAACATGAAGATTAA
>GRMZM2G132084_18 
ATGTTGTCTGGGGAAGGGCAGTTTTACACATACATGGTTCTCATTTCAGAGACAACCACCCCTGAAATCAACTTGCGATGGTTTCTTGACACTGCTGGACTGAAGAAATCAAGTGCTTACTTGGTTAATGGAATTCTGATGTTTGTTGCATGGCTGGTGGCAAGGATATTTTTGTTCATGTATGTATTTTACCACATTTATTTGCATTACAGTCAGATAATGCAGATGCATGCCTTTGGGTACTACCTGACGTTTGTTGTGCCATCGGTGCTCTTTGTAATGAACACAATGTGGTTCATGAAGATCTTAAAAGGCGTGATGAAAACACTGGCAAAATGGTCATGA
>GRMZM2G016184_15 
GGGACCTATTACATTCCGTTATTCGATAATATCCACCTCTGCGTTGGGGGTTTCTGTCGGCTACTTCATCACTGATCTTGCAATGATCTTCTGGCTGTATCCTTCCCTTGGTGGAATGGAATATGTCCTCCACCATACTGTTTCCCTGGTTGCAATAGCTTACACAATGTTGTCTGGGGAAGGGCAGTTTTACACATACATGGTTCTCATTTCAGAGACAACCACCCCTGAAATCAACTTGCGATGGTTTCTTGACACTGCTGGACTGAAGAAATCAAGTGCTTACTTGGTTAATGGAATTCTGATGTTTGTTGCATGGCTGGTGGCAAGGATATTTTTGTTCATGTATGTATTTTACCACATCTATTTGCATTACGGTCAGATAATGCAGATGCATGCCTTTGGGTACTACCTGACATTTGTTGTGCCATCAGTGCTCTTTGTAATGAACACAATGTGGTTCATGAAGATCTTAAAAGGTGTGATGAAAACACTGGCAAAATGGCCATGA
>GRMZM2G315726_18 
ATGGCCTTCTCACCCCCGCTGATCGACTGGGAGGCGGAGAGCTACCCTGCCTACCCAGATTTCGCGGCCATTCCCCTTTTCGTCGTCTTCTTCCTCGTCGTCCGTTTCTTCCTCGACCGCTTCGTATTCGAGTGGTTAGCCAGGAAGCTGATTTTCAAGGAGGAGGATGAGAAGAAGCTTGGCCCTACTACATATGCAGGCAAGAGAAAGATCAGGAAATTTAAAGAATCAGCTTGGAAATGCATGTATTTTCTTTCTGGGGAGCTATTGGCATTGTCTGTGACGTACAACGAGCCATGGTTCACAACCACAAGAAATTTCTGGGTTGGACCAGGCGATCAGATCTGGCCAGATCAAAAAATTAAATTGAAACTCAAGACAGTCTATATGTATGTTGCTGGCTTTTACACATACTCGATATTTGCCCTTTTGTTTTGGGAAATAAGGCGCTCAGACTTCGGTATTTCAATGACTCATCATGTAGCAACCGTCTGTCTGATAGCACTGTCTTACATATTCAGATTTGCTCGGGTGGGTTCAGTTGTCCTTGCCATTCATGATGCTACTGATGTGTTCCTGGAGCTTGGAAAAATTTCCAAGTATAGTGGCCATGAGTTGTTTGCAGATGTTTCATTTCTTGTTTTCGTCAGTTCTTGGGTACTCCTCCGCCTTATATATTATCCGTTCTGGATTCTCTGGAGCACGAGCTATGAAGTTGTTCTGACTCTAGACAAGGAAAAGCATAAAGTTGACGGGCCAATATACTACTATGTATTCAACAGTCTTCTCTTCTCTCTACTTGTTCTACACATATATTGGTGGGTTTTAATGTATCGGATGCTTGTGAAGCAAATACAGTCTAGAGGGCACGTTGGCGATGATATACGATCTGATTCTGAAGGTGAAGAGGAACATGAGGATTGA
>GRMZM2G170868_27 
ATGGGGCTCGGGGAGGCNNNGGGGCGGCTCCTGGCGGCCGTGGACTGGGAGCGAGAGGCCTACCCGGCGTACGACGACTTCCTCGCGCTCCCCGTCTTCGTCCTTTTCTTCCCCACCGTCCGCTACCTCCTCGACCGCTTCGTCTTCGAGTGGGTTGCAAGGAGGCTTATAAATAGAAATGGACATCAGAGCACTAATAATGAAACAGAAGAAGGAAGGAAGAAGATAAGAAAATTCAAGGAATCAGCTTGGAAATGTGTTTATTTCCTGTCTGGAGAGCTTTTAGCTTTGTCGGTTACATATAACGAGCCTTGGTTCACCAATACCAGATATTTTTGGGTAGGACCAGGAGAACAGGTCTGGCCTGATCAAAAGATAAAATTGAAACTTAAGGCTGTATATATGTATGCTGCTGGATTCTACACATATTCCATATTTGCACTTATGTTTTGGGAAACAAGGCGTTCAGACTTTGGAGTGTCAATGTCACATCATGTTGCTACTGTCGTCCTGATTGTTCTATCTTACGTGTTCAGATTTGCTAGAGTTGGCTCTATAGTATTGGCAATTCATGATGCAAGTGATGTTTTCCTGGAAGTAGGGAAGATGTCCAAGTACAGTCATTGTGATTGGCTTGCCAATGTTTCGTTTCTGTTTTTTGTTATTTCATGGGTTCTTCTCCGCCTCACTTATTTTCCATTCTGGATTCTGAGAAGTACAAGCTATGAGGTCTTGTTGACTTTGGACAAAAAGAAGCACAATTTTGATGGTCCTATATACTATTATGTGTTCAATTCCCTTCTATTTTCACTACTTGTTCTCCACATATATTGGTGGGTCTTAATATATCGGATGCTTCTGAGACAAATCAAGACAAGAAATGTTGGAGATGATGTTCGATCTGATTCTGAAGGAGAAGACGACCATGAAGACTGA
>GRMZM2G016551_14 
ATGTATGCTGCTGGATTTTACACATATTCAATTTTCGCTCTTCTGTTCTGGGAAACAAGGCGTTCGGACTTTGGAGTATCAATGTCCCACCATATAGCAACTGTTGTTCTGATTGTTCTTTCCTACATTTTCAGATTTGCTCGTGTTGGCTCTGTTGTTTTAGCCCTTCATGATGCAAGTGATATATTCCTAGAGATTGGGAAGATGGCCAAGTACAGTAGCTGCGAGTGGCTAGCAGTTGTGGCATTTCTTCTTTTCGTGGCATCGTGGATACTTCTCCGGCTTGTTATATTCCCTTTCTGGATCCTAAGAAGCACAAGCTATGAAGTACTGCTGACCCTGGACAAGGAGAAACATCAGTTTTATGGCCCCATATACTATTATGTTTTCAACTGTCTTCTGTTCTCACTCCTAGTTCTTCACATATATTGGTGGGTACTGATATGGCGGATGCTAGTTAAGCAGATTCAATCGAAAGGGCATGTTGGTGATGATGTTCGATCCGATTCTGAAGGCGAAGAGGAACATGAAGATTAA
>AC210013_1 
CTATGTGTCTTTCTTTGACTTGGGAGGGGCCTGCTGCTTCCATTCCCTGACGAGCTCCTTCCAGAGGTTCCAAATCCACAGGTTGCTGACCGCAATGGCGGTGCCGACAACCAGGATCCAGGAGATCCGCACCCACCACGGAATGACGTCGACGGCCTGGCCGGACAGGTANNNNNNNNNNNNNNNNNNNNNNNNNNNNNNNNNNNNNNNNNNNNNNNNNNNNNNNNNNNNNNNNNNNNNNNNNNNNNNNNNNNNNNNNNNNNNNNNNNNNNNNNNNNNNNNNNNNNNNNNNNNNNNNNNNNNNNNNNNNNNNNNNNNNNNNNNNNNNNNNNNNNNNNNNNCGAGGACAAGGAGGACGAGGAGCGCGTAGGCGCCGTGGCGGACGAGGTAGCGGCAGGNNNNNNNNNNNNNNNNNNNNNNNNNNNNNNNNNNNNNNNNNNNGACGTCGCCCGGCAGGAAGGCGAGGTAGTGGAGCAGGTCCATGGTGAAGTAGGCGACGCTGTAGTCGAGGACGTGGTCCTGGAGGCGCGCGTTGGGCGCGNNNNNNNNNNNNNNNNNNNNNNNNNNNNNNNNNNNNNNNNNNNNNNNNNNNNNNNNNNNNNNNNNNNNNNNNNNNNNNNNNNNNNNNNNNNNNNNNNNNNNNNNNNNNNNNNNNNNNNNNNNNNNNNNNNNNNNNNNNNNNNNNNNNNNNNNNNNNNNNNNNNNNNNNNNNNNNNNNNNNNNNNNNNNNNNNNNNNNNNNNNNNNNNNNNNNNNNNNNNNNNNNNNNNNN
>GRMZM2G021589_3 
ATGCACGGGAATTTCGGGCCCCAGGAGCAGATTCTATGGCCGGCGTCGGTTCTCGCCGGCATCGTCATGTGCGGCGCCGTATATCAGATGACTCGACATGTCAGTTCTCGATGTTTCAAATGCTACAGTATGTTAAATAACAGGCAAAAGGTTGAGTGGAACAATAGGGGTTTCTCTACAGTCCATGCATTGGTAGCTGCTGCCGTTTCTTTCTACCTGGTCATGATCTCTGACCTCTTCAATGAAGATGCGCACAATAGCATAATAATTGACAGAAAATCATGGCTATCCGATTGCATGTTTGGGGTCTCGATCGGTTACTTTTTGACAGACTTGACGATGATCATGCTGTATTTTCCTTCTTTAGGTGGAAATGAGTATCTCTTGCATCACGGACTTTCTATGTATGCAATTGGTCTTGCTTTGTTGAGTGGCAAAGCACACATGTACATCCTCATGGTCCTCTTCACCGAAATCACGACTCCCTTTGTGAACCTCAGATGGTATTTGGACGTTGCTGGTCAGAAGACTTGTAATCTTTACTTATACAATGGTGTGGCTCTATTTGTTGGATGGCTGGTACAACAACTGCTCTCATGAGTCATCAATTTCTTTTAA
>GRMZM2G083427_14 
NNNNNNNNNNNNNNNNNNNNNNNNNNNNNNNNNNNNNNNNNNNNNNNNNNNNNNNNNNNNNNNNNNNNNNNNNNNNNNNNNNNNNNNNNNNNNNNNCCATTAGCAGTCTACCTTTTCAACACCAAAGCTTCTAAGTTGATGAATAATGAGGCCAGGCAAGCAAAGATTGTCAAGTTCTCAGAGTCCATTTGGAAACTTACCTACTATGCTTCTGTTCAAGCATGGGTCCTCATGATAATAAAGCAGGAACCATGGTCATTGGATATGATGCAATACTTTGATGGCTGGCCGAACCAACCCATCGTGTCTTCATTGATGCTTTTCTATATGTGCCAGTGTGGATTTTATATCTATAGCATCGGTGCTCTTGTTGCTTGGGAAACCCGCAGAAAAGATTTTGCTGTAATGATGTCTCATCATGTAATAACATCTACTCTAATTGGAGTTTCATATCTGACTGGTCTTGTAGTTTTGGACTTATTGCTGTTGCCGTTGCAATGGCAGCTATCATTCCATCACATTCTTGAGGAAGCTGGATGA
>GRMZM2G444643_14 
TCAATCTTCATGGTCGTCTTCTCCTTCAGAATCAGATCGAACATCATCTCCAACATTTCTTGTCTTGATTTGTCTCACAAGCATCCGATATATTAAAACCCACCAATATATGTGGAGAACAAGTAGTGAAAATAGAAGGGAATTGAACACATAATAGTATATAGGACCATCAAAATTGTGCTTCTTTTTGTCCAAAGTCAACAAGACCTCATAGCTTGTACTTCTCAGAATCCAGAACGGAAAATATGTGAGGCGGAGAAGAACCCATGAAATAACAAAAAACAGAAACGAAACATTGGCAAGCCAATCACAATGGCTGTACTTGGACATCTTCCCTACTTCCAGGAAAACGTCACTTGCATCATGAATTGCCAATACTATAGAGCCAACTCTAGCAAATCTGAACACATAAGATAGAACAATCAGAACAACAGTAGCAACATGATGTGACATTGACACTCCAAAGTCTGAACGCCTTGTTTCCCAAAACATAAGTGCAAATATGGAATATGTGTAGAATCCAGCAGCATACATATATACAGCCTTAAGTTTCAATTTTATCTTTTGGTCAGGCCAGACCTGTTCTCCTGGTCCTACCCAAAAATATCTGGTATTGGTGAACCAAGGCTCATTATATGTGACAGACAAAGATAAAAGCTCTCCAGACAGGAAATAAACACATTTCCAAGCTGATTCCTTGAATTTTCTTATCTTCTTCCTTGCCTCTTCTGTTTCATTATTAGCTCTCTGATGTCCCTGCCCATGTATAAGCCTCATTGCAACCCANNNNNNNNNNNNNNNNNNNNNNNNNNNNNNNNNNNNNNNNNNNNNNNNNNNNNNNNNNNNNNNNNNNNNNNNNNNNNNNNNNNNNNNNNNNNNNNNNNNNNNNNNNNNNNNNNNNNNNNNNNNNNNNNNNNNNNNNNNNNNNNNNNNNNNNNNNNNNNNNNNNNNNNNNNNNNNNNNNNNNNNNNNNNNNNNNNNNNNNNNNNNNNNNNNNNNNNNNNNNNNNNNNNNNNNNNNNNNNNNNNNNNNNNNNNNNNNNNNNNNNNNNNNNNNNNNNNNNNNNNNNNNNNNNNNNNNNNNNNNNNNNNNNNNNNNNNNNNNNNNNNNNNNNNNNAAGCGATTTTTCACTTTCCCCACGTCGACGAGCGTCGGTCGGCTCNCAGTTGCGACCGTGGGNGGGGGCAGCAGGTTGGGGAGGAAGAACATGGCGAAGGCCGGGAAGACGAACGGGACGTCCGACGACGGCGAAAACGATGGTGCGCGCATGATGTGAAACGTCCTCGTGGACGTGCAATAGCCACTGCGCGAGTCGNNNNNNNNNNNNNNNNNNNNNNAATACGGGGAGGAGGCGCATGCTCCTACGCCCTCTGCCGAGAATGGGGTGGCGCGGAGGTGGAGGCATGAGGGGAGAGAGAAAAGAAGTAGAATGGCGAACGAGGTGGTGGCAACTGAGGTGAGGACCATCAT
>AC210013_27 
CTATGTGTCTTTCTTTGACTTGGGAGGGGCCTGCTGCTTCCATTCCCTGACGAGCTCCTTCCAGAGGTTCCAAATCCACAGGTTGCTGACCGCAATGGCGGTGCCGACAACCAGGATCCAGGAGATCCGCACCCACCACGGGATGACGTCGACGGCCTGGCCGGACAGGTAGAAGGCGGCCATCTTGAGGAGGAAGAGTGGGCCGGCGACGCCCCNNNNNNNNNNNNNNNNNNNNNNNNNNNNNNNNNNNNNNNNNNNNNNNNNNNNNNNNNNNNNNNNNNNCTGGTCCCGCCAGATCCCGGCNAGCGTCCAGACGTTCTGCAGCAGGCTGGTGNNCTCGGCNNNNNNNNNNNNNNNNNNNNNNNNNNNNNNNNNNNNNNNNNNNNNNNNNNNNNNNNNNNNNNNNNNNNNNNNNNNNNNNNNNNNNNNNNNNNTGAAGAGGACGTCGCCCGGCAGGANGGCGAGGTAGTGGAGCAGGTCCATGGTGAAGTAGGCGACGCTGTAGTCGAGGACGTGGTCCTGGAGGCGCGCGTTGNNNNNNNNNNNNNNNNNNNNNNNNNNNNNNNNNNNNNNNNNNNNNNNNNNNNNNNNNNNNNNNNNNNNNNNNNNNNNNNNNNNNNNNNNNNNNNNNNNNNNNNNNNNNNNNNNNNNNNNNNNNNNNNNNNNNNNNNNNNNNNNNNNNNNNNNNNNNCAGTAGATGGCGGCGTACATGGCGAGGAACGCCGGGAACAGCCACCGCTCCTCGGCGGCCAAGGACGCCAGCAAATCCAT
>GRMZM5G825226_17 
GGGGGGGGGAAAGGTGCATAAGGGGGAGAACTTTTCGCGGCAGAATCCAACCAGCCAGCGAGGAAAAAACAGGACAAGAAAAAACCTCCCGCACATTGCGACCAATCCGGCATGGAATCGATTCCCAGAAGGGTCACAGAGATCAAAAGAAAACAACGGCCGAAGCATCCCGTCGCGTCCGCGGTAACCCAAAAAAAGCATCGACCAGACCAGCATCCCGACGCGGACCGCGGGGAGGAAGAACAGAAAGAACCGTAACCCCCTCTGCATTGCGTGCAGGACCGNNNCGCGATCGATGGATGAAAACCCCAT
>GRMZM2G170868_6 
ATGGGGCTCGGGGAGGCGGCGGGGCGGCTCCTGGCGGCCGTGGACTGGGAGCGAGAGGCCTACCCGGCGTACGACGACTTCCTCGCGCTCCCCGTCTTCGTCCTTTTCTTCCCCACCGTCCGCTACCTCCTCGACCGCTTCGTCTTCGAGTGGGTTGCAAGGAGGCTTATAAATAGAAATGGACATCAGAGCACTAATAATGAAACAGAAGAAGGAAGGAAGAAGATAAGAAAATTCAAGGAATCAGCTTGGAAATGTGTTTATTTCCTGTCTGGAGAGCTTTTAGCTTTGTCGGTTACATATAACGAGCCTTGGTTCACCAATACCAGATATTTTTGGGTAGGACCAGGAGAACAGGTCTGGCCTGATCAAAAGATAAAATTGAAACTTAAGGCTGTATATATGTATGCTGCTGGATTCTACACATATTCCATATTTGCACTTATGTTTTGGGAAACAAGGCGTTCAGACTTTGGAGTGTCAATGTCACATCATGTTGCTACTGTCGTCCTGATTGTTCTATCTTACGTGTTCAGATTTGCTAGAGTTGGCTCTATAGTATTGGCAATTCATGATGCAAGTGATGTTTTCCTGGAAGTAGGGAAGATGTCCAAGTACAGTCATTGTGATTGGCTTGCCAATGTTTCGTTTCTGTTTTTTGTTATTTCATGGGTTCTTCTCCGCCTCACTTATTTTCCATTCTGGATTCTGAGAAGTACAAGCTATGAGGTCTTGTTGACTTTGGACAAAAAGAAGCACAATTTTGATGGTCCTATATACTATTATGTGTTCAATTCCCTTCTATTTTCACTACTTGTTCTCCACATATATTGGTGGGTCTTAATATATCGGATGCTTCTGAGACAAATCAAGACAAGAAATGTTGGAGATGATGTTCGATCTGATTCTGAAGGAGAAGACGACCATGAAGACTGA
>GRMZM2G016184_7 
GGGACCTATTACATTCCGTTATTCGATAATATCCACCTCTGCGTTGGGGGTTTCTGTCGGCTACTTCATCACTGATCTTGCAATGATCTTCTGGCTGTATCCTTCCCTTGGTGGAATGGAATATGTCCTCCACCATACTGTTTCCCTGGTTGCAATAGCTTACACAATGTTGTCTGGGGAAGGGCAGTTTTACACATACATGGTTCTCATTTCAGAGACAACCACCCCTGAAATCAACTTGCGATGGTTTCTTGACACTGCTGGACTGAAGAAATCAAGTGCTTACTTGGTTAATGGAATTCTGATGTTTGTTGCATGGCTGGTGGCAAGGATATTTTTGTTCATGTATGTATTTTACCACATCTATTTGCATTACGGTCAGATAATGCAGATGCATGCCTTTGGGTACTACCTGACATTTGTTGTGCCATCAGTGCTCTTTGTAATGAACACAATGTGGTTCATGAAGATCTTAAAAGGTGTGATGAAAACACTGGCAAAATGGCCATGA
>GRMZM2G138330_2 
NNNNNNNNNNNNNNNNNNNNNNNNNNNNNNNNNNNNNNNNNNNNNNNNNNNNNNNNNNNNNNNNNNNNNNNNNNNNNNNNNNNNNNNNNNNNNNNNNNNNNNNNNNNNNNNNNNNNNNNNNNNNNNNNNNNNNNNNNNNNNNNNNNNNNNNNNNNNNNNNNNNNNNNNNNNNNNNNNNNNNNNNNNNNNNNNNNNNNNNNNNNNNNNNNNNNNNNNNNNNNNNNNNNNNNNNNNNNNNNNNNNNNNNNNNNNNNNNNNNNNNNNNNNNNNNNNNNNNNNNNNNNNNNNNNNNNNNNNNNNNNNNNNNNNNNNNNNNNNNNNNNNNNNNNNNNNNNNNNNNNNNNNNNNNNNNNNNNNNNNNNNNNNNNNNNNNNNNNNNNNNNNNNNNNNNNNNNNNNNNNNNNNNNNNNNNNNNNNNNNNNNNNNNNNNNNNNNNNNNNNNNNNNNNNNNNNNNNNNNNNNNNNNNNNNNNNNNNNNNNNNNNNNNNNNNNNNNNNNNNNNNNNNNNNNNNNNNNNNNNNNNNNNNNNNNNNNNNNNNNNNNNNNNNNNNNNNNNNNNNNNNNNNNNNNNNNNNNNNNNNNNNNNNNNNNNNNGCCTTCTACCTGTCCGGCCAGGCCGTCGACGTCATCCCGTGGTGGGTGCGGATCTCCTGGATCCTCGTTGTCGGCACCGCCATTGCCGTCAGCAACCTGTGGATTTGGAACCTCTGGAAGGAGCTCGTCAGGGAATGGAAGCAAGCCCCTTCCAAGTCAAAGAAAGACACATAG
>GRMZM2G016184_8 
GGGACCTATTACATTCCGTTATTCGATAATATCCACCTCTGCGTTGGGGGTTTCTGTCGGCTACTTCATCACTGATCTTGCAATGATCTTCTGGCTGTATCCTTCCCTTGGTGGAATGGAATATGTCCTCCACCATACTGTTTCCCTGGTTGCAATAGCTTACACAATGTTGTCTGGGGAAGGGCAGTTTTACACATACATGGTTCTCATTTCAGAGACAACCACCCCTGAAATCAACTTGCGATGGTTTCTTGACACTGCTGGACTGAAGAAATCAAGTGCTTACTTGGTTAATGGAATTCTGATGTTTGTTGCATGGCTGGTGGCAAGGATATTTTTGTTCATGTATGTATTTTACCACATCTATTTGCATTACGGTCAGATAATGCAGATGCATGCCTTTGGGTACTACCTGACATTTGTTGTGCCATCAGTGCTCTTTGTAATGAACACAATGTGGTTCATGAAGATCTTAAAAGGTGTGATGAAAACACTGGCAAAATGGCCATGA
>GRMZM2G075023_23 
TCAGCGACGAGCTTGTAAGTTATCAAGATATGACATATCACCCTTGCTGTCACAAAGGTAGTCCAGTTGAGTAACCATTCCAGCTTCACCATTGTTCTGTCGAAATCTCGAAATCCAACCATTCGCCTCACTTTCCTTACATGCAAAAATATGGAGTGCAGCGGAGACGGACGTGAGGGAGGAGTGGAGGAGCGATACGGCGGTGTTGACGAAGAGCGGGTCGCGTGAGACCGAGCCGCGGACCGCGGCGTTNNNNNNNNNNNNNNNNNNNNNNNNNNNNNNNNNNNNNNNNNNNNNNNNNNNNNNNNNNNNNNNNNNNNNNNNNNNNNNNNNNNNNNNNNNNNNNNNNNNNNNNNNNNNNNNNNNNNNNNNNNNNNNNNNNNNNNNNNNNNNNNNNNNNNNNNNNNNNNNNNNNNN
>GRMZM2G083427_22 
NNNNNNNNNNNNNNNNNNNNNNNNNNNNNNNNNNNNNNNNNNNNNNNNNNNNNNNNNNNNNNNNNNNNNNNNNNNNNNNNNNNNNNNNNNNNNNNNCCATTAGCAGTCTACCTTTTCAACACCAAAGCTTCTAAGTTGATGAATAATGAGGCCAGGCAAGCAAAGATTGTCAAGTTCTCAGAGTCCATTTGGAAACTTACCTACTATGCTTCTGTTCAAGCATGGGTCCTCATGATAATAAAGCAGGAACCATGGTCATTGGATATGATGCAATACTTTGATGGCTGGCCGAACCAACCCATCGTGTCTTCATTGATGCTTTTCTATATGTGCCAGTGTGGATTTTATATCTATAGCATCGGTGCTCTTGTTGCTTGGGAAACCCGCAGAAAAGATTTTGCTGTAATGATGTCTCATCATGTAATAACATCTACTCTAATTGGAGTTTCATATCTGACTGGTCTTGTAGTTTTGGACTTATTGCTGTTGCCGTTGCAATGGCAGCTATCATTCCATCACATTCTTGAGGAAGCTGGATGA
>GRMZM2G016184_4 
GGGACCTATTACATTCCGTTATTCGATAATATCCACCTCTGCGTTGGGGGTTTCTGTCGGCTACTTCATCACTGATCTTGCAATGATCTTCTGGCTGTATCCTTCCCTTGGTGGAATGGAATATGTCCTCCACCATACTGTTTCCCTGGTTGCAATAGCTTACACAATGTTGTCTGGGGAAGGGCAGTTTTACACATACATGGTTCTCATTTCAGAGACAACCACCCCTGAAATCAACTTGCGATGGTTTCTTGACACTGCTGGACTGAAGAAATCAAGTGCTTACTTGGTTAATGGAATTCTGATGTTTGTTGCATGGCTGGTGGCAAGGATATTTTTGTTCATGTATGTATTTTACCACATCTATTTGCATTACGGTCAGATAATGCAGATGCATGCCTTTGGGTACTACCTGACATTTGTTGTGCCATCAGTGCTCTTTGTAATGAACACAATGTGGTTCATGAAGATCTTAAAAGGTGTGATGAAAACACTGGCAAAATGGCCATGA
>GRMZM2G151521_28 
TTACTCGTCATCCTCAGAATCAGATCGAACATCATCTGTAACCTGTCCTTTATTATTCAATTGTCTCATTATCATCAAACATATGAGTTTCCACCAGTACATATGGAATACAAGCAATGTGAGAAGCATTGTATTGAAGATATAGTACAAAGCTGTAGGGAATTCATCCAGCTTCCTCCAGAATGTGATGGAATGATAGCTAGAGGCTTTGATTATCCAAAACGGGAAGTAAATCAAACGCAATAGAAGCCAGGAGATAGCGAAGAGACCGAAAAACAAGCTAGCCCCCAACTCCTTTTCTGTGTACTTGCACAATTTGGCAGTCTCAAGAAACACATCACTTGTATCATGAAGAGCAAGAACGATGGTCCCAATTCGAAAAAATCCTGTCAGATATGAAACTCCAATAAGAGTAGATGTTATTACATGATGAGACATCATTACAGCAAAATCTTTTCTGCGGGTTTCCCAAGCAACAAGAGCACCAATGCTGTAGATATAAAATCCACACTGGCACATATAGAAAAGCATCAACGAGGACACGATGGGTTGATTTGGCCAGCCATCAAAGTACTGCACCATATCCAACGACCATGGTTCTTGCTTTATTATCATGAGGACCCATGCTTGAACAGAAGCATAGTATGTAAGTTTCCAAATGGACTCCGAGAATTTGACAATCTTTGCTTGCCTGGCCTCATCACTCATCAACTTAGAAGCTTTAGTGTTGAAAAGGTAGACTGCCAATGGCTTGTAGNCGAGGNGGTCGAGCAGGAAGCGGGCGCAGAAGAAAACGAGGGAGAAGAGGAGCNNNNNNNNNNNNNNNNNNNNNNNNNNNNNNNNNNNNAT
>GRMZM2G444643_22 
TCAATCTTCATGGTCGTCTTCTCCTTCAGAATCAGATCGAACATCATCTCCAACATTTCTTGTCTTGATTTGTCTCACAAGCATCCGATATATTAAAACCCACCAATATATGTGGAGAACAAGTAGTGAAAATAGAAGGGAATTGAACACATAATAGTATATAGGACCATCAAAATTGTGCTTCTTTTTGTCCAAAGTCAACAAGACCTCATAGCTTGTACTTCTCAGAATCCAGAACGGAAAATATGTGAGGCGGAGAAGAACCCACGAAATAACAAAAAACAGAAACGAAACATTGGCAAGCCAATCACAATGGCTGTACTTGGACATCTTCCCTACTTCCAGGAAAACGTCACTTGCATCATGAATTGCCAATACTATAGAGCCAACTCTAGCAAATCTGAACACGTAAGATAGAACAATCAGAACAACAGTAGCAACATGATGAGACATTGACACTCCAAAGTCTGAACGCCTTGTTTCCCAAAACATAAGTGCAAATATGGAATATGTGTAGAATCCAGCAGCATACATATATACAGCCTTAAGTTTCAATTTTATCTTTTGGTCAGGCCAGACCTGTTCTCCTGGTCCTACCCAAAAATATCTGGTATTGGTGAACCAAGGCTCATTATATGTGACAGACAAAGATAAAAGCTCTCCAGACAGGAAATAAACACATTTCCAAGCTGATTCCTTGAATTTTCTTATCTTCTTCCTTGCCTCTTCTGTTTCATTATTAGCTCTCTGATGTCCCTGCCCATGTATAAGCCTCATTGCAACCCANNNNNNNNNNNNNNNNNNNNNNNNNNNNNNNNNNNNNNNNNNNNNNNNNNNNNNNNNNNNNNNNNNNNNNNNNNNNNNNNNNNNNNNNNNNNNNNNNNNNNNNNNNNNNNNNNNNNNNNNNNNNNNNNNNNNNNNNNNNNNNNNNNNNNNNNNNNNNNNNNNNNNNNNNNNNNNNNNNNNNNNNNNNNNNNNNNNNNNNNNNNNNNNNNNNNNNNNNNNNNNNNNNNNNNNNNNNNNNNNNNNNNNNNNNNNNNNNNNNNNNNNNNNNNNNNNNNNNNNNNNNNNNNNNNNNNNNNNNNNNNNNNNNNNNNNNNNNNNNNNNNNNNNNNNNNNNNNNNNNNNNNNNNNNNNNNNNNNNNNNNNNNNNNNNNNNNNNNNNNNNNNNNNNNNNNNNNNNNNNAGCAGGTTGGGGAGGAAGAACAGGGCGAAGGCCGGGAAGACGAACGGGACGTCCGACGACGGCGAAAACGATGGTGCGCGCATGATGTGAAACGTCCTCGTGGACGTGCAATAGCCACTGCGTGAGTCGGTGTCAGGGCTGGTGTCGAACGAATACGGGGAGGAGGCGCATGCTCCTACGCCCTCTGCCGAGAATGGGGTGGCGCGGAGGTGGAGGCATGAGGGGAGAGAGAAAAGAAGTAGAATGGCGAACGAGGTGGTGGCAACTGAGGTGAGGACCATCAT
>GRMZM2G020148_27 
TCACCAGCTGCAGCCCCGTCGCCATCGCCTGGTGGGTGGCAAAGCGGAAGTAGTCAGTTTGTTTGGTTGGCGAACGGAACGGAGTCGGTAGTCGGTATACGNATATACCTTGATNAGGATTGGGTTGNCNNNNNNNNNNNNNNNNNNNNNGAGGNNCNGGNCNACGNCNNNCCGGGCGGCGGAGAAGGTGGCGGCGAAGAGCACGTCGACGAGGAGGTTGAGGTCCGTGTCCCGCACGCCCAACTCCTTGAGCATCTCCCGCAGGTGCAGCAGCGGGCTGGACATCTCCGTCACGAGCATGCTGGCCACCATCTCCGTCCCGCACCTCTGGTAGGCGAGCCCCGCGCCGATGCCGACGATGCTGACCAGGTGGTGCACGGCGTTGTCCAGCCGCGTGTCGCCGTTGAGGTGGCAGCACGCCGCGTCGTACACCATGTACGCCAGCGTAACCGCCAGCGCCTTCATCTGGCGAGGGGAGGATGCGGCGGCGAGCGGGCAGACGGGGCNNNNNNNNNNNNNNNNNNNNNNNNNNNNNNNNNNNNNNNNNNNNNNNNNNNNNNNNNNNNNNNNNNNNNNNNNNNNNNNNNNNNNNNNNNNNNNNNNNNNNNNNNNNNNNNNNNNNNNNNNNNNNNNNNNNNNNNNNNNNNNNNNNNNNNNNNNNNNNNNNNNNNNNNNNNNNNNNNNNNNNNNGTCCGGCTCCTCCANGGCNNCNNCCGCCNCCGNNNNNNNNNN
>GRMZM2G163426_28 
ATGGCGGCGCTCCTGGAGCTGTTCCTGGGCTCCTCTCCCGCGCCGGTGGACTGGGAGGCAGAGGTCTACCCGGCGTACGGGGACTTCGCCGTACTCCCCTTACTCGTCGCCTTCTTCCCCGCCGTCCGGTTCCTCCTCGACCGACTCGTCTTCGAGGTTTTAGCACGAAAATTTATATTTGGAAAGGGACATGATAAGCTTGCTGAAACAGATGACAGTAGAAAGAAAATCAATAAATTTAAGGAATCAGCATGGAAGTTTGTTTATTTTCTTTCTGGCGAACTGCTTTCACTATCTGTAACATACAATGAGCCATGGTTTAAGAACACAAGATACTTTTGGATAGGCCCTGGTGACCAGATCTGGCCTGATCAGAAGATAAAACTGAAGCTCAAAGCTGTCTACATGTATGCTGCTGGATTTTACACATATTCAATTTTCGCTCTCCTGTTCTGGGAAACAAGACGTTCGGACTTTGGAGTATCAATGTCCCACCATATAGCAACTGTTGTTCTGATTGTTCTTTCCTACATTTTCCGATTCGCTCGTGTTGGCACTGTTGTTTTAGCCCTTCATGATGCAAGTGATATATTCCTAGAGATTGGGAAGATGGCCAAGTACAGTAGCTGCGAGTGGCTAGCAGTTATGGCATTTCTTCTTTTTGTGGCATCGTGGATACTTCTTCGGCTCGTTATGTTCCCTTTCTGGATCCTAAGAAGCACAAGCTATGAAGTGCTGCTGACCTTGGATAGGGAGAAGCATCGATTTTATGGCCCCATATACTACTATGTTTTCAACTGTCTTCTGTTCTCACTCCTAGTTCTTCACATATATTGGTGGGTACTGATATGGCGGATGCTAGTTAAACAGATTCAATCGAAAGGGCGTGTTGGTGATGATGTTCGATCCGATTCTGAAGGCGAAGATGAGCATGAAGATTAA
>GRMZM2G444643_11 
TCAATCTTCATGGTCGTCTTCTCCTTCAGAATCAGATCGAACATCATCTCCAACATTTCTTGTCTTGATTTGTCTCACAAGCATCCGATATATTAAAACCCACCAATATATGTGGAGAACAAGTAGTGAAAATAGAAGGGAATTGAACACATAATAGTATATAGGACCATCAAAATTGTGCTTCTTTTTGTCCAAAGTCAACAAGACCTCATAGCTTGTACTTCTCAGAATCCAGAACGGAAAATATGTGAGGCGGAGAAGAACCCACGAAATAACAAAAAACAGAAACGAAACATTGGCAAGCCAATCACAATGGCTGTACTTGGACATCTTCCCTACTTCCAGGAAAACGTCACTTGCATCATGAATTGCCAATACTATAGAGCCAACTCTAGCAAATCTGAACACGTAAGATAGAACAATCAGAACAACAGTAGCAACATGATGAGACATTGACACTCCAAAGTCTGAACGCCTTGTTTCCCAAAACATAAGTGCAAATATGGAATATGTGTAGAATCCAGCAGCATACATATATACAGCCTTAAGTTTCAATTTTATCTTTTGGTCAGGCCAGACCTGTTCTCCTGGTCCTACCCAAAAATATCTGGTATTGGTGAACCAAGGCTCATTATATGTGACAGACAAAGATAAAAGCTCTCCAGACAGGAAATAAACACATTTCCAAGCTGATTCCTTGAATTTTCTTATCTTCTTCCTTGCCTCTTCTGTTTCATTATTAGCTCTCTGATGTCCCTGCCCATGTATAAGCCTCATTGCAACCCANNNNNNNNNNNNNNNNNNNNNNNNNNNNNNNNNNNNNNNNNNNNNNNNNNNNNNNNNNNNNNNNNNNNNNNNNNNNNNNNNNNNNNNNNNNNNNNNNNNNNNNNNNNNNNNNNNNNNNNNNNNNNNNNNNNNNNNNNNNNNNNNNNNNNNNNNNNNNNNNNNNNNNNNNNNNNNNNNNNNNNNNNNNNNNNNNNNNNNNNNNNNNNNNNNNNNNNNNNNNNNNNNNNNNNNNNNNNNNNNNNNNNNNNNNNNNNNNNNNNNNNNNNNNNNNNNNNNNNNNNNNNNNNNNNNNNNNNNNNNNNNNNNNNNNTCTGTTCCGCGACTTGTGCGAAAGCGATTTTTCACTTTCCCCGCGTCGACGAGCGTCGGTCGGCTCGCGGCTGCGACCGTGGGTGGGGGCAGCAGGTTGGGGAGGAAGAACATGGCGAAGGCCGGGAAGACGAACGGGACGTCCGACGACGGCGAAAACGATGGTGCGCGCATGATGTGAAACGTCCTCGTGGACGTGCAATAGCCACTGCGCGAGTCGGTGTCAGGGCTGGTGTCGAACGAATACGGGGAGGAGGCGCATGCTCCTACGCCCTCTGCCGAGAATGGGGTGGCGCGGAGGTGGAGGCATGAGGGGAGAGAGAAAAGAAGTAGAATGGCGAACGAGGTGGTGGCAACTGAGGTGAGGACCATCAT
>GRMZM2G020148_13 
TCACCAGCTGCAGCCCCGTCGCCATCGCCTGGTGGGTGGCAAAGCGGAAGTAGTCAGTTTGTTTGGTTGGCGAACGGAACGGAGNCGGTAGTCGGTATACGTATATACCTTGATGAGGATTGGGTTGTCGGCCGTCACGGTGACGTAGGTGAGGTACGGGCCGACGCCCATCCGGGCGGCGGAGAAGGTGGCGGCGAAGAGCACGTCGACGAGGAGGTTGAGGTCCGTGTCCCGCACGCCCAACTCCTTGAGCATCTCCCGCAGGTGCAGCAGCGGGCTGGACATCTCCGTCACGAGCATGCTGGCCACCATCTCCGTCCCGCACCTCTGGTAGGCGAGCCCCGCGCCGATGCCGACGATGCTGACCAGGTGGTGCACGGCGTTGTCCAGCCGCGTGTCGCCGTTGAGGTGGCAGCACGCCGCGTCGTACACCATGTACGCCAGCGTAACCGCCAGCGCCTTCATCTGGCGAGGGGAGGANGCGNNNNNNNNNNNNNNNNNNNNNNNNNNNNNNNNNNNNNNNNNNNNNNNNNNNNNNNNNNNNNNNNNNNNNNNNNNNNNNNNNNNNNNNNNNNNNNNNNNNNNNNNNNNNNNNNNNNNNNNNNNNNNNNNNNNNNNNNNNNNNNNNNNNNNNNNNNNNNNNNNNNNNNNNNNNNNNNNNNNNNNNNNNNNNNNNNNNNNGTTGACGACGTCCGGCTCCTCCATGNNNNNNGCCGCCGCCGCAGTCGCCAT
>GRMZM2G444643_10 
TCAATCTTCATGGTCGTCTTCTCCTTCAGAATCAGATCGAACATCATCTCCAACATTTCTTGTCTTGATTTGTCTCACAAGCATCCGATATATTAAAACCCACCAATATATGTGGAGAACAAGTAGTGAAAATAGAAGGGAATTGAACACATAATAGTATATAGGACCATCAAAGTTGTGCTTCTTTTTGTCCAAAGTCAACAAGACCTCATAGCTTGTACTTCTCAGAATCCAGAACGGAAAATATGTGAGACGGAGAAGAACCCATGAAATAACAAAAAACAGAAACGAAACATTGGCAAGCCAATCACAATGGCTGTACTTGGACATCTTCCCTACTTCCAGGAAAACGTCACTTGCATCATGAATTGCCAATACTATAGAGCCAACTCTAGCAAATCTGAACACGTAAGATAGAACAATCAGAACAACAGTAGCAACATGATGTGACATTGACACTCCAAAGTCTGAACGCCTTGTTTCCCAAAACATAAGTGCAAATATGGAATATGTGTAGAATCCAGCAGCATACATATATACAGCCTTAAGTTTCAATTTTATCTTTTGGTCAGGCCAGACCTGTTCTCCTGGTCCTACCCAAAAATATCTGGTATTGGTGAACCAAGGCTCATTATATGTGACAGACAAAGATAAAAGCTCTCCAGACAGGAAATAAACACATTTCCAAGCTGATTCCTTGAATTTTCTTATCTTCTTCCTTGCCTCTTCTGTGTCATTATTAGCTCTCTGATGTCCCTGCCCATGTATAAGCCTCATTGCAACCCANNNNNNNNNNNNNNNNNNNNNNNNNNNNNNNNNNNNNNNNNNNNNNNNNNNNNNNNNNNNNNNNNNNNNNNNNNNNNNNNNNNNNNNNNNNNNNNNNNNNNNNNNNNNNNNNNNNNNNNNNNNNNNNNNNNNNNNNNNNNNNNNNNNNNNNNNNNNNNNNNNNNNNNNNNNNNNNNNNNNNNNNNNNNNNNNNNNNNNNNNNNNNNNNNNNNNNNNNNNNNNNNNNNNNNNNNNNNNNNNNNNNNNNNNNNNNNNNNNNNNNNNNNNNNNNNNNNNNNNNNNNNNNNNNNNNNNNNNNNNNNNNNNNNNNNNNNNNNNNNNNNNNNNNNNNNNNNNNNNNNNNNNNNNNNNNNNNNNNNNNNNNNNNNNNNNGNNCGCGGCTGCGACCGTGGGTGGGGGCAGCAGGTTGGGGAGGAAGAACATGGCGAAGGCCGGGAAGACGAACGGGACGTCCGACGACGGCGAAAACGATGGTGCGCGCATGATGTGAAACGTCCTCGTGGACGTGCAATAGCCACTACGCGAGTNNGTGTCAGGGCTGGTGTCGGACGAATACGGGGAGGAGGCGCATGCTCCTACGCCCTCTGCCGAGAATGGGGTGGCGCGGAGGTGGAGGCATGAGGGGAGAGAGAAAAGAAGTAGAATGGCGAACGAGGTGGTGGCAACTGAGGTGAGGACCATCAT
>GRMZM2G083427_10 
NNNNNNNNNNNNNNNNNNNNNNNNNNNNNNNNNNNNNNNNNNNNNNNNNNNNNNNNNNNNNNNNNNNNNNNNNNNNNNNNNNNNNNNNNNNNNNNNCCATTAGCAGTCTACCTTTTCAACACCAAAGCTTCTAAGTTGATGAATAATGAGGCCAGGCAAGCAAAGATTGTCAAGTTCTCAGAGTCCATTTGGAAACTTACCTACTATGCTTCTGTTCAAGCATGGGTCCTCATGATAATAAAGCAGGAACCATGGTCATTGGATATGATGCAATACTTTGATGGCTGGCCGAACCAACCCATCGTGTCTTCATTGATGCTTTTCTATATGTGCCAGTGTGGATTTTATATCTATAGCATCGGTGCTCTTGTTGCTTGGGAAACCCGCAGAAAAGATTTTGCTGTAATGATGTCTCATCATGTAATAACATCTACTCTAATTGGAGTTTCATATCTGACTGGTCTTGTAGTTTTGGACTTATTGCTGTTGCCGTTGCAATGGCAGCTATCATTCCATCACATTCTTGAGGAAGCTGGATGA
>GRMZM2G083427_11 
NNNNNNNNNNNNNNNNNNNNNNNNNNNNNNNNNNNNNNNNNNNNNNNNNNNNNNNNNNNNNNNNNNNNNNNNNNNNNNNNNNNNNNNNNNNNNNNNCCATTAGCAGTCTACCTTTTCAACACCAAAGCTTCTAAGTTGATGAATAATGAGGCCAGGCAAGCAAAGATTGTCAAGTTCTCAGAGTCCATTTGGAAACTTACCTACTATGCTTCTGTTCAAGCATGGGTCCTCATGATAATAAAGCAGGAACCATGGTCATTGGATATGATGCAATACTTTGATGGCTGGCCGAACCAACCCATCGTGTCTTCATTGATGCTTTTCTATATGTGCCAGTGTGGATTTTATATCTATAGCATCGGTGCTCTTGTTGCTTGGGAAACCCGCAGAAAAGATTTTGCTGTAATGATGTCTCATCATGTAATAACATCTACTCTAATTGGAGTTTCATATCTGACTGGTCTTGTAGTTTTGGACTTATTGCTGTTGCCGTTGCAATGGCAGCTATCATTCCATCACATTCTTGAGGAAGCTGGATGA
>GRMZM2G075023_17 
TCAGCGACGAGCTTGTAAGTTATCAAGATATGACATATCACCCTTGCTGTCACAAAGGTAGTCCAGTTGAGTAACCATTCCAGCTTCACCATTGTTCTGTCGAAATCTCGAAATCCAACCATTCGCCTCACTTTCCTTACATGCAAAAATATGGAGTGCAGCGGAGACGGATGTGAGGGAGGAGTGGAGGAGCGATACGGCGGTGTTGACGAAGAGCGGGTCGCGNNNNNNNNNNNNNNNNNNNNNNNNNNNNNNNNNNNNNNNNNNNNNNNNNNNNNNNNNNNNNNNNNNNNNNNNNNNNNNNNNNNNNNNNNNNNNNNCGAACCCCACAGACACAGCCCAGAGCACTAGCNNNNNNNNNNNNNNNNNNNNNNNNNNNNNNNNNNNNNNNNNNNNNNNNNNNNNNNNNNNNNNNNN
>GRMZM2G016184_29 
GGGACCTATTACATTCCGTTATTCGATAATATCCACCTCTGCGTTGGGGGTTTCTGTCGGCTACTTCATCACTGATCTTGCAATGATCTTCTGGCTGTATCCTTCCCTTGGTGGAATGGAATATGTCCTCCACCATACTGTTTCCCTGGTTGCAATAGCTTACACAATGTTGTCTGGGGAAGGGCAGTTTTACACATACATGGTTCTCATTTCAGAGACAACCACCCCTGAAATCAACTTGCGATGGTTTCTTGACACTGCTGGACTGAAGAAATCAAGTGCTTACTTGGTTAATGGAATTCTGATGTTTGTTGCATGGCTGGTGGCAAGGATATTTTTGTTCATGTATGTATTTTACCACATCTATTTGCATTACGGTCAGATAATGCAGATGCATGCCTTTGGGTACTACCTGACATTTGTTGTGCCATCAGTGCTCTTTGTAATGAACACAATGTGGTTCATGAAGATCTTAAAAGGTGTGATGAAAACACTGGCAAAATGGCCATGA
>AC210013_21 
CTATGTGTCTTTCTTTGACTTGGGAGGGGCCTGCTGCTTCCATTCCCTGACGAGCTCCTTCCAGAGGTTCCAAATCCACAGGTTGCTGACCGCAATGGCGGTGCCGACAACCAGGATCCAGGAGATCCGCACCCACCACGGGATGACGTCGACGGCCTGGCCGGACAGGTAGAAGGCGGCCATCTTGAGGAGGAAGAGCGGGCCGGCGACGCCCCTGNNNNNNNNNNNNNNNNNNNNNNNNNNNNNNNNNNNNNNNNNNNNNNNNNNNNNNNNNNNNNNNNNNNNNNNNNNNNNNNNNNNNNNNNNNNNNNNNNNNNNNNNNNNNNNNNNNNNNNNNNNNNNNNNNNNNNNNNNNNNNNNNNNNNNNNNNNNNNNNNNNNNNNNNNNNNNNNNNNNNNNNNNNNNNNNNNNNNNNNNNNNNNNNNNNNNNNNNNNNNNNNNNNNNNNNNNNNNNNNNNNNNNNNNNNNNNNNNNNNNNNNNNNNNNNNNNNNNNNNNNNNNNNNNNNNNNNNNNNNNNNNNNNNNNNNNNNNNNNNNNNNNNNNNNNNNNNNNNNNNNNNNNNNNNNNNNNNNNNNNNNNNNNNNNNNNNNNNNNNNNNNNNNNNNNNNNNNNNNNNNNNNNNNNNNNNNNNNNNNNNNNNNNNNNNNNNNNNNNNNNNNNNNNNNNNNNNNNNNNNNNNNNNNNNNNNNGCAGTAGATGGCGACGTACATGGCGAGGANCNNNNGNANNATCCACCGCTCATCGGCGGCCAANGANNNNNNNNNNNNNNN
>GRMZM5G825226_23 
GAGGAGGGGAAAGGTGCATAAGGGGGAGAACTTTTCGCGGCAGAATCCAACCAGCCAGCGAGGAAAAAACAGGACAAGAAAAAACCTCCCGCACATTGCGACCAATCCGGCATGGAATCGATTCCCAGAAGGGTCACAGAGATCAAAAGAAAACAACGGCCGAAGCATCCCGTCGCGTCCGCGGTAACCCAAAAAAAGCATCGACCAGACCAGCATCCCGACGCGGACCGCGGGGAGGAAGAACAGAAAGAACCGTAACCCCCTCTGCATTGCGTGCAGGACCGAGACGCGATCGATGGACGAAAACCCCAT
>GRMZM2G016184_26 
GGGACCTATTACATTCCGTTATTCGATAATATCCACCTCTGCGTTGGGGGTTTCTGTCGGCTACTTCATCACTGATCTTGCAATGATCTTCTGGCTGTATCCTTCCCTTGGTGGAATGGAATATGTCCTCCACCATACTGTTTCCCTGGTTGCAATAGCTTACACAATGTTGTCTGGGGAAGGGCAGTTTTACACATACATGGTTCTCATTTCAGAGACAACCACCCCTGAAATCAACTTGCGATGGTTTCTTGACACTGCTGGACTGAAGAAATCAAGTGCTTACTTGGTTAATGGAATTCTGATGTTTGTTGCATGGCTGGTGGCAAGGATATTTTTGTTCATGTATGTATTTTACCACATCTATTTGCATTACGGTCAGATAATGCAGATGCATGCCTTTGGGTACTACCTGACATTTGTTGTGCCATCAGTGCTCTTTGTAATGAACACAATGTGGTTCATGAAGATCTTAAAAGGTGTGATGAAAACACTGGCAAAATGGCCATGA
>GRMZM2G151521_3 
TTACTCGTCATCCTCAGAATCAGATCGAACATCATCTGTAACCTGTCCTTTATTATTCAATTGTCTCATTATCATCAAACATATGAGTTTCCACCAGTACATATGGAATACAAGCAATGTGAGAAGCATTGTATTGAAGATATAGTACAAAGCTGTAGGGAATTCATCCAGCTTCCTCCAGAATGTGATGGAATGATAGCTAGAGGCTTTGATTATCCAAAACGGGAAGTAAATCAAACGCAATAGAAGCCAGGAGATAGCGAAGAGACCGAAAAACAAGCTAGCCCCCAACTCCTTTTCTGTGTACTTGCACAATTTGGCAGTCTCAAGAAACACATCACTTGTATCATGAAGAGCAAGAACGATGGTCCCAATTCGAAAAAATCCTGTCAGATATGAAACTCCAATAAGAGTAGATGTTATTACATGATGAGACATCATTACAGCAAAATCTTTTCTGCGGGTTTCCCAAGCAACAAGAGCACCAATGCTGTAGATATAAAATCCACACTGGCACATATAGAAAAGCATCAACGAGGACACGATGGGTTGATTTGGCCAGCCATCAAAGTACTGCACCATATCCAACGACCATGGTTCTTGCTTTATTATCATGAGGACCCATGCTTGAACAGAAGCATAGTATGTAAGTTTCCAAATGGACTCCGAGAATTTGACAATCTTTGCTTGCCTGGCCTCATCACTCATCAACTTAGAAGCTTTAGTGTTGAAAAGGTAGACTGCCAATGGNNNNNNNNNNNNNNNNNNNNNNNNNNNNNNNNNNNNNNNNNNNNNNNNNNNNNNNNNNNNNNNNNNNNNNNNNNNNNNNNNNNNNNNNNNNNNNNNNNN
>GRMZM2G077279_18 
TCAATCCTGATGGTTCTGCTTATTTCTTTCTCGTGTGAATGCTTTAAGTAGATCGAGCCCAAGAAATATGTTAAGCAGATTCATTCCTGCCATACCAAGTAGAGCTAGCGGAAGCTCAATGCCCTTCCCAAATTTGTGGGCATCAGAGATGAGCTTGTAAGTAATCAAGATATGGCATATCACCCTTGCTGTTACAAAGGTAGTCCAGTTGAGTACCCATTCCAGCTTCACCACTGTTCTGTCAAAATCCCGAAATCCAACCATTCGCCTGACTTTCCTTACATGTAAAAATATGGAGTGCAGCTCACATACAAGGGAGAGATTTAGGTAGTTGATTGTGACATTCCTATACAGAGCTAGTGTAAAGCAAATGAGTAGGATCAAGTGATGCATGAGAATTCCAGGAAGCCATCCACTGTATAGCCGGTATCGGAGCATGTCCAGTTGGTCATATGCAAAGTAGCCACAAGAAAAGCACAGAGCAGAATATGCTCCAATCCAACTGCCACCAAATAGTTCTTCATGCTCAAACAT
>GRMZM2G170868_9 
NNNNNNNNNNNNNNNNNNNNNNNNCGGCTCCTGGCGGCCGTGGACTGGGAGCGAGAGGCCTACCCGGCGTACGACGACTTCCTCGCGCTCCCCGTCTTCGTCCTTTTCTTCCCCACCGTCCGCTACCTCCTCGACCGCTTCGTCTTCGAGTGGGTTGCAAGGAGGCTTATAAATAGAAATGGACATCAGAGCACTAATAATGAAACAGAAGAAGGAAGGAAGAAGATAAGAAAATTCAAGGAATCAGCTTGGAAATGTGTTTATTTCCTGTCTGGAGAGCTTTTAGCTTTGTCGGTTACATATAACGAGCCTTGGTTCACCAATACCAGATATTTTTGGGTAGGACCAGGAGAACAGGTCTGGCCTGATCAAAAGATAAAATTGAAACTTAAGGCTGTATATATGTATGCTGCTGGATTCTACACATATTCCATATTTGCACTTATGTTTTGGGAAACAAGGCGTTCAGACTTTGGAGTGTCAATGTCACATCATGTTGCTACTGTCGTCCTGATTGTTCTATCTTACGTGTTCAGATTTGCTAGAGTTGGCTCTATAGTATTGGCAATTCATGATGCAAGTGATGTTTTCCTGGAAGTAGGGAAGATGTCCAAGTACAGTCATTGTGATTGGCTTGCCAATGTTTCGTTTCTGTTTTTTGTTATTTCATGGGTTCTTCTCCGCCTCACTTATTTTCCATTCTGGATTCTGAGAAGTACAAGCTATGAGGTCTTGTTGACTTTGGACAAAAAGAAGCACAATTTTGATGGTCCTATATACTATTATGTGTTCAATTCCCTTCTATTTTCACTACTTGTTCTCCACATATATTGGTGGGTCTTAATATATCGGATGCTTCTGAGACAAATCAAGACAAGAAATGTTGGAGATGATGTTCGATCTGATTCTGAAGGAGAAGACGACCATGAAGACTGA
>GRMZM2G170868_1 
NNNNNNNNNNNNNNNNNNNNNNNNNNNNNNNNNNNNNNNNNNNNNNNNNNNNNNNNNNNNNNNNNNNNNNNNNNNNNNNNNNNNNNNNNNNNNNNNNNNNTCCTTTTCTTCCCCACCGTCCGCTACCTCCTCGACCGCTTCGTCTTCGAGTGGGTTGCAAGGAGGCTTATAAATAGAAATGGACATCAGAGCACTAATAATGAAACAGAAGAAGGAAGGAAGAAGATAAGAAAATTCAAGGAATCAGCTTGGAAATGTGTTTATTTCCTGTCTGGAGAGCTTTTAGCTTTGTCGGTTACATATAACGAGCCTTGGTTCACCAATACCAGATATTTTTGGGTAGGACCAGGAGAACAGGTCTGGCCTGATCAAAAGATAAAATTGAAACTTAAGGCTGTATATATGTATGCTGCTGGATTCTACACATATTCCATATTTGCACTTATGTTTTGGGAAACAAGGCGTTCAGACTTTGGAGTGTCAATGTCACATCATGTTGCTACTGTCGTCCTGATTGTTCTATCTTACGTGTTCAGATTTGCTAGAGTTGGCTCTATAGTATTGGCAATTCATGATGCAAGTGATGTTTTCCTGGAAGTAGGGAAGATGTCCAAGTACAGTCATTGTGATTGGCTTGCCAATGTTTCGTTTCTGTTTTTTGTTATTTCATGGGTTCTTCTCCGCCTCACTTATTTTCCATTCTGGATTCTGAGAAGTACAAGCTATGAGGTCTTGTTGACTTTGGACAAAAAGAAGCACAATTTTGATGGTCCTATATACTATTATGTGTTCAATTCCCTTCTATTTTCACTACTTGTTCTCCACATATATTGGTGGGTCTTAATATATCGGATGCTTCTGAGACAAATCAAGACAAGAAATGTTGGAGATGATGTTCGATCTGATTCTGAAGGAGAAGACGACCATGAAGACTGA
>GRMZM2G163426_3 
ATGGCGGCGCTCCTGGAGCTGTTCCTGGGCTCCTCTCCCGCGCCGGTGGACTGGGAGGCAGAGGTCTACCCGGCGTACGGGGACTTCGCCGTACTCCCCTTACTCGTCGCCTTCTTCCCCGCCGTCCGGTTCCTCCTCGACCGACTCGTCTTCGAGGTTTTAGCACGAAAATTTATATTTGGAAAGGGACATGATAAGCTTGCTGAAACAGATGACAGTAGAAAGAAAATCAATAAATTTAAGGAATCAGCATGGAAGTTTGTTTATTTTCTTTCTGGCGAACTGCTTTCACTATCTGTAACATACAATGAGCCATGGTTTAAGAACACAAGATACTTTTGGATAGGCCCTGGTGACCAGATCTGGCCTGATCAGAAGATAAAACTGAAGCTCAAAGCTGTCTACATGTATGCTGCTGGATTTTACACATATTCAATTTTCGCTCTCCTGTTCTGGGAAACAAGACGTTCGGACTTTGGAGTATCAATGTCCCACCATATAGCAACTGTTGTTCTGATTGTTCTTTCCTACATTTTCCGATTCGCTCGTGTTGGCACTGTTGTTTTAGCCCTTCATGATGCAAGTGATATATTCCTAGAGATTGGGAAGATGGCCAAGTACAGTAGCTGCGAGTGGCTAGCAGTTATGGCATTTCTTCTTTTTGTGGCATCGTGGATACTTCTTCGGCTCGTTATGTTCCCTTTCTGGATCCTAAGAAGCACAAGCTATGAAGTGCTGCTGACCTTGGATAGGGAGAAGCATCGATTTTATGGCCCCATATACTACTATGTTTTCAACTGTCTTCTGTTCTCACTCCTAGTTCTTCACATATATTGGTGGGTACTGATATGGCGGATGCTAGTTAAACAGATTCAATCGAAAGGGCGTGTTGGTGATGATGTTCGATCCGATTCTGAAGGCGAAGATGAGCATGAAGATTAA
>GRMZM5G825226_2 
GGGGGGGGGAAAGGTGCATAAGGGGGAGAACTTTTCGCGGCAGAATCCAACCAGCCAGCGAGGAAAAAACAGGACAAGAAAAAACCTCCCGCACATTGCGACCAATCCGGCATGGAATCGATTCCCAGAAGGGTCACAGAGATCAAAAGAAAACAACGGCCGAAGCATCCCGTCGCGTCCGCGGTAACCCAAAAAAAGCATCGACCAGACCAGCATCCCGACGCGGACCGCGGGGAGGAAGAACAGAAAGAACCGTAACCCCCTCTGCATTGCGTGCAGGACCGAGACGCGATCGATGGATGAAAACCCCAT
>GRMZM2G170868_13 
NNNNNNNNNNNNNNNNNNNNNNNNNNNNNNNNNNNNNNNNNNNNNNNNNNNNNNNNNNNCTACCCGGCGTACGACGACTTCCTCGCGCTCCCCGTCTTCGTCCTTTTCTTCCCCACCGTCCGCTACCTCCTCGACCGCTTCGTCTTCGAGTGGGTTGCAAGGAGGCTTATAAATAGAAATGGACATCAGAGCACTAATAATGAAACAGAAGAAGGAAGGAAGAAGATAAGAAAATTCAAGGAATCAGCTTGGAAATGTGTTTATTTCCTGTCTGGAGAGCTTTTAGCTTTGTCGGTTACATATAACGAGCCTTGGTTCACCAATACCAGATATTTTTGGGTAGGACCAGGAGAACAGGTCTGGCCTGATCAAAAGATAAAATTGAAACTTAAGGCTGTATATATGTATGCTGCTGGATTCTACACATATTCCATATTTGCACTTATGTTTTGGGAAACAAGGCGTTCAGACTTTGGAGTGTCAATGTCACATCATGTTGCTACTGTCGTCCTGATTGTTCTATCTTACGTGTTCAGATTTGCTAGAGTTGGCTCTATAGTATTGGCAATTCATGATGCAAGTGATGTTTTCCTGGAAGTAGGGAAGATGTCCAAGTACAGTCATTGTGATTGGCTTGCCAATGTTTCGTTTCTGTTTTTTGTTATTTCATGGGTTCTTCTCCGCCTCACTTATTTTCCATTCTGGATTCTGAGAAGTACAAGCTATGAGGTCTTGTTGACTTTGGACAAAAAGAAGCACAATTTTGATGGTCCTATATACTATTATGTGTTCAATTCCCTTCTATTTTCACTACTTGTTCTCCACATATATTGGTGGGTCTTAATATATCGGATGCTTCTGAGACAAATCAAGACAAGAAATGTTGGAGATGATGTTCGATCTGATTCTGAAGGAGAAGACGACCATGAAGACTGA
>GRMZM2G016551_11 
ATGTATGCTGCTGGATTTTACACATATTCAATTTTCGCTCTTCTGTTCTGGGAAACAAGGCGTTCGGACTTTGGAGTATCAATGTCCCACCATATAGCAACTGTTGTTCTGATTGTTCTTTCCTACATTTTCAGATTTGCTCGTGTTGGCTCTGTTGTTTTAGCCCTTCATGATGCAAGTGATATATTCCTAGAGATTGGGAAGATGGCCAAGTACAGTAGCTGCGAGTGGCTAGCAGTTGTGGCATTTCTTCTTTTCGTGGCATCGTGGATACTTCTCCGGCTTGTTATATTCCCTTTCTGGATCCTAAGAAGCACAAGCTATGAAGTACTGCTGACCCTGGACAAGGAGAAACATCAGTTTTATGGCCCCATATACTATTATGTTTTCAACTGTCTTCTGTTCTCACTCCTAGTTCTTCACATATATTGGTGGGTACTGATATGGCGGATGCTAGTTAAGCAGATTCAATCGAAAGGGCATGTTGGTGATGATGTTCGATCCGATTCTGAAGGCGAAGAGGAACATGAAGATTAA
>GRMZM2G016551_10 
ATGTATGCTGCTGGATTTTACACATATTCAATTTTCGCTCTTCTGTTCTGGGAAACAAGGCGTTCGGACTTTGGAGTATCAATGTCCCACCATATAGCAACTGTTGTTCTGATTGTTCTTTCCTACATTTTCAGATTTGCTCGTGTTGGCTCTGTTGTTTTAGCCCTTCATGATGCAAGTGATATATTCCTAGAGATTGGGAAGATGGCCAAGTACAGTAGCTGCGAGTGGCTAGCAGTTGTGGCATTTCTTTTTTTCGTGGCATCGTGGATACTTCTCCGGCTTGTTATATTCCCTTTCTGGATCCTAAGAAGCACAAGCTATGAAGTACTGCTGACCCTGGACAAGGAGAAACATCAGTTTTATGGCCCCATATACTATTATGTTTTCAACTGTCTTCTGTTCTCACTCCTAGTTCTTCACATATATTGGTGGGTACTGATATGGCGGATGCTAGTTAAGCAGATTCAATCGAAAGGGCATGTTGGTGATGATGTTCGATCCGATTCTGAAGGCGAAGAGGAACATGAAGATTAA
>GRMZM2G020148_9 
TCACCAGCTGCAGCCCCGTCGCCATCGCCTGGTGGGTGGCAAAGCGGNAGTAGTCAGTTTGTTTGGTTGGCGAACGGNACGGAGTCGGTAGTCGGTATACGTATNNACCTTGNTGNGGATGGGGTTGTCGGCCGTCACGGTGACGTAGGTGAGGTACGGGCCGACGCCCATCCGGGCGGCGGAGAAGGTGGCGGCGAAGAGCACGTCGACGAGGAGGTTCAGGTCCGTGTCCCGCACGCCCAGCTCCTTGAGCATCTCCCGCAGGTGCAGCAGCGGGCTGGACATCTCCGTCACGAGCATGCTGGCCACCATCTCCGTCCCGCACCTCTGGTAGGCGAGCCCCGCGCCGATGCCGACGANNNNNNNNNNNNNNNNNNNNNNNNNNNNNNNNNNNNNNNNNNNNNNNNNNNNNNNNNNNNNNNNNNNNNNNACCATGTACGCCAGCGTAACCGCCAGCGCCTTCATNNNNNNNNNNNNNNNNNNNNNNNNNNNNNNNNNNNNNNNNNNNNNNNNNNNNNNNNNNNNNNNNNNNNNNNNNNNNNNNNNNNNNNNNNNNNNNNNNNNNNNNNNNNNNNNNNNNNNNNNNNNNNNNNNNNNNNNNNNNNNNNNNNNNNNNNNNNNNNNNNNNNNNNNNNNNNNNNNNNNNNNNNNNNNNNNNNNNNNNNNNNNNNNNNNNNNNNNNNNNNNNNNNNNNNNNNNNNNNNNNNNNNNNNNCGCCGCCGCAGTCGCCAT
>GRMZM2G020148_1 
NNNNNNNNNNNNNNNNNNNNNNNNNNNNNNNNNNNNNNNNNNNNNNNNNNNNNNNNNNNNNNNNNNNNNNNNNNNNNNNNNNNNNNNNNNNNNNNNNNNNNNNNNNNNNNNNNNNNNNNNNNNNNNNNNNNNNNNNNNNNNNNNNNNNNNNNNNNNNNNNNNNNNNNNNNNNNNNNNNNNNNNNNNNNNNNNNNNNNNNNNNNNNNNNNNNNNNNNNNNNNNNNNNNNNNNNNNNNNNNNNNNNNNNNNNNNNNNNNNNNNNNNNNNNNNNNNNNNNNNNNNNNNNNNNNNNNNNNNNNNNNNNNNNNNNNNNNNNNNNNNNNNNNNNNNNNNNNNNNNNNNNNNNNNNNNNNNNNNNNNNNNNNNNNNNNNNNNNACGGCGTTGTCCAGCCGCGTGTCGCCGTTGAGGTGGCAGCACGCCGCGTCGTACACCATGTACGCCAGCGTAACCGCCAGCGCCTTCATCTGGCGAGGGGAGGATGCGGCGGCGAGCGGGCAGACGGGGCACGACCAGTCGTCGACGGANNNNNNNNNNNNNNNNNNNNNNNNNNNNNNNNNNNNNNNNNNNNNNNNNNNNNNNNNNNNNNNNNNNNNNNNNNNNNNNNNNNNNNNNNNNNNNNNNNNNNNNNNNNNNNNNNNNNNNNNNNNNNNNNNNNNNNNNNNNNNNNNNNNNNNNNNNNCGTTGACGACGTCCGGCTCCTCCATGGCCGCCGCCGCCGCCGCAGTCGCCAT
>GRMZM2G138330_17 
NNNNNNNNNNNNNNNNNNNNNNNNNNNNNNNNNNNNNNNNNNNNNNNNNNNNNNNNNNNNNNNNNNNNNNNNNNNNNNNNNNNNNNNNNNNNNNNNNNNNNNNNNNNNNNNNNNNNNNNNNNNNNNNNNNNNNNNNNNNNNNNNNNNNNNNNNNNNNNNNNNNNNNNNNNNNNNNNNNNNNNNNNNNNNNNNNNNNNNNNNNNNNNNNNNNNNNNNNNNNNNNNNNNNNNNNNNNNNNNNNNNNNNNNNNNNNNNNNNNNNNNNNNNNNNNNNNNNNNNNNNNNNNNNNNNNNNNNNNNNNNNNNNNNNNNNNNNNNNNNNNNNNNNNNNNNNNNNNNNNNNNNNNNNNNNNNNNNNNNNNNNNNNNNNNNNNNNNNNNNNNNNNNNNNNNNNNNNNNNNNNNNNNNNNNNNNNNNNNNNNNNNNNNNNNNNNNNNNNNNNNNNNNNNNNNNNNNNNNNNNNNNNNNNNNNNNNNNNNNNNNNNNNNNNNNNNNNNNNNNNNNNNNNNNNNNNNNNNNNNNNNNNNNNNNNNNNNNNNNNNNNNNNNNNNNNNNNNNNNNNNNNNNNNNNNNGCTCTTCCTCCTCAAGATGGCCGCCTTCTACCTGTCCGGCCAGGCCGTCGACGTCATCCCGTGGTGGGTGCGGATCTCCTGGATCCTCGTTGTCGGCACCGCCATTGCCGTCAGCAACCTGTGGATTTGGAACCTCTGGAAGGAGCTCGTCAGGGAATGGAAGCAAGCCCCTTCCAAGTCAAAGAAAGACACATAG
>GRMZM2G021589_28 
ATGCACGGGAATTTCGGGCCCCAGGAGCAGATTCTATGGCCGGCGTCGGTTCTCGCCGGCATCGTCATGTGCGGCGCCGTATATCAGATGACTCGACATGTCAGTTCTCGATGTTTCAAATGCTACAGTATGTTAAATAACAGGCAAAAGGTTGAGTGGAACAATAGGGGTTTCTCTACAGTCCATGCATTGGTAGCTGCTGCCGTTTCTTTCTACCTGGTCATGATCTCTGACCTCTTCAATGAAGATGCGCACAATAGCATAATAATTGACAGAAAATCATGGCTATCCGATTGCATGTTTGGGGTCTCGATCGGTTACTTTTTGACAGACTTGACGATGATCATGCTGTATTTTCCTTCTTTAGGTGGAAATGAGTATCTCTTGCATCACGGACTTTCTATGTATGCAATTGGTCTTGCTTTGTTGAGTGGCAAAGCACACATGTACATCCTCATGGTCCTCTTCACCGAAATCACGACTCCCTTTGTGAACCTCAGATGGTATTTGGACGTTGCTGGTCAGAAGACTTGTAATCTTTACTTATACAATGGTGTGGCTCTATTTGTTGGATGGCTGGTACAACAACTGCTCTCATGAGTCATCAATTTCTTTTAA
>GRMZM2G077279_30 
TCAATCCTGATGGTTCTGCTTATTTCTTTCTCGTGTGAATGCTTTAAGTAGATCGAGCCCAAGAAATATGTTAAGCAGATTCATTCCTGCCATACCAAGTAGAGCTAGCGGAAGCTCAATGCCCTTCCCAAATTTGTGGGCATCAGAGATGAGCTTGTAAGTAATCAAGATATGGCATATCACCCTTGCTGTTACAAAGGTAGTCCAGTTGAGTACCCATTCCAGCTTCACCACTGTTCTGTCAAAATCCCGAAATCCAACCATTCGCCTGACTTTCCTTACATGTAAAAATATGGAGTGCAGCTCACATACAAGGGAGAGATTTAGGTAGTTGATTGTGACATTCCTATACAGAGCTAGTGTAAAGCAAATGAGTAGGATCAAGTGATGCATGAGAATTCCAGGAAGCCATCCACTGTATAGCCGGTATCGGAGCATGTCCAGTTGGTCATATGCAAAGTAGCCACAAGAAAAGCACAGAGCAGAATATGCTCCAATCCAACTGCCACCAAATAGTTCTTCATGCTCAAACAT
>GRMZM2G016551_17 
ATGTATGCTGCTGGATTTTACACATATTCAATTTTCGCTCTTCTGTTCTGGGAAACAAGGCGTTCGGACTTTGGAGTATCAATGTCCCACCATATAGCAACTGTTGTTCTGATTGTTCTTTCCTACATTTTCAGATTTGCTCGTGTTGGCTCTGTTGTTTTAGCCCTTCATGATGCAAGTGATATATTCCTAGAGATTGGGAAGATGGCCAAGTACAGTAGCTGCGAGTGGCTAGCAGTTGTGGCATTTCTTTTTTTCGTGGCATCGTGGATACTTCTCCGGCTTGTTATATTCCCTTTCTGGATCCTAAGAAGCACAAGCTATGAAGTACTGCTGACCCTGGACAAGGAGAAACATCAGTTTTATGGCCCCATATACTATTATGTTTTCAACTGTCTTCTGTTCTCACTCCTAGTTCTTCACATATATTGGTGGGTACTGATATGGCGGATGCTAGTTAAGCAGATTCAATCGAAAGGGCATGTTGGTGATGATGTTCGATCCGATTCTGAAGGCGAAGAGGAACATGAAGATTAA
>GRMZM2G132084_19 
ATGTTGTCTGGGGAAGGGCAGTTTTACACATACATGGTTCTCATTTCAGAGACAACCACCCCTGAAATCAACTTGCGATGGTTTCTTGACACTGCTGGACTGAAGAAATCAAGTGCTTACTTGGTTAATGGAATTCTGATGTTTGTTGCATGGCTGGTGGCAAGGATATTTTTGTTCATGTATGTATTTTACCACATTTATTTGCATTACAGTCAGATAATGCAGATGCATGCCTTTGGGTACTACCTGACGTTTGTTGTGCCATCGGTGCTCTTTGTAATGAACACAATGTGGTTCATGAAGATCTTAAAAGGCGTGATGAAAACACTGGCAAAATGGTCATGA
>GRMZM2G077279_25 
TCAATCCTGATGGTTCTGCTTATTTCTTTCTCGTGTGAATGCTTTAAGTAGATCGAGCCCAAGAAATATGTTAAGCAGATTCATTCCTGCCATACCAAGTAGAGCTAGCGGAAGCTCAATGCCCTTCCCAAATTTGTGGGCATCAGAGATGAGCTTGTAAGTAATCAAGATATGGCATATCACCCTTGCTGTTACAAAGGTAGTCCAGTTGAGTACCCATTCCAGCTTCACCACTGTTCTGTCAAAATCCCGAAATCCAACCATTCGCCTGACTTTCCTTACATGTAAAAATATGGAGTGCAGCTCACATACAAGGGAGAGATTTAGGTAGTTGATTGTGACATTCCTATACAGAGCTAGTGTAAAGCAAATGAGTAGGATCAAGTGATGCATGAGAATTCCAGGAAGCCATCCACTGTATAGCCGGTATCGGAGCATGTCCAGTTGGTCATATGCAAAGTAGCCACAAGAAAAGCACAGAGCAGAATATGCTCCAATCCAACTGCCACCAAATAGTTCTTCATGCTCAAACAT
>GRMZM2G021589_7 
ATGCACGGGAATTTCGGGCCCCAGGAGCAGATTCTATGGCCGGCGTCGGTTCTCGCCGGCATCGTCATGTGCGGCGCCGTATATCAGATGACTCGACATGTCAGTTCTCGATGTTTCAAATGCTACAGTATGTTAAATAACAGGCAAAAGGTTGAGTGGAACAATAGGGGTTTCTCTACAGTCCATGCATTGGTAGCTGCTGCCGTTTCTTTCTACCTGGTCATGATCTCTGACCTCTTCAATGAAGATGCGCACAATAGCATAATAATTGACAGAAAATCATGGCTATCCGATTGCATGTTTGGGGTCTCGATCGGTTACTTTTTGACAGACTTGACGATGATCATGCTGTATTTTCCTTCTTTAGGTGGAAATGAGTATCTCTTGCATCACGGACTTTCTATGTATGCAATTGGTCTTGCTTTGTTGAGTGGCAAAGCACACATGTACATCCTCATGGTCCTCTTCACCGAAATCACGACTCCCTTTGTGAACCTCAGATGGTATTTGGACGTTGCTGGTCAGAAGACTTGTAATCTTTACTTATACAATGGTGTGGCTCTATTTGTTGGATGGCTGGTACAACAACTGCTCTCATGAGTCATCAATTTCTTTTAA
>GRMZM2G138330_11 
NNNNNNNNNNNNNNNNNNNNNNNNNNNNNNNNNNNNNNNNNNNNNNNNNNNNNNNNNNNNNNNNNNNNNNNNNNNNNNNNNNNNNNNNNNNNNNNNNNNNNNNNNNNNNNNNNNNNNNNNNNNNNNNNNNNNNNNNNNNNNNNNNNNNNNNNNNNNNNNNNNNNNNNNNNNNNNNNNNNNNNNNNNNNNNNNNNNNNNNNNNNNNNNNNNNNNNNNNNNNNNNNNNNNNNNNNNNNNNNNNNNNNNNNNNNNNNNNNNNNNNNNNNNNNNNNNNNNNNNNNNNNNNNNNNNNNNNNNNNNNNNNNNNNNNNNNNNNNNNNNNNNNNNNNNNNNNNNNNNNNNNNNNNNNNNNNNNNNNNNNNNNNNNNNNNNNNNNNNNNNNNNNNNNNNNNNNNNNNNNNNNNNNNNNNNNNNNNNNNNNNNNNNNNNNNNNNNNNNNNNNNNNNNNNNNNNNNNNNNNNNNNNNNNNNNNNNNNNNNNNNNNNNNNNNNNNNNNNNNNNNNNNNNNNNNNNNNNNNNNNNNNNNNNNNNNNNNNNNNNNNNNNNNNNNNNNNNNNNNNNNNNNNNNNNNNNNNNNNNNNNNNNNNNNNNNNNNNNNNNNNNNNNNNNNNNNNNNNNNNNNNNNNNNNNNNNNNNNNNNNNNNNNNNNCCTGGATCCTCGTTGTCGGCACCGCCATTGCCGTCAGCAACCTGTGGATTTGGAACCTCTGGAAGGAGCTCGTCAGGGAATGGAAGCAAGCCCCTTCCAAGTCAAAGAAAGACACATAG
>GRMZM2G138330_10 
NNNNNNNNNNNNNNNNNNNNNNNNNNNNNNNNNNNNNNNNNNNNNNNNNNNNNNNNNNNNNNNNNNNNNNNNNNNNNNNNNNNNNNNNNNNNNNNNNNNNNNNNNNNNNNNNNNNNNNNNNNNNNNNNNNNNNNNNNNNNNNNNNNNNNNNNNNNNNNNNNNNNNNNNNNNNNNNNNNNNNNNNNNNNNNNNNNNNNNNNNNNNNNNNNNNNNNNNNNNNNNNNNNNNNNNNNNNNNNNNNNNNNNNNNNNNNNNNNNNNNNNNNNNNNNNNNNNNNNNNNNNNNNNNNNNNNNNNNNNNNNNNNNNNNNNNNNNNNNNNNNNNNNNNNNNNNNNNNNNNNNNNNNNNNNNNNNNNNNNNNNNNNNNNNNNNNNNNNNNNNNNNNNNNNNNNNNNNNNNNNNNNNNNNNNNNNNNNNNNNNNNNNNNNNNNNNNNNNNNNNNNNNNNNNNNNNNNNNNNNNNNNNNNNNNNNNNNNNNNNNNNNNNNNNNNNNNNNNNNNNNNNNNNNNNNNNNNNNNNNNNNNNNNNNNNNNNNNNNNNNNNNNNNNNNNNNNNNNNNNNNNNNNNNNNNNNNNNNNNNNNNNNNNNNNNNNNNNNNNNNNNNNNNNNNNNCAGGCCGTCGACGTCATCCCGTGGTGGGTGCGGATCTCCTGGATCCTCGTTGTCGGCACCGCCATTGCCGTCAGCAACCTGTGGATTTGGAACCTCTGGAAGGAGCTCGTCAGGGAATGGAAGCAAGCCCCTTCCAAGTCAAAGAAAGACACATAG
>GRMZM2G132084_16 
ATGTTGTCTGGGGAAGGGCAGTTTTACACATACATGGTTCTCATTTCAGAGACAACCACCCCTGAAATCAACTTGCGATGGTTTCTTGACACTGCTGGACTGAAGAAATCAAGTGCTTACTTGGTTAATGGAATTCTGATGTTTGTTGCATGGCTGGTGGCAAGGATATTTTTGTTCATGTATGTATTTTACCACATTTATTTGCATTACAGTCAGATAATGCAGATGCATGCCTTTGGGTACTACCTGACGTTTGTTGTGCCATCGGTGCTCTTTGTAATGAACACAATGTGGTTCATGAAGATCTTAAAAGGCGTGATGAAAACACTGGCAAAATGGTCATGA
>GRMZM2G170868_24 
NNNNNNNNNNNNNNNNNNNNNNNNNNNNNNNNNGCGGCCGTGGACTGGGAGCGAGAGGCCTACCCGGCGTACGACGACTTCCTCGCGCTCCCCGCTTTCGTCCTCTTCTTCCCCACCGTCCGCTACCTCCTCGACCGCTTCGTCTTCGAGTGGGTTGCAAGGAGGCTTATAAATAGAAATGGACATCAGAGCGCTAATAATGAAACAGAAGAAGGAAGGAAGAAGATAAGAAAATTCAAGGAATCAGCTTGGAAATGTGTTTATTTCCTGTCTGGAGAGCTTTTAGCTTTGTCGGTTACATATAACGAGCCTTGGTTCACCAATACCAGATATTTTTGGGTAGGACCAGGAGAACAGGTCTGGCCTGATCAAAAGATAAAATTGAAACTTAAGGCTGTATATATGTATGCTGCTGGATTCTACACATATTCCATATTTGCACTTATGTTTTGGGAAACAAGGCGTTCAGACTTTGGAGTGTCAATGTCACATCATGTTGCTACTGTCGTCCTGATTGTTCTCTCTTACGTGTTCAGATTTGCTAGAGTTGGCTCTATAGTATTGGCAATTCATGATGCAAGTGATGTTTTTCTGGAAGTAGGGAAGATGTCCAAGTACAGTCATTGTGATTGGCTTGCCAATGTTTCGTTTCTGTTTTTTGTTATTTCATGGGTTCTTCTCCGTCTCACTTATTTTCCATTCTGGATTCTGAGAAGTACAAGCTATGAGGTCTTGTTGACTTTGGACAAAAAGAAGCACAATTTTGATGGTCCTATATACTATTATGTGTTCAATTCCCTTCTATTTTCACTACTTGTTCTCCACATATATTGGTGGGTCTTAATATATCGGATGCTTCTGAGACAAATCAAGACAAGAAATGTTGGAGATGATGTTCGATCTGATTCTGAAGGAGAAGACGACCATGAAGACTGA
>GRMZM2G021589_4 
ATGCACGGGAATTTCGGGCCCCAGGAGCAGATTCTATGGCCGGCGTCGGTTCTCGCCGGCATCGTCATGTGCGGCGCCGTATATCAGATGACTCGACATGTCAGTTCTCGATGTTTCAAATGCTACAGTATGTTAAATAACAGGCAAAAGGTTGAGTGGAACAATAGGGGTTTCTCTACAGTCCATGCATTGGTAGCTGCTGCCGTTTCTTTCTACCTGGTCATGATCTCTGACCTCTTCAATGAAGATGCGCACAATAGCATAATAATTGACAGAAAATCATGGCTATCCGATTGCATGTTTGGGGTCTCGATCGGTTACTTTTTGACAGACTTGACGATGATCATGCTGTATTTTCCTTCTTTAGGTGGAAATGAGTATCTCTTGCATCACGGACTTTCTATGTATGCAATTGGTCTTGCTTTGTTGAGTGGCAAAGCACACATGTACATCCTCATGGTCCTCTTCACCGAAATCACGACTCCCTTTGTGAACCTCAGATGGTATTTGGACGTTGCTGGTCAGAAGACTTGTAATCTTTACTTATACAATGGTGTGGCTCTATTTGTTGGATGGCTGGTACAACAACTGCTCTCATGAGTCATCAATTTCTTTTAA
>GRMZM2G315726_16 
ATGGCCTTCTCACCCCCGCTGATCGACTGGGAGGCGGAGAGCTACCCTGCCTACCCAGATTTCGCGGCCATTCCCCTTTTCGTCGTCTTCTTCCTCGTCGTCCGTTTCTTCCTCGACCGCTTCGTATTCGAGTGGTTAGCCAGGAAGCTGATTTTCAAGGAGGAGGATGAGAAGAAGCTTGGCCCTACTACATATGCAGGCAAGAGAAAGATCAGGAAATTTAAAGAATCAGCTTGGAAATGCATGTATTTTCTTTCTGGGGAGCTATTGGCATTGTCTGTGACGTACAACGAGCCATGGTTCACAACCACAAGAAATTTCTGGGTTGGACCAGGCGATCAGATCTGGCCAGATCAAAAAATTAAATTGAAACTCAAGACAGTCTATATGTATGTTGCTGGCTTTTACACATACTCGATATTTGCCCTTTTGTTTTGGGAAATAAGGCGCTCAGACTTCGGTATTTCAATGACTCATCATGTAGCAACCGTCTGTCTGATAGCACTGTCTTACATATTCAGATTTGCTCGGGTGGGTTCAGTTGTCCTTGCCATTCATGATGCTACTGATGTGTTCCTGGAGCTTGGAAAAATTTCCAAGTATAGTGGCCATGAGTTGTTTGCAGATGTTTCATTTCTTGTTTTCGTCAGTTCTTGGGTACTCCTCCGCCTTATATATTATCCGTTCTGGATTCTCTGGAGCACGAGCTATGAAGTTGTTCTGACTCTAGACAAGGAAAAGCATAAAGTTGACGGGCCAATATACTACTATGTATTCAACAGTCTTCTCTTCTCTCTACTTGTTCTACACATATATTGGTGGGTTTTAATGTATCGGATGCTTGTGAAGCAAATACAGTCTAGAGGGCACGTTGGCGATGATATACGATCTGATTCTGAAGGTGAAGAGGAACATGAGGATTGA
>GRMZM2G021589_8 
ATGCACGGGAATTTCGGGCCCCAGGAGCAGATTCTATGGCCGGCGTCGGTTCTCGCCGGCATCGTCATGTGCGGTGCCGTATATCAGATGACTCGACATGTCAGTTCTCGATGTTTCAAATGCTACAGTATGTTAAATAACAGGCAAAAGGTTGAGTGGAACAATAGGGGTTTCTCTACAGTCCATGCATTGGTAGCTGCTGCCGTTTCTTTCTACCTGGTCATGATCTCTGACCTCTTCAATGAAGATGCGCACAATAGCATAATAATTGACAGAAAATCATGGCTATCCGATTGCATGTTTGGGGTCTCGATCGGTTACTTTTTGACAGACTTGACGATGATCATGCTGTATTTTCCTTCTTTAGGTGGAAATGAGTATCTCTTGCATCACGGACTTTCTATGTATGCAATTGGTCTTGCTTTGTTGAGTGGCAAAGCACACATGTACATCCTCATGGTCCTCTTCACCGAAATCACGACTCCCTTTGTGAACCTCAGATGGTATTTGGACGTTGCTGGTCAGAAGACTTGCGATCTTTACTTATACAATGGTGTGGCTCTATTTGTTGGATGGCTGGTACAATAACTGCTCTCATGAGCCATCAATTTCTTTTAA
>GRMZM2G170868_12 
NNNNNNNNNNNNNNNNNNNNGGGGCGGCTCCNNGCGGCCGTGGACTGGGAGCGAGAGGCCTACCCGGCGTACGACGACTTCCTCGCGCTCCCCGTCTTCGTCCTTTTCTTCCCCACCGTCCGCTACCTCCTCGACCGCTTCGTCTTCGAGTGGGTTGCAAGGAGGCTTATAAATAGAAATGGACATCAGAGCACTAATAATGAAACAGAAGAAGGAAGGAAGAAGATAAGAAAATTCAAGGAATCAGCTTGGAAATGTGTTTATTTCCTGTCTGGAGAGCTTTTAGCTTTGTCGGTTACATATAACGAGCCTTGGTTCACCAATACCAGATATTTTTGGGTAGGACCAGGAGAACAGGTCTGGCCTGATCAAAAGATAAAATTGAAACTTAAGGCTGTATATATGTATGCTGCTGGATTCTACACATATTCCATATTTGCACTTATGTTTTGGGAAACAAGGCGTTCAGACTTTGGAGTGTCAATGTCACATCATGTTGCTACTGTCGTCCTGATTGTTCTATCTTACGTGTTCAGATTTGCTAGAGTTGGCTCTATAGTATTGGCAATTCATGATGCAAGTGATGTTTTCCTGGAAGTAGGGAAGATGTCCAAGTACAGTCATTGTGATTGGCTTGCCAATGTTTCGTTTCTGTTTTTTGTTATTTCATGGGTTCTTCTCCGCCTCACTTATTTTCCATTCTGGATTCTGAGAAGTACAAGCTATGAGGTCTTGTTGACTTTGGACAAAAAGAAGCACAATTTTGATGGTCCTATATACTATTATGTGTTCAATTCCCTTCTATTTTCACTACTTGTTCTCCACATATATTGGTGGGTCTTAATATATCGGATGCTTCTGAGACAAATCAAGACAAGAAATGTTGGAGATGATGTTCGATCTGATTCTGAAGGAGAAGACGACCATGAAGACTGA
>GRMZM2G315726_19 
ATGGCCTTCTCACCCCCGCTGATCGACTGGGAGGCGGAGAGCTACCCTGCCTACCCAGATTTCGCGGCCATTCCCCTTTTCGTCGTCTTCTTCCTCGTCGTCCGTTTCTTCCTCGACCGCTTCGTATTCGAGTGGTTAGCCAGGAAGCTGATTTTCAAGGAGGAGGATGAGAAGAAGCTTGGCCCTACTACATATGCAGGCAAGAGAAAGATCAGGAAATTTAAAGAATCAGCTTGGAAATGCATGTATTTTCTTTCTGGGGAGTTATTGGCATTGTCTGTGACGTACAACGAGCCATGGTTCACAACCACAAGAAATTTCTGGGTTGGACCAGGCGATCAGATCTGGCCAGATCAAAAAATTAAATTGAAACTCAAGACAGTCTATATGTATGTTGCTGGCTTTTACACATACTCGATATTTGCCCTTTTGTTTTGGGAAATAAGGCGCTCAGACTTCGGTATTTCAATGACTCATCATGTAGCAACCGTCTGTCTGATAGCACTGTCTTACATATTCAGATTTGCTCGGGTGGGTTCAGTTGTCCTTGCCATTCATGATGCTACTGATGTGTTCCTGGAGCTTGGAAAAATTTCCAAGTATAGTGGCCATGAGTTGTTTGCAGATGTTTCATTTCTTGTTTTCGTCAGTTCTTGGGTACTCCTCCGCCTTATATATTATCCGTTCTGGATTCTCTGGAGCACGAGCTATGAAGTTGTTCTGACTCTAGACAAGGAAAAGCATAAAGTTGACGGGCCAATATACTACTATGTATTCAACAGTCTTCTCTTCTCTCTACTTGTTCTACACATATATTGGTGGGTTTTAATGTATCGGATGCTTGTGAAGCAAATACAGTCTAGAGGGCACGTTGGCGATGATATACGATCTGATTCTGAAGGTGAAGAGGAACATGAGGATTGA
>GRMZM5G825226_22 
GGGGGGGGGAAAGGTGCATAAGGGGGAGAACTTTTCGCGGCAGAATCCAACCAGCCAGCGAGGAAAAAACAGGACAAGAAAAAACCTCCCGCACATTGCGACCAATCCGGCATGGAATCGATTCCCAGAAGGGTCACAGAGATCAAAAGAAAACAACGGCCGAAGCATCCCGTCGCGTCCGCGGTAAGCCAAAAAAAGCATCGACCAGACCAGCATCCCGACGCGGACCGCGGGGAGGAAGAACAGAAAGAACCGTAACCCCCTCTGCATTGCGTGCAGGACCGAGACGCGATCGATGGACGAAAACCCCAT
>AC210013_7 
CTATGTGTCTTTCTTTGACTTGGGAGGGGCCTGCTGCTTCCATTCCCTGACGAGCTCCTTCCAGAGGTTCCAAATCCACAGGTTGCTGACCGCAATGGCGGTGCCGACAACCAGGATCCAGGAGATCCGCACCCACCACGGAATGACGTCGACGGCCTGGCCGGACAGGTAGAAGGCGGCCATCTTGAGGAGGAAGAGCGGGCCGGCGACGCCCCTGACGAGCGTGTAGNNNNNNNNNNNNNNNNNNNNNNNNNNNNNNNNNNNNNNNNNNNNNNNNNNNNNNNNNNNNNNNNNNNNNNNNNNNNNNNNNNNNNNNNNNNNNNNNNNNNNNNNNNNNNNNNNNNNNNNNNNNNNNNNNNNNNNNNNNNNNNNNNNNNNNNNNNNNNNNNNNNNNNNNNNNNNNNNNNNNNNNNNNNNNNNNNNNNNNNNNNNNNNNNNNNNNNNNNNNNNNNNNNNNNNNNNNNNNNNNNNNNNNNNNNNNNNNNNNNNNNNNNNNNNNNNNNNNNNNNNNNNNNNNNNNNNNNNNNNNNNNNNNNNNNNNNNNNNNNNNNNNNNNNNNNNNNNNNNNNNNNNNNNNNNNNNNNNNNNNNNNNNNNNNNNNNNNNNNNNNNNNNNNNNNNNNNNNNNNNNNNNNNNNNNNNNNNNNNNNNNNNNNNNNNCCCACCGCCGGAACACGACGAGCTGGCCGGCGCAGTNNNTGGCGGCGTACATGGCGAGGAACGCCNGGAACAGCCACCGCTCCTCGGCGGCCAAGGACGCNNNNNNNNNNNN
>GRMZM2G020148_24 
TCACCAGCTGCAGCCCCGTCGCCATCGCCTGGNGGGTGGCAAAGCGGAAGTAGTCAGTTTGTTTGGTTGNNGAACGGAACGGAGTCGGTAGTCGGTATACGTATATACCTTGATGAGGATGGGGTTGTCGGCCGTCACGGTGACGTAGGTGAGGTACGGCCCGACGCNCNTNCGGGCGGCGGAGAAGGTGGCGGCGAAGAGCACGTCGACGAGGAGGTTCAGCTCCGTGTCCCGCACGCCCAGCTCCTTGAGCATCTCCCGCAGGTGCAGCAGCGGGCTGGACATCTCCGTCACGAGCATGCTGGCCACCATCTCCGTCCCGCACCTCTGGTAGGCGAGCCCCGCGCCGATGCCGACGATGCTGACCAGGTGGTGCACGGCGTTGTCCAGCCGCGTGTCGCCGTTGAGGTGGCAGCACGCCGCGTCGTACACCATGTACGCCAGCGTAACCGCCAGCGCCTTCATCNGGCGACGGGAGGANGCGGCGGCGAGCGGGCAGACGGGGCNCGACCAGTCGTCGACGGAGAGGCAGGCGAGGCACACGGCNNNNNNNNNNNNNNNNNNNNNNNNNNNNNNNNNNNNNNNNNNNNNNNNNNNNNNNNNNNNNNNNNNNNGCACCAGCAAGAAGGCNGNCGACCANAGNACCACCCCGGACGCCACCCAGCTCACCACGTCGCGNNCGTTGACGACGNCCGGCNCCNCCATGGNNGCCGCCGCCGCCGCAGTCGCCAT
>GRMZM2G021589_15 
ATGCACGGGAATTTCGGGCCCCAGGAGCAGATTCTGTGGCCGGCGTCGGTTCTCGCCGGCATCGTCATGTGCGGCGCCGTATATCAGATGACTCGACATGTCAGTTCTCGATGTTTCAAATGCTACAGTATGTTAAATAACAGGCAAAAGGTTGAGTGGAACAATAGGGGTTTCTCTACACTCCATGCATTGGTAGCTGCTGCCGTTTCTTTCTACCTGGTCATGATCTCTGACCTCTTCAATGAAGATGCGCACAATAGCATAATAATTGACACAAAATCGTGGCTATCCGATTGCATGTTTGGGGTCTCGATCGGTTACTTTTTGACAGACTTGACGATGATCATGCTGTATTTTCCTTCTTTAGGTGGAAATGAGTATCTCTTGCATCACGGACTTTCTATGTATGCAATTGGTCTTGCTTTGTTGAGTGGCAAAGCACACATGTACATCCTCATGGTCCTCTTCACCGAAATCACGACTCCCTTTGTGAACCTCAGATGGTATTTGGACGTTGCTGGTCAGAAGACTTGCGATCTTTACTTATACAATGGTGTGGCTCTATTTGTTGGATGGCTGGTACAATAACTGCTCTCATGAGCCATCAATTTCTTTTAA
>GRMZM2G315726_5 
ATGGCCTTCTCACCCCCGCTGATCGACTGGGAGGCGGAGAGCTACCCTGCCTACCCAGATTTCGCGGCCATTCCCCTTTTCGTCGTCTTCTTCCTCGTCGTCCGTTTCTTCCTCGACCGCTTCGTATTCGAGTGGTTAGCCAGGAAGCTGATTTTCAAGGAGGAGGATGAGAAGAAGCTTGGCCCTACTACATATGCAGGCAAGAGAAAGATCAGGAAATTTAAAGAATCAGCTTGGAAATGCATGTATTTTCTTTCTGGGGAGTTATTGGCATTGTCTGTGACGTACAACGAGCCATGGTTCACAACCACAAGAAATTTCTGGGTTGGACCAGGCGATCAGATCTGGCCAGATCAAAAAATTAAATTGAAACTCAAGACAGTCTATATGTATGTTGCTGGCTTTTACACATACTCGATATTTGCCCTTTTGTTTTGGGAAATAAGGCGCTCAGACTTCGGTATTTCAATGACTCATCATGTAGCAACCGTCTGTCTGATAGCACTGTCTTACATATTCAGATTTGCTCGGGTGGGTTCAGTTGTCCTTGCCATTCATGATGCTACTGATGTGTTCCTGGAGCTTGGAAAAATTTCCAAGTATAGTGGCCATGAGTTGTTTGCAGATGTTTCATTTCTTGTTTTCGTCAGTTCTTGGGTACTCCTCCGCCTTATATATTATCCGTTCTGGATTCTCTGGAGCACGAGCTATGAAGTTGTTCTGACTCTAGACAAGGAAAAGCATAAAGTTGACGGGCCAATATACTACTATGTATTCAACAGTCTTCTCTTCTCTCTACTTGTTCTACACATATATTGGTGGGTTTTAATGTATCGGATGCTTGTGAAGCAAATACAGTCTAGAGGGCACGTTGGCGATGATATACGATCTGATTCTGAAGGTGAAGAGGAACATGAGGATTGA
>GRMZM2G020148_12 
TCACCAGCTGCAGCCNNNNNNNNNNNNNNNNNTNGGNGGNAAANCGNANGNNNNNNNNNNNNNNNNNNNNNNNNNNNNNNNNNNTCGGTAGTCGGTATACGTATATACCTTGATGAGGATGGGGTTGTCGGCCGTCACGGTGACGTAGGTGAGGTACGGGCCGACGCCCATCCGGGCGGCGGAGAAGGTGGCGGCGAAGAGCACGTCGACGAGGAGGTTCAGGTCCGTGTCCCGCACGCCCAGCTCCTTGAGCATCTCCCGCAGGTGCAGCAGCGGGCTGGACATCTCCGTCACGAGCATGCTGGCCACCATCTCCGTCCCGCACCTCTGGTAGGCGAGCCCCGCGCCGATGCCGACGATGCTGACCAGGTGGTGCACGGCGTTGTCCAGCCGCGTGTCGCCGTTGAGGTGGCAGCACGCCGCGTCGTACACCATGTACGCCAGCGTAACCGCCAGCGCCNNNNNNNNNNNNNNNNNNNNNNNNNNNNNNNNNNNNNNNNNNNNNNNNNNNNNNNNNNNNNNNNNNNNNNNNNNNNNNNNNNNNNNNNNNNNNNNNNNNNNNNNNNNNNNNNNNNNNNNNNNNNNNNNNNNNNNNNNNNNNNNNNNNNNNNNNNNNNNNNNNNNNNNNNNNNNNNNNNNNNNNNNNNNNNNNNNNNNNNNNNNNNNNNNNNNNNNNNNNNNNNNNNNNNNNNNNGGCTCCTCCATGNNNGCCGCCGCCGCCGCAGTCGCCAT
>GRMZM2G444643_17 
TCAATCTTCATGGTCGTCTTCTCCTTCAGAATCAGATCGAACATCATCTCCAACATTTCTTGTCTTGATTTGTCTCACAAGCATCCGATATATTAAAACCCACCAATATATGTGGAGAACAAGTAGTGAAAATAGAAGGGAATTGAACACATAATAGTATATAGGACCATCAAAGTTGTGCTTCTTTTTGTCCAAAGTCAACAAGACCTCATAGCTTGTACTTCTCAGAATCCAGAACGGAAAATATGTGAGACGGAGAAGAACCCATGAAATAACAAAAAACAGAAACGAAACATTGGCAAGCCAATCACAATGGCTGTACTTGGACATCTTCCCTACTTCCAGGAAAACGTCACTTGCATCATGAATTGCCAATACTATAGAGCCAACTCTAGCAAATCTGAACACGTAAGATAGAACAATCAGAACAACAGTAGCAACATGATGTGACATTGACACTCCAAAGTCTGAACGCCTTGTTTCCCAAAACATAAGTGCAAATATGGAATATGTGTAGAATCCAGCAGCATACATATATACAGCCTTAAGTTTCAATTTTATCTTTTGGTCAGGCCAGACCTGTTCTCCTGGTCCTACCCAAAAATATCTGGTATTGGTGAACCAAGGCTCATTATATGTGACAGACAAAGATAAAAGCTCTCCAGACAGGAAATAAACACATTTCCAAGCTGATTCCTTGAATTTTCTTATCTTCTTCCTTGCCTCTTCTGTGTCATTATTAGCTCTCTGATGTCCCTGCCCATGTATAAGCCTCATTGCAACCCANNNNNNNNNNNNNNNNNNNNNNNNNNNNNNNNNNNNNNNNNNNNNNNNNNNNNNNNNNNNNNNNNNNNNNNNNNNNNNNNNNNNNNNNNNNNNNNNNNNNNNNNNNNNNNNNNNNNNNNNNNNNNNNNNNNNNNNNNNNNNNNNNNNNNNNNNNNNNNNNNNNNNNNNNNNNNNNNNNNNNNNNNNNNNNNNNNNNNNNNNNNNNNNNNNNNNNNNNNNNNNNNNNNNNNNNNNNNNNNNNNNNNNNNNNNNNNNNNNNNNNNNNNNNNNNNNNNNNNNNNNNNNNNNNNNNNNNNNNNNNNNNNNNNNNNNNNNNNNNNNNNNNNNNNNNNNNNNNNNNNNNNNNNNNNCNNNNNNNNNNNNNNNNNNNNNNNNNNNNNNNNCGACCGTGGGCGGGGGCAACAGGTTGGGGTGGAAGAACATGGTGAAGGCCGGGAAGACGAACGGGACGTCCGACGACGGCGAAAACGATGGTGCGCGCATGATGTGAAACGTCCTCGTGGACGTGCAATAGCCACTGCGCGAGTCGGTGTCAGGGCTGGTGTCGAACGAATACGNGNNNNNNNNNNNNNNTCCTACGCCCTCTGCCGAGAATGGGGTGGCGCGGAGGTGGAGGCATGAGGGGAGAGAGAAAAGAAGTAGAATGGCGAACGAGGTGGTGGCAACTGAGGTGAGGACCATCAT
>GRMZM2G132084_5 
ATGTTGTCTGGGGAAGGGCAGTTTTACACATACATGGTTCTCATTTCAGAGACAACCACCCCTGAAATCAACTTGCGATGGTTTCTTGACACTGCTGGACTGAAGAAATCAAGTGCTTACTTGGTTAATGGAATTCTGATGTTTGTTGCATGGCTGGTGGCAAGGATATTTTTGTTCATGTATGTATTTTACCACATTTATTTGCATTACAGTCAGATAATGCAGATGCATGCCTTTGGGTACTACCTGACGTTTGTTGTGCCATCGGTGCTCTTTGTAATGAACACAATGTGGTTCATGAAGATCTTAAAAGGCGTGATGAAAACACTGGCAAAATGGTCATGA
>GRMZM2G151521_29 
TTACTCGTCATCCTCAGAATCAGATCGAACATCATCTGTAACCTGTCCTTTATTATTCAATTGTCTCATTATCATCAAACATATGAGTTTCCACCAGTACATATGGAATACAAGCAATGTGAGAAGCATTGTATTGAAGATATAGTACAAAGCTGTAGGGAATTCATCCAGCTTCCTCCAGAATGTGATGGAATGATAGCTAGAGGCTTTGATTATCCAAAACGGGAAGTAAATCAAACGCAATAGAAGCCAGGAGATAGCGAAGAGACCGAAAAACAAGCTAGCCCCCAACTCCTTTTCTGTGTACTTGCACAATTTGGCAGTCTCAAGAAACACATCACTTGTATCATGAAGAGCAAGAACGATGGTCCCAATTCGAAAAAATCCTGTCAGATATGAAACTCCAATAAGAGTAGATGTTATTACATGATGAGACATCATTACAGCAAAATCTTTTCTGCGGGTTTCCCAAGCAACAAGAGCACCAATGCTGTAGATATAAAATCCACACTGGCACATATAGAAAAGCATCAACGAGGACACGATGGGTTGATTTGGCCAGCCATCAAAGTACTGCACCATATCCAACGACCATGGTTCTTGCTTTATTATCATGAGGACCCATGCTTGAACAGAAGCATAGTATGTAAGTTTCCAAATGGACTCCGAGAATTTGACAATCTTTGCTTGCCTGGCCTCATCACTCATCAACTTAGAAGCTTTAGTGTTGAAAAGGTAGACTGCCAATGGCTTGTAGACGAGGAGGTCGAGCAGGAAGCGGGCGCAGAAGAAAACGAGGGAGAAGAGGAGCGCTACGGAGACCGCCTCTCCGCCGCGTACCGCCATCAT
>GRMZM2G163426_29 
ATGGCGGCGCTCCTGGAGCTGTTCCTGGGCTCCTCTCCCGCGCCGGTGGACTGGGAGGCAGAGGTCTACCCGGCGTACGGGGACTTCGCCGTACTCCCCTTACTCGTCGCCTTCTTCCCCGCCGTCCGGTTCCTCCTCGACCGACTCGTCTTCGAGGTTTTAGCACGAAAATTTATATTTGGAAAGGGACATGATAAGCTTGCTGAAACAGATGACAGTAGAAAGAAAATCAATAAATTTAAGGAATCAGCATGGAAGTTTGTTTATTTTCTTTCTGGCGAACTGCTTTCACTATCTGTAACATACAATGAGCCATGGTTTAAGAACACAAGATACTTTTGGATAGGCCCTGGTGACCAGATCTGGCCTGATCAGAAGATAAAACTGAAGCTCAAAGCTGTCTACATGTATGCTGCTGGATTTTACACATATTCAATTTTCGCTCTCCTGTTCTGGGAAACAAGACGTTCGGACTTTGGAGTATCAATGTCCCACCATATAGCAACTGTTGTTCTGATTGTTCTTTCCTACATTTTCCGATTCGCTCGTGTTGGCACTGTTGTTTTAGCCCTTCATGATGCAAGTGATATATTCCTAGAGATTGGGAAGATGGCCAAGTACAGTAGCTGCGAGTGGCTAGCAGTTATGGCATTTCTTCTTTTTGTGGCATCGTGGATACTTCTTCGGCTCGTTATGTTCCCTTTCTGGATCCTAAGAAGCACAAGCTATGAAGTGCTGCTGACCTTGGACAGGGAGAAGCATCGATTTTATGGCCCCATATACTACTATGTTTTCAACTGTCTTCTGTTCTCACTCCTAGTTCTTCACATATATTGGTGGGTACTGATATGGCGGATGCTAGTTAAACAGATTCAATCGAAAGGGCGTGTTGGTGATGATGTTCGATCCGATTCTGAAGGCGAAGATGAGCATGAAGATTAA
>GRMZM5G825226_14 
GGGGGGGGGAAAGGTGCATAAGGGGGAGAACTTTTCGCGGCAGAATCCAACCAGCCAGCGAGGAAAAAACAGGACAAGAAAAAACCTCCCGCACATTGCGACCAATCCGGCATGGAATCGATTCCCAGAAGGGTCACAGAGATCAAAAGAAAACAACGGCCGAAGCATCCCGTCGCGTCCGCGGTAAGCCAAAAAAAGCATCGACCAGACCAGCATCCCGACGCGGACCGCGGGGAGGAAGAACAGAAAGAACCGTAACCCCCTCTGCATTGCGTGCAGGACCGAGACGCGATCGATGGACGAAAACCCCAT
>GRMZM2G075023_10 
TCAGCGACGAGCTTGTAAGTTATCAAGATATGGCATATCACCCTTGCTGTCACAAAGGTAGTCCAGTTGAGTAACCATTCCAGCTTCACCATTGTTCTGTCGAAATCTCGAAATCCAACCATTCGCCTCACTTTCCTTACATGCAAAAATATGGAGTGCAGCGGAGACGGACGTGAGGGAGGAGTGGAGGAGCGATACGGCGGTGTTGACGAAGAGCGGGTCGCGTGAGACCGAGCCGCGGACTGCGGTGTTGGCGGCCTGGNAGAAGGCGAANCCGGCGGCCACGGNNNNNNNNNNNNNNNNNNNNNNNNNNNNNNNNNNNNNNNNNNNNNNNNNNNNNNNNNNNNNNNNNNNNNNNNNNNNNNNNNNNNNNNNNNNNNNNNNNNNNNNNNNNNNNNNNNNNNNNNNNNNNNNNNN
>GRMZM2G151521_26 
TTACTCGTCATCCTCAGAATCAGATCGAACATCATCTGTAACCTGTCCTTTATTATTCAATTGTCTCATTATCATCAAACATATGAGTTTCCACCAGTACATATGGAATACAAGCAATGTGAGAAGCATTGTATTGAAGATATAGTACAAAGCTGTAGGGAATTCATCCAGCTTCCTCCAGAATGTGATGGAATGATAGCTAGAGGCTTTGATTATCCAAAACGGGAAGTAAATCAAACGCAATAGAAGCCAGGAGATAGCGAAGAGACCGAAAAACAAGCTAGCCCCCAACTCCTTTTCTGTGTACTTGCACAATTTGGCAGTCTCAAGAAACACATCACTTGTATCATGAAGAGCAAGAACGATGGTCCCAATTCGAAAAAATCCTGTCAGATATGAAACTCCAATAAGAGTAGATGTTATTACATGATGAGACATCATTACAGCAAAATCTTTTCTGCGGGTTTCCCAAGCAACAAGAGCACCAATGCTGTAGATATAAAATCCACACTGGCACATATAGAAAAGCATCAACGAGGACACGATGGGTTGATTTGGCCAGCCATCAAAGTACTGCACCATATCCAACGACCATGGTTCTTGCTTTATTATCATGAGGACCCATGCTTGAACAGAAGCATAGTATGTAAGTTTCCAAATGGACTCCGAGAATTTGACAATCTTTGCTTGCCTGGCCTCATCACTCATCAACTTAGAAGCTTTAGTGTTGAAAAGGTAGACTGCCAATGGCTTGTAGACGAGGAGGTCGAGCAGGAAGCGGGCGCAGAAGAAAACGAGGGAGAAGAGGAGCGCTACGGAGACCGCCTCTCCGCCGCGTACCGCCATCAT
>GRMZM2G075023_11 
TCAGCGACGAGCTTGTAAGTTATCAAGATATGGCATATCACCCTTGCTGTCACAAAGGTAGTCCAGTTGAGTAACCATTCCAGCTTCACCATTGTTCTGTCGAAATCTCGAAATCCAACCATTCGCCTCACTTTCCTTACATGCAAAAATATGGAGTGCAGCGGAGACGGACGTGAGGGAGGAGTGGAGGAGCGATACGGCGGTGTTGACGAAGAGCGGGTCGCGTGAGACCGAGCCGCGGACCGCGGCGTTGNNNNNNNNNNNNNNNNNNNNNNNNNNNNNNNNNNNNNNNNNNNNNNNNNNNNNNNNNNNNNNNNNNNNNNNNNNNNNNNNNNNNNNNNNNNNNNNNNNNNNNNNNNNNNNNNNNNNNNNNNNNNNNNNNNNNNNNNNNNNNNNNNNNNNNNNNNNNNNNNNNNN
>GRMZM2G016184_3 
GGGACCTATTACATTCCGTTATTCGATAATATCCACCTCTGCGTTGGGGGTTTCTGTCGGCTACTTCATCACTGATCTTGCAATGATCTTCTGGCTGTATCCTTCCCTTGGTGGAATGGAATATGTCCTCCACCATACTGTTTCCCTGGTTGCAATAGCTTACACAATGTTGTCTGGGGAAGGGCAGTTTTACACATACATGGTTCTCATTTCAGAGACAACCACCCCTGAAATCAACTTGCGATGGTTTCTTGACACTGCTGGACTGAAGAAATCAAGTGCTTACTTGGTTAATGGAATTCTGATGTTTGTTGCATGGCTGGTGGCAAGGATATTTTTGTTCATGTATGTATTTTACCACATCTATTTGCATTACGGTCAGATAATGCAGATGCATGCCTTTGGGTACTACCTGACATTTGTTGTGCCATCAGTGCTCTTTGTAATGAACACAATGTGGTTCATGAAGATCTTAAAAGGTGTGATGAAAACACTGGCAAAATGGCCATGA
>GRMZM2G083427_17 
NNNNNNNNNNNNNNNNNNNNNNNNNNNNNNNNNNNNNNNNNNNNNNNNNNNNNNNNNNNNNNNNNNNNNNNNNNNNNNNNNNNNNNNNNNNNNNNNCCATTAGCAGTCTACCTTTTCAACACCAAAGCTTCTAAGTTGATGAATAATGAGGCCAGGCAAGCAAAGATTGTCAAGTTCTCAGAGTCCATTTGGAAACTTACCTACTATGCTTCTGTTCAAGCATGGGTCCTCATGATAATAAAGCAGGAACCATGGTCATTGGATATGATGCAATACTTTGATGGCTGGCCGAACCAACCCATCGTGTCTTCATTGATGCTTTTCTATATGTGCCAGTGTGGATTTTATATCTATAGCATCGGTGCTCTTGTTGCTTGGGAAACCCGCAGAAAAGATTTTGCTGTAATGATGTCTCATCATGTAATAACATCTACTCTAATTGGAGTTTCATATCTGACTGGTCTTGTAGTTTTGGACTTATTGCTGTTGCCGTTGCAATGGCAGCTATCATTCCATCACATTCTTGAGGAAGCTGGATGA
>GRMZM2G163426_26 
ATGGCGGCGCTCCTGGAGCTGTTCCTGGGCTCCTCTCCCGCGCCGGTGGACTGGGAGGCAGAGGTCTACCCGGCGTACGGGGACTTCGCCGTACTCCCCTTACTCGTCGCCTTCTTCCCCGCCGTCCGGTTCCTCCTCGACCGACTCGTCTTCGAGGTTTTAGCACGAAAATTTATATTTGGAAAGGGACATGATAAGCTTGCTGAAACAGATGACAGTAGAAAGAAAATCAATAAATTTAAGGAATCAGCATGGAAGTTTGTTTATTTTCTTTCTGGCGAACTGCTTTCACTATCTGTAACATACAATGAGCCATGGTTTAAGAACACAAGATACTTTTGGATAGGCCCTGGTGACCAGATCTGGCCTGATCAGAAGATAAAACTGAAGCTCAAAGCTGTCTACATGTATGCTGCTGGATTTTACACATATTCAATTTTCGCTCTCCTGTTCTGGGAAACAAGACGTTCGGACTTTGGAGTATCAATGTCCCACCATATAGCAACTGTTGTTCTGATTGTTCTTTCCTACATTTTCCGATTCGCTCGTGTTGGCACTGTTGTTTTAGCCCTTCATGATGCAAGTGATATATTCCTAGAGATTGGGAAGATGGCCAAGTACAGTAGCTGCGAGTGGCTAGCAGTTATGGCATTTCTTCTTTTTGTGGCATCGTGGATACTTCTTCGGCTCGTTATGTTCCCTTTCTGGATCCTAAGAAGCACAAGCTATGAAGTGCTGCTGACCTTGGACAGGGAGAAGCATCGATTTTATGGCCCCATATACTACTATGTTTTCAACTGTCTTCTGTTCTCACTCCTAGTTCTTCACATATATTGGTGGGTACTGATATGGCGGATGCTAGTTAAACAGATTCAATCGAAAGGGCGTGTTGGTGATGATGTTCGATCCGATTCTGAAGGCGAAGATGAGCATGAAGATTAA
>GRMZM2G138330_19 
ATGGATTTGCTGGCGTCCTTGGCCGCCGAGGAGCGGTGGCTGTTCCCGTTGTTCCTCGCCATGTACGCCGCCATCTACTGCGTGGGCCAGCTCCTCGTGTTCCGGCGGTGGGCGCCGCGGCAGCGGCTGGACGGCNNNNNNNNNNNNNNNNNNNNNNNNNNNNNNNNNNNNNNNNNNNNNNNNNNNNNNNNNNNNNNNNNNNNNNNNNNNNNNNNNNNNNNNNNNNNNNNNNNNNNNNNNNNNNNNNNNNNNNNNNNNNNNNNNNNNNNNNNNNNNNNNNNNNNNNNNNNNNNNNNNNNNNNNNNNNNNNNNNNNNNNNNNNNNNNNNNNNNNNNNNNNNNNNNNNNNNNNNNNNNNNNNNNNNNNNNNNNNNNNNNNNNNNNNNNNNNNNNNNNNNNNNNNNNNNNNNNNNNNNNNNNNNNNNNNNNNNNNNNNNNNNNNNNNNNNNNNNNNNNNNNNNNNNNNNNNNNNNNNNNNNNNNNNNNNNNNNNNNNNNNNNNNNNNNNNNNNNNNGGTGCCCTCTCGCCGCCCTTCTACGCGCTCTACACGCTCGTCAGGGGCGTCGCCGGCCCGCTCTTCCTCCTCAAGATGGCCGCCTTCTACCTGTCCGGCCAGGCCGTCGACGTCATCCCGTGGTGGGTGCGGATCTCCTGGATCCTCGTTGTCGGCACCGCCATTGCCGTCAGCAACCTGTGGATTTGGAACCTCTGGAAGGAGCTCGTCAGGGAATGGAAGCAAGCCCCTTCCAAGTCAAAGAAAGACACATAG
>GRMZM2G075023_5 
TCAGCGACGAGCTTGTAAGTTATCAAGATATGACATATCACCCTTGCTGTCACAAAGGTAGTCCAGTTGAGTAACCATTCCAGCTTCACCATTGTTCTGTCGAAATCTCGAAATCCAACCATTCGCCTCACTTTCCTTACATGCAAAAATATGGAGTGCAGCGGAGACGGATGTGAGGGAGGAGTGGAGGAGCGATACGGCGGTGTTGACGAAGAGCGGGTCGCGTGAGACCGAGCCNNNNNNNNNNNNNNNNNNNNNNNNNNNNNNNNNNNNNNNNNNNNNNNNNNNNNNNNNNNNNNNNNNNNNCNGGANNNCNNTNNNNNNNNNNNNNNNNNNNNNNNNNNNNNNNNNNNNNNNNNNNNNNNNNNNNNNNNNNNNNNNNNNNNNNNNNNNNNNNNNNNNNNNNNNNNNNNGCAT
>GRMZM5G825226_30 
GGGGGGGGGAAAGGTGCATAAGGGGGAGAACTTTTCGCGGCAGAATCCAACCAGCCAGCGAGGAAAAAACAGGACAAGAAAAAACCTCCCGCACATTGCGACCAATCCGGCATGGAATCGATTCCCAGAAGGGTCACAGAGATCAAAAGAAAACAACGGCCGAAGCATCCCGTCGCGTCCGCGGTAACCCAAAAAAAGCATCGACCAGACCAGCATCCCGACGCGGACCGCGGGGAGGAAGAACAGAAAGAACCGTAACCCCCTCTGCATTGCGTGCAGGACCGAGACGCGATCGATGGATGAAAACCCCAT
>GRMZM2G021589_12 
ATGCACGGGAATTTCGGGCCCCAGGAGCAGATTCTGTGGCCGGCGTCGGTTCTCGCCGGCATCGTCATGTGCGGCGCCGTATATCAGATGACTCGACATGTCAGTTCTCGATGTTTCAAATGCTACAGTATGTTAAATAACAGGCAAAAGGTTGAGTGGAACAATAGGGGTTTCTCTACACTCCATGCATTGGTAGCTGCTGCCGTTTCTTTCTACCTGGTCATGATCTCTGACCTCTTCAATGAAGATGCGCACAATAGCATAATAATTGACACAAAATCGTGGCTATCCGATTGCATGTTTGGGGTCTCGATCGGTTACTTTTTGACAGACTTGACGATGATCATGCTGTATTTTCCTTCTTTAGGTGGAAATGAGTATCTCTTGCATCACGGACTTTCTATGTATGCAATTGGTCTTGCTTTGTTGAGTGGCAAAGCACACATGTACATCCTCATGGTCCTCTTCACCGAAATCACGACTCCCTTTGTGAACCTCAGATGGTATTTGGACGTTGCTGGTCAGAAGACTTGCGATCTTTACTTATACAATGGTGTGGCTCTATTTGTTGGATGGCTGGTACAATAACTGCTCTCATGAGCCATCAATTTCTTTTAA
>GRMZM2G170868_8 
NNNNNNNNNNNNNNNNNNNNNNNNNNNNNNNNNNNNNNNNNNNNNNNNNNNNNNNNNNNNNNNNNNNNNNNNNNNNNNNNNNNNNNNNNNNNNNNNNNNNNNCTTTTCTNCNCCACCGTCCGCTACCTCCTCGACCGCTTCGTCTTCGAGTGGGTTGCAAGGAGGCTTATAAATAGAAATGGACATCAGAGCACTAATAATGAAACAGAAGAAGGAAGGAAGAAGATAAGAAAATTCAAGGAATCAGCTTGGAAATGTGTTTATTTCCTGTCTGGAGAGCTTTTAGCTTTGTCGGTTACATATAACGAGCCTTGGTTCACCAATACCAGATATTTTTGGGTAGGACCAGGAGAACAGGTCTGGCCTGATCAAAAGATAAAATTGAAACTTAAGGCTGTATATATGTATGCTGCTGGATTCTACACATATTCCATATTTGCACTTATGTTTTGGGAAACAAGGCGTTCAGACTTTGGAGTGTCAATGTCACATCATGTTGCTACTGTCGTCCTGATTGTTCTATCTTACGTGTTCAGATTTGCTAGAGTTGGCTCTATAGTATTGGCAATTCATGATGCAAGTGATGTTTTCCTGGAAGTAGGGAAGATGTCCAAGTACAGTCATTGTGATTGGCTTGCCAATGTTTCGTTTCTGTTTTTTGTTATTTCATGGGTTCTTCTCCGCCTCACTTATTTTCCATTCTGGATTCTGAGAAGTACAAGCTATGAGGTCTTGTTGACTTTGGACAAAAAGAAGCACAATTTTGATGGTCCTATATACTATTATGTGTTCAATTCCCTTCTATTTTCACTACTTGTTCTCCACATATATTGGTGGGTCTTAATATATCGGATGCTTCTGAGACAAATCAAGACAAGAAATGTTGGAGATGATGTTCGATCTGATTCTGAAGGAGAAGACGACCATGAAGACTGA
>GRMZM2G132084_11 
ATGTTGTCTGGGGAAGGGCAGTTTTACACATACATGGTTCTCATTTCAGAGACAACCACCCCTGAAATCAACTTGCGATGGTTTCTTGACACTGCTGGACTGAAGAAATCAAGTGCTTACTTGGTTAATGGAATTCTGATGTTTGTTGCATGGCTGGTGGCAAGGATATTTTTGTTCATGTATGTATTTTACCACATTTATTTGCATTACAGTCAGATAATGCAGATGCATGCCTTTGGGTACTACCTGACGTTTGTTGTGCCATCAGTGCTCTTTGTAATGAACACAATGTGGTTCATGAAGATCTTAAAAGGCGTGATGAAAACACTGGCAAAATGGTCATGA
>GRMZM2G170868_4 
NNNNNNNNNNNNNNNNNNNNNNNNNNNNNNNNNNNNNNNNNNNNNNNNNNNNNNNNNNNNNNNNNNNNNNNNNNNNACTTCCTCGCGCTCCCCGCTTTCGTCCTCTTCTTCCCCACCGTCCGCTACCTCCTCGACCGCTTCGTCTTCGAGTGGGTTGCAAGGAGGCTTATAAATAGAAATGGACATCAGAGCGCTAATAATGAAACAGAAGAAGGAAGGAAGAAGATAAGAAAATTCAAGGAATCAGCTTGGAAATGTGTTTATTTCCTGTCTGGAGAGCTTTTAGCTTTGTCGGTTACATATAACGAGCCTTGGTTCACCAATACCAGATATTTTTGGGTAGGACCAGGAGAACAGGTCTGGCCTGATCAAAAGATAAAATTGAAACTTAAGGCTGTATATATGTATGCTGCTGGATTCTACACATATTCCATATTTGCACTTATGTTTTGGGAAACAAGGCGTTCAGACTTTGGAGTGTCAATGTCACATCATGTTGCTACTGTCGTCCTGATTGTTCTCTCTTACGTGTTCAGATTTGCTAGAGTTGGCTCTATAGTATTGGCAATTCATGATGCAAGTGATGTTTTTCTGGAAGTAGGGAAGATGTCCAAGTACAGTCATTGTGATTGGCTTGCCAATGTTTCGTTTCTGTTTTTTGTTATTTCATGGGTTCTTCTCCGTCTCACTTATTTTCCATTCTGGATTCTGAGAAGTACAAGCTATGAGGTCTTGTTGACTTTGGACAAAAAGAAGCACAATTTTGATGGTCCTATATACTATTATGTGTTCAATTCCCTTCTATTTTCACTACTTGTTCTCCACATATATTGGTGGGTCTTAATATATCGGATGCTTCTGAGACAAATCAAGACAAGAAATGTTGGAGATGATGTTCGATCTGATTCTGAAGGAGAAGACGACCATGAAGACTGA
>GRMZM2G132084_10 
ATGTTGTCTGGGGAAGGGCAGTTTTACACATACATGGTTCTCATTTCAGAGACAACCACCCCTGAAATCAACTTGCGATGGTTTCTTGACACTGCTGGACTGAAGAAATCAAGTGCTTACTTGGTTAATGGAATTCTGATGTTTGTTGCATGGCTGGTGGCAAGGATATTTTTGTTCATGTATGTATTTTACCACATTTATTTGCATTACAGTCAGATAATGCAGATGCATGCCTTTGGGTACTACCTGACGTTTGTTGTGCCATCGGTGCTCTTTGTAATGAACACAATGTGGTTCATGAAGATCTTAAAAGGCGTGATGAAAACACTGGCAAAATGGTCATGA
>GRMZM2G138330_16 
ATGGATTTGCTGGCGTCCTTGGCCGCCGAGGAGCGGTGGCTGTTCCCGTTGTTCCTCNNNNNNNNNNNNNNNNNNNNNNNNNNNNNNNNNNNNNNNNNNNNNNNNNNNNNNNNNNNNNNNNNNNNNNNNNNNNNNNNNNNNNNNNNNNNNNNNNNNNNNNNNNNNNNNNNNNNNNNNNNNNNNNNNNNNNNGGCNATCCTCGCGCTNCCCGNGNNNNNNNNNNNNNNNNNNNNNNNNNNNNNNNNNNNNNNNNNNNNNNNNNNNNNNNNNNNNNNNNNNNNNNNNNNNNNGNNNNNNNNNNNNNNNNNNNNNNNNNNNNNNNNNNNNNNNNNNNNNNNNNNNNNNNNNNNNNNNNNNNNNNNNNNNNNNNNNNNNNNNNNNNNNNNNNNNNNNNNNNNNNNNNNNNNNNNNNNNNNNNNNNNNNNNNNNNNNNAGGTNNNNNNNNNNNNNNNNNNNNNNNNNNNNNNNNNNNNNNNNNNNNNNNNNNNNNNNNNNNNNNNNNNNNNNNNNNNNNNNNNNNNNNNNNNNNNNNNNNNNNNNNNNNNNNNNNNNNNNAGGGGCGTCGCCGGCCCGCTCTTCCTCCTCAAGATGGCCGCCTTCTACCTGTCCGGCCAGGCCGTCGACGTCATTCCGTGGTGGGTGCGGATCTCCTGGATCCTCGTTGTCGGCACCGCCATTGCCGTCAGCAACCTGTGGATTTGGAACCTCTGGAAGGAGCTCGTCAGGGAATGGAAGCAAGCCCCTTCCAAGTCAAAGAAAGACACATAG
>GRMZM5G825226_25 
GGGGGGGGGAAAGGTGCATAAGGGGGAGAACTTTTCGCGGCAGAATCCAACCAGCCAGCGAGGAAAAAACAGGACAAGAAAAAACCTCCCGCACATTGCGACCAATCCGGCATGGAATCGATTCCCAGAAGGGTCACAGAGATCAAAAGAAAACAACGGCCGAAGCATCCCGTCGCGTCCGCGGTAAGCCAAAAAAAGCATCGACCAGACCAGCATCCCGACGCGGACCGCGGGGAGGAAGAACAGAAAGAACCGTAACCCCCTCTGCATTGCGTGCAGGACCGAGACGCGATCGATGGACGAAAACCCCAT
>GRMZM2G021589_24 
ATGCACGGGAATTTCGGGCCCCAGGAGCAGATTCTATGGCCGGCGTCGGTTCTCGCCGGCATCGTCATGTGCGGTGCCGTATATCAGATGACTCGACATGTCAGTTCTCGATGTTTCAAATGCTACAATATGTTAAATAACAGGCAAAAGGTTGAGTGGAACAATAGGGGTTTCTCTACAGTCCATGCATTGGTAGCTGCTGCCGTTTCTTTCTACCTGGTCATGATCTCTGACCTCTTCAACGAAGATGCGCACAATAGCATAATAATTGACAGAAAATCATGGCTATCCGATTGCATGTTTGGGGTCTCGATCGGTTACTTTTTGACAGACTTGACGATGATCATGCTGTATTTTCCTTCTTTAGGTGGAAATGAGTATCTCTTGCATCACGGACTTTCTATGTATGCAATTGGTCTTGCTTTATTGAGTGGCAAAGCACACATGTACATCCTCATGGTCCTCTTCACCGAAATCACGACTCCCTTTGTGAACCTCAGATGGTATTTGGACGTTGCTGGTCAGAAGACTTGTAATCTTTACTTATACAATGGTGTGGCTCTATTTGTTGGATGGCTGGTACAACAACTGCTCTCATGAGTCATCGATTTCTTTTAA
>GRMZM2G315726_10 
ATGGCCTTCTCACCCCCGCTGATCGACTGGGAGGCGGAGAGCTACCCTGCCTACCCAGATTTCGCGGCCATTCCCCTTTTCGTCGTCTTCTTCCTCGTCGTCCGTTTCTTCCTCGACCGCTTCGTATTCGAGTGGTTAGCTAGGAAGCTGATTTTCAAGGAGGACGATGAGAAGAAGCTTGGCCCTACTACATATGCAGGCAAGAGAAAGATCAGGAAATTTAAAGAATCAGCTTGGAAATGCATGTATTTTCTTTCTGGGGAGCTATTGGCATTGTCTGTGACGTACAACGAGCCATGGTTCACAACCACAAGAAATTTCTGGGTTGGACCAGGCGATCAGATCTGGCCAGATCAAAAAATTAAATTGAAACTCAAGACAGTCTATATGTATGTTGCTGGCTTTTACACATACTCGATATTTGCCCTTTTGTTTTGGGAAATAAGGCGCTCAGACTTCGGTATTTCAATGACTCATCATGTAGCAACCGTCTGTCTGATAGCACTGTCTTACATATTCAGATTTGCTCGGGTGGGTTCAGTTGTCCTTGCCATTCATGATGCTACTGATGTGTTCCTGGAGCTTGGAAAAATTTCCAAGTATAGTGGCCATGAGTTGTTTGCAGATGTTTCATTTCTTGTTTTCGTCAGTTCTTGGGTACTCCTCCGCCTTATATATTATCCGTTCTGGATTCTCTGGAGCACGAGCTATGAAGTTGTTCTGACTCTAGACAAGGAAAAGCATAAAGTTGACGGGCCAATATACTACTACGTATTCAACAGTCTTCTCTTCTCCCTACTTGTTCTACACATATATTGGTGGGTTTTAATGTATCGCATGCTTGTGAAGCAAATACAGTCTAGAGGGCACGTTGGGGATGATATACGATCTGATTCTGAAGGTGAAGAGGAACATGAGGATTGA
>GRMZM2G315726_11 
ATGGCCTTCTCACCCCCGCTGATCGACTGGGAGGCGGAGAGCTACCCTGCCTACCCAGATTTCGCGGCCATTCCCCTTTTCGTCGTCTTCTTCCTCGTCGTCCGTTTCTTCCTCGACCGCTTCGTATTCGAGTGGTTAGCTAGGAAGCTGATTTTCAAGGAGGACGATGAGAAGAAGCTTGGCCCTACTACATATGCAGGCAAGAGAAAGATCAGGAAATTTAAAGAATCAGCTTGGAAATGCATGTATTTTCTTTCTGGGGAGCTATTGGCATTGTCTGTGACGTACAACGAGCCATGGTTCACAACCACAAGAAATTTCTGGGTTGGACCAGGCGATCAGATCTGGCCAGATCAAAAAATTAAATTGAAACTCAAGACAGTCTATATGTATGTTGCTGGCTTTTACACATACTCGATATTTGCCCTTTTGTTTTGGGAAATAAGGCGCTCAGACTTCGGTATTTCAATGACTCATCATGTAGCAACCGTCTGTCTGATAGCACTGTCTTACATATTCAGATTTGCTCGGGTGGGTTCAGTTGTCCTTGCCATTCATGATGCTACTGATGTGTTCCTGGAGCTTGGAAAAATTTCCAAGTATAGTGGCCATGAGTTGTTTGCAGATGTTTCATTTCTTGTTTTCGTCAGTTCTTGGGTACTCCTCCGCCTTATATATTATCCGTTCTGGATTCTCTGGAGCACGAGCTATGAAGTTGTTCTGACTCTAGACAAGGAAAAGCATAAAGTTGACGGGCCAATATACTACTACGTATTCAACAGTCTTCTCTTCTCCCTACTTGTTCTACACATATATTGGTGGGTTTTAATGTATCGCATGCTTGTGAAGCAAATACAGTCTAGAGGGCACGTTGGGGATGATATACGATCTGATTCTGAAGGTGAAGAGGAACATGAGGATTGA
>GRMZM2G170868_7 
ATGGGGCTCGGTGAGGCGGCGGGGCGGCTCCTGGCGGCCGTGGACTGGGAGCGAGAGGCCTACCCGGCGTACGACGACTTCCTCGCGCTCCCCGCTTTCGTCCTCTTCTTCCCCACCGTCCGCTACCTCCTCGACCGCTTCGTCTTCGAGTGGGTTGCAAGGAGGCTTATAAATAGAAATGGACATCAGAGCGCTAATAATGAAACAGAAGAAGGAAGGAAGAAGATAAGAAAATTCAAGGAATCAGCTTGGAAATGTGTTTATTTCCTGTCTGGAGAGCTTTTAGCTTTGTCGGTTACATATAACGAGCCTTGGTTCACCAATACCAGATATTTTTGGGTAGGACCAGGAGAACAGGTCTGGCCTGATCAAAAGATAAAATTGAAACTTAAGGCTGTATATATGTATGCTGCTGGATTCTACACATATTCCATATTTGCACTTATGTTTTGGGAAACAAGGCGTTCAGACTTTGGAGTGTCAATGTCACATCATGTTGCTACTGTCGTCCTGATTGTTCTCTCTTACGTGTTCAGATTTGCTAGAGTTGGCTCTATAGTATTGGCAATTCATGATGCAAGTGATGTTTTTCTGGAAGTAGGGAAGATGTCCAAGTACAGTCATTGTGATTGGCTTGCCAATGTTTCGTTTCTGTTTTTTGTTATTTCATGGGTTCTTCTCCGTCTCACTTATTTTCCATTCTGGATTCTGAGAAGTACAAGCTATGAGGTCTTGTTGACTTTGGACAAAAAGAAGCACAATTTTGATGGTCCTATATACTATTATGTGTTCAATTCCCTTCTATTTTCACTACTTGTTCTCCACATATATTGGTGGGTCTTAATATATCGGATGCTTCTGAGACAAATCAAGACAAGAAATGTTGGAGATGATGTTCGATCTGATTCTGAAGGAGAAGACGACCATGAAGACTGA
>GRMZM2G016184_6 
GGGACCTATTACATTCCGTTATTCGATAATATCCACCTCTGCGTTGGGGGTTTCTGTCGGCTACTTCATCACTGATCTTGCAATGATCTTCTGGCTGTATCCTTCCCTTGGTGGAATGGAATATGTCCTCCACCATACTGTTTCCCTGGTTGCAATAGCTTACACAATGTTGTCTGGGGAAGGGCAGTTTTACACATACATGGTTCTCATTTCAGAGACAACCACCCCTGAAATCAACTTGCGATGGTTTCTTGACACTGCTGGACTGAAGAAATCAAGTGCTTACTTGGTTAATGGAATTCTGATGTTTGTTGCATGGCTGGTGGCAAGGATATTTTTGTTCATGTATGTATTTTACCACATCTATTTGCATTACGGTCAGATAATGCAGATGCATGCCTTTGGGTACTACCTGACATTTGTTGTGCCATCAGTGCTCTTTGTAATGAACACAATGTGGTTCATGAAGATCTTAAAAGGTGTGATGAAAACACTGGCAAAATGGCCATGA
>GRMZM2G020148_15 
NNNNNNNNNNNNNNCCCGTCGCCATCGCCTGGTGGGTGGCAAAGCGGAAGTAGTCAGTTTGTTTGGTTGGCGAACGGAACGGAGTCGGTAGTCGGTATACGTATATACCTTGATGAGGATGGGGTTGTCGGCCNNNNNNNNNNNNNNNNNNNNNNNNNNNNNNNNNNNNNNNNNNNNNNNNNNNNNNNNNNNNNNNNNNNNNNCGTCGACGAGGAGGTTCAGCTCCGTGTCCCGCACGCCCAGCTCCTTGAGCATCTCCCGCAGGTGCAGCAGCGGGCTGGACATCTCCGTCACGAGCATGCTGGCCACCATCTCCGTCCCGCACCTCTGGTAGGCGAGCCCCNNNNCGNNGCCNNNNNNNNNNNNNNNNNNNNNNNNNNNNNNNNNNNNNNNNNNNNNNNNNNNNNNNNNNNNNNNNNNNNNNNNNNNNNNNNNNNNNNNNNNCGTAACCGCCAGCGCCTTCATCNNNNNNNNNNNNNNNNNNNNNNNNNNNNNNNNNNNNNNNNNNNNNNNNNNNNNNNNNNNNNNNNNNNNNNNNNNNNNNNNNNNNNNNNNNNNNNNNNNNNNNNNNNNNNNNNNNNNNNNNNNNNNNNNNNNNNNNNNNNNNNNNNNNNNNNNNNNNNNNNNNNNNNNNNNNNNNNNNNNNNNNNNNNNNNNNNNNNNNNNNNNNNNNNNNNNNNNNNNNNNNNNNNNNNNNNNNNNNNNNNNNNNNNNNNNNNNNNNNNNNNNNNN
>GRMZM2G020148_8 
NNNNNNNNNNNNNNNNNNNNNNNNNNNNNNNNNNNNNNNNNNNNNNNNNNNNNNNNNNNNNNNNNNNNNNNNNNNNNNNNNNNNNNNNNNNNNNNNNNNNNNNNNNNNNNNNNNNNNNNNNNNNNNNNNNNNNNNNNNNNNNNNNNNNNNNNNNNNNNNNNNNNNNNNNNNNNNNNNNNNNNNNNNNNNNNNNNNNNNNNNNNNNNNNNNNNNNNNNNNNNNNNNNNNNNNNNNNNNNNNNNNNNNNNNNNNNNNNNNNNNNNNNNNNNNNNNNNNNNNNNNNNNNNNNNNNNNNNNNNNNNNNNNNNNNNNNNNNNNNNNNNNNNNNNNNNNNNNNNNNNNNNNNNNNNNNNNNNNNNNNNNNNNNNNNNNNNNNNNNNNNNNNNNNNNNNNNNNNNNNNNNNNNNNNNNNNNNNNNNNNNNNNNNNNNNNNNNNNNNNNNNNNNNNNNNNNNNNNNNNNNNNNNNNNNNNNNNNNNNNNNNNNNNNNNNNNNNNNNNNNNNNNNNNNNNNNNNNNNNNNNNNNNNNNNNNNNNNNNNNNNNNNNNNNNNNNNNNNNNNNNNNNNNNNNNNNNNNNNNNNNNNNNNNNNNNNNNNNNNNNNNNNNNNNNNNNNNNNNNNNNNNNNNNNNNNNNNNNNNNNNNNNNNNNNNNNNNNNNNNNNNNNNNNNNNNNNNNNNNNNNNNNNNNNNNNNNNNNNNNNNNNNNNNNNNNNNNNNNNNNNNNNNNNNNNN
>GRMZM2G020148_4 
TCACCAGCTGTAGCCCCGTCGCCATCGCCTGGNNNNNNNNNNNNNNNNNNNNNNNNNNNNNNTTGGTTGGCGAACGGAACGGAGTCGTTANNNNNNATANNAATATACCTTGATGAGGATGGGGTTGTCGGCCGTCACGGTGACGTAGGTGAGGTACGGGCCGACGCCCATCCGGGCGGCGGAGAAGGTGGCGGCGAAGAGCACGNNNNNNNNNNNNNNNNNNNNNNNNNNNNNNNNNNNNNNNNNNNNNNNNNNNNNNNNNNNNNNNNNNNNNNNNNNNNNNNNNNNNNNNNNNNNNNNNNNNGCCACCATCTCCGTCCCGCANNNNNNNNNNNNNNNNNNNNNNNNNNNNNNNNNNNNNNNNNNNNNNNNNNNNNNNNNNNNNNNNNNNNNNNNNNNNNNNNNNNNNNNNNNNNNNNNNNNNNNNNNNNNNNNNNNNNNNNNNNNNNNNNNNNNNNNNNNNNNCTGGCGAGGGGAGGATGCGGCGGCGAGCGGGCAGACGGGGCACGACCAGTCGTCGACGGAGAGGNAGGCGNGGNACACNNNNNNNNNNNNNNNNNNNNNNNNNNNNNNNNNNNNNNNNNNNNNNNNNNNNNNNNNNNNNNNNNNNNNNNNNNNNNNNNNNNNNNNNNNNNNNNNNNNNNNNNNNNNNNNNNNNNNNNNNNNNNNNNNNNNNNNGCCGTTGNCGNCGTCCGGCTCCTCCATGGCCGCCGCCGCCGCCGCAGTCGCCAT
>GRMZM2G077279_22 
TCAATCCTGATGGTTCTGCTTATTTCTTTCTCGTGTGAATGCTTTAAGTAGATCGAGCCCAAGAAATATGTTAAGCAGATTCATTCCTGCCATACCAAGTAGAGCTAGCGGAAGCTCAATGCCCTTCCCAAANNNNNNNNNNNNNNNNNNNNNNNNNNNNNNNNNNAAGATATGGCATATCACCCTTGCTGTTACAAAGGTAGTCCAGTTGAGTACCCATTCCAGCTTCACCACTGTTCTGTCAAAATCCCGAAATCCAACCATTCGCCTGACTTTCCTTACATGTAAAAATATGGAGTGCAGCTCACATACAAGGGAGAGATTTAGGTAGTTGATTGTGACATTCCTATACAGAGCTAGTGTAAAGCAAATGAGTAGGATCAAGTGATGCACGAGAATTCCAGGAAGCCATCCACTGTATAGCCGGTATCGGAGCATGTCCAGTTGGTCATATGCAAAGTAGCCACAAGAAAAGCACAGAGCAGAATATGCTCCAATCCAACTGCCACCAAATAGTTCTTCATGCTCAAACAT
>GRMZM2G016184_27 
GGGACCTATTACATTCCGTTATTCGATAATATCCACCTCTGCGTTGGGGGTTTCTGTCGGCTACTTCATCACTGATCTTGCAATGATCTTCTGGCTGTATCCTTCCCTTGGTGGAATGGAATATGTCCTCCACCATACTGTTTCCCTGGTTGCAATAGCTTACACAATGTTGTCTGGGGAAGGGCAGTTTTACACATACATGGTTCTCATTTCAGAGACAACCACCCCTGAAATCAACTTGCGATGGTTTCTTGACACTGCTGGACTGAAGAAATCAAGTGCTTACTTGGTTAATGGAATTCTGATGTTTGTTGCATGGCTGGTGGCAAGGATATTTTTGTTCATGTATGTATTTTACCACATCTATTTGCATTACGGTCAGATAATGCAGATGCATGCCTTTGGGTACTACCTGACATTTGTTGTGCCATCAGTGCTCTTTGTAATGAACACAATGTGGTTCATGAAGATCTTAAAAGGTGTGATGAAAACACTGGCAAAATGGCCATGA
>GRMZM2G138330_5 
NNNNNNNNNNNNNNNNNNNNNNNNNNNNNNNNNNNNNNNNNNNNNNNNNNNNNNNNNNNNNNNNNNNNNNNNNNNNNNNNNNNNNNNNNNNNNNNNNNNNNNNNNNNNNNNNNNNNNNNNNNNNNNNNNNNNNNNNNNNNNNNNNNNNNNNNNNNNNNNNNNNNNNNNNNNNNNNNNNNNNNNNNNNNNNNNNNNNNNNNNNNNNNNNNNNNNNNNNNNNNNNNNNNNNNNNNNNNNNNNNNNNNNNNNNNNNNNNNNNNNNNNNNNNNNNNNNNNNNNNNNNNNNNNNNNNNNNNNNNNNNNNNNNNNNNNNNNNNNNNNNNNNNNNNNNNNNNNNNNNNNNNNNNNNNNNNNNNNNNNNNNNNNNNNNNNNNNNNNNNNNNNNNNNNNNNNNNNNNNNNNNNNNNNNNNNNNNNNNNNNNNNNNNNNNNNNNNNNNNNNNNNNNNNNNNNNNNNNNNNNNNNNNNNNNNNNNNNNNNNNNNNNNNNNNNNNNNNNNNNNNNNNNNNNNNNNNNNNNNNNNNNNNNNNNNNNNNNNNNNNNNNNNNNNNNNNNNNNNNNNNNNNNNNNNNNNNNNNNNNNNNNNNNNNNNNNNNNNNNNNNNNNNNNNNNNCAGGCCGTCGACGTCATCCCGTGGTGGGTGCGGATCTCCTGGATCCTCGTTGTCGGCACCGCCATTGCCGTCAGCAACCTGTGGATTTGGAACCTCTGGAAGGAGCTCGTCAGGGAATGGAAGCAAGCCCCTTCCAAGTCAAAGAAAGACACATAG
>GRMZM2G075023_19 
TCAGCGACGAGCTTGTAAGTTATCAAGATATGACATATCACCCTTGCTGTCACAAAGGTAGTCCAGTTGAGTAACCATTCCAGCTTCACCATTGTTCTGTCGAAATCTCGAAATCCAACCATTCGCCTCACTTTCCTTACATGCAAAAATATGGAGTGCAGCGGAGACGGACGTGAGGGAGGAGTGGAGGAGCGATACGGCGGTGTTGACGAAGAGCGGGTCGCGTGAGACCGAGCCGCGGNCCGCGGCGTTGGCGGCCTGGNNNNNNNNNNNNNNNNNNNNNNNNNNNNNNNNNNNNNNNNNNNNNNNNNNNNNNNNNNNNNNNNNNNNNNNNNNNNNNNNNNNNNNNNNNNNNNNNNNNNNNNNNNNNNNNNNNNNNNNNNNNNNNNNNNNNNNNNNNNNNNNNNNNNNNNNNNN
>GRMZM2G077279_14 
TCAATCCTGATGGTTCTGCTTATTTCTTTCTCGTGTGAATGCTTTAAGTAGATCGAGCCCAAGAAATATGTTAAGCAGATTCATTCCTGCCATACCAAGTAGAGCTAGCGGAAGCTCAATGCCCTTCCCAAATTTGTGGGCATCAGAGATGAGCTTGTAAGTAATCAAGATATGGCATATCACCCTTGCTGTTACAAAGGTAGTCCAGTTGAGTACCCATTCCAGCTTCACCACTGTTCTGTCAAAATCCCGAAATCCAACCATTCGCCTGACTTTCCTTACATGTAAAAATATGGAGTGCAGCTCACATACAAGGGAGAGATTTAGGTAGTTGATTGTGACATTCCTATACAGAGCTAGTGTAAAGCAAATGAGTAGGATCAAGTGATGCACGAGAATTCCAGGAAGCCATCCACTGTATAGCCGGTATCGGAGCATGTCCAGTTGGTCATATGCAAAGTAGCCACAAGAAAAGCACAGAGCAGAATATGCTCCAATCCAACTGCCACCAAATAGTTCTTCATGCTCAAACAT
>GRMZM2G170868_15 
NNNNNNNNNNNNNNNNNNNNNNNNNNNNNNNNNNNNNNNNNNNNNNNNNNNNNNNNNNNNNNNNNNNNNNNCGACGACTTCCTCGCGCTCCCCGTCTTCGTCCTTTTCTTCCCCACCGTCCGCTACCTCCTCGACCGCTTCGTCTTCGAGTGGGTTGCAAGGAGGCTTATAAATAGAAATGGACATCAGAGCACTAATAATGAAACAGAAGAAGGAAGGAAGAAGATAAGAAAATTCAAGGAATCAGCTTGGAAATGTGTTTATTTCCTGTCTGGAGAGCTTTTAGCTTTGTCGGTTACATATAACGAGCCTTGGTTCACCAATACCAGATATTTTTGGGTAGGACCAGGAGAACAGGTCTGGCCTGATCAAAAGATAAAATTGAAACTTAAGGCTGTATATATGTATGCTGCTGGATTCTACACATATTCCATATTTGCACTTATGTTTTGGGAAACAAGGCGTTCAGACTTTGGAGTGTCAATGTCACATCATGTTGCTACTGTCGTCCTGATTGTTCTATCTTACGTGTTCAGATTTGCTAGAGTTGGCTCTATAGTATTGGCAATTCATGATGCAAGTGATGTTTTCCTGGAAGTAGGGAAGATGTCCAAGTACAGTCATTGTGATTGGCTTGCCAATGTTTCGTTTCTGTTTTTTGTTATTTCATGGGTTCTTCTCCGCCTCACTTATTTTCCATTCTGGATTCTGAGAAGTACAAGCTATGAGGTCTTGTTGACTTTGGACAAAAAGAAGCACAATTTTGATGGTCCTATATACTATTATGTGTTCAATTCCCTTCTATTTTCACTACTTGTTCTCCACATATATTGGTGGGTCTTAATATATCGGATGCTTCTGAGACAAATCAAGACAAGAAATGTTGGAGATGATGTTCGATCTGATTCTGAAGGAGAAGACGACCATGAAGACTGA
>GRMZM2G075023_16 
TCAGCGACGAGCTTGTAAGTTATCAAGATATGACATATCACCCTTGCTGTCACAAAGGTAGTCCAGTTGAGTAACCATTCCAGCTTCACCATTGTTCTGTCGAAATCTCGAAATCCAACCATTCGCCTCACTTTCCTTACATGCAAAAATATGGAGTGCAGCGGAGACGGACGTGAGGGAGGAGTGGAGGAGCGATACGGCGGTGTTGACGAAGAGCGGGTCGCGTGAGACCGAGCCGCNGANNNNNNNNNNNNNNNNNNNNNNNNNNNNNNNNNNNNNNNNNNNNNNNNNNNNNNNNNNNNNNNNNNNNNNNNNNNNNNCGAACCCCACAGACACAGCCCAGAGCACTAGCGTCGCCGCGNNNNNNNNNNNNNNNNNNNNNNNNNNNNNNNNNNNNNNNNNNNNNNNNNNNNNNNN
>GRMZM2G151521_21 
TTACTCGTCATCCTCAGAATCAGATCGAACATCATCTGTAACCTGTCCTTTATTATTCAATTGTCTCATTATCATCAAACATATGAGTTTCCACCAGTACATATGGAATACAAGCAATGTGAGAAGCATTGTATTGAAGATATAGTACAAAGCTGTAGGGAATTCATCCAGCTTCCTCCAGAATGTGATGGAATGATAGCTAGAGGCTTTGATTATCCAAAACGGGAAGTAAATCAAACGCAATAGAAGCCAGGAGATAGCGAAGAGACCGAAAAACAAGCTAGCCCCCAACTCCTTTTCTGTGTACTTGCACAATTTGGCAGTCTCAAGAAACACATCACTTGTATCATGAAGAGCAAGAACGATGGTCCCAATTCGAAAAAATCCTGTCAGATATGAAACTCCAATAAGAGTAGATGTTATTACATGATGAGACATCATTACAGCAAAATCTTTTCTGCGGGTTTCCCAAGCAACAAGAGCACCAATGCTGTAGATATAAAATCCACACTGGCACATATAGAAAAGCATCAACGAGGACACGATGGGTTGATTTGGCCAGCCATCAAAGTACTGCACCATATCCAACGACCATGGTTCTTGCTTTATTATCATGAGGACCCATGCTTGAACAGAAGCATAGTATGTAAGTTTCCAAATGGACTCCGAGAATTTGACAATCTTTGCTTGCCTGGCCTCATCACTCATCAACTTAGAAGCTTTAGTGTTGAAAAGGTAGACTGCCAATGGNNNNNNNNNNNNNNNNNNNNNNNNNNNNNNNNNNNNNNNNNNNNNNNNNNNNNNNNNNNNNNNNNNNNNNNNNNNNNNNNNNNNNNNNNCCGCCATCNN
>GRMZM2G151521_20 
TTACTCGTCATCCTCAGAATCAGATCGAACATCATCTGTAACCTGTCCTTTATTATTCAATTGTCTCATTATCATCAAACATATGAGTTTCCACCAGTACATATGGAATACAAGCAATGTGAGAAGCATTGTATTGAAGATATAGTACAAAGCTGTAGGGAATTCATCCAGCTTCCTCCAGAATGTGATGGAATGATAGCTAGAGGCTTTGATTATCCAAAACGGGAAGTAAATCAAACGCAATAGAAGCCAGGAGATAGCGAAGAGACCGAAAAACAAGCTAGCCCCCAACTCCTTTTCTGTGTACTTGCACAATTTGGCAGTCTCAAGAAACACATCACTTGTATCATGAAGAGCAAGAACGATGGTCCCAATTCGAAAAAATCCTGTCAGATATGAAACTCCAATAAGAGTAGATGTTATTACATGATGAGACATCATTACAGCAAAATCTTTTCTGCGGGTTTCCCAAGCAACAAGAGCACCAATGCTGTAGATATAAAATCCACACTGGCACATATAGAAAAGCATCAACGAGGACACGATGGGTTGATTTGGCCAGCCATCAAAGTACTGCACCATATCCAACGACCATGGTTCTTGCTTTATTATCATGAGGACCCATGCTTGAACAGAAGCATAGTATGTAAGTTTCCAAATGGACTCCGAGAATTTGACAATCTTTGCTTGCCTGGCCTCATCACTCATCAACTTAGAAGCTTTAGTGTTGAAAAGGTAGACTGCCAATGGNNNNNNNNNNNNNNNNNNNNNNNNNNNNNNNNNNNNNNNNNNNNNNNNNNNNNNNNNNNNNNNNNNNNNNNNNNNNNNNNNNNNNNNNNNNNNNNNNNN
>GRMZM2G163426_20 
ATGGCGGCGCTCCTGGAGCTGTTCCTGGGCTCCTCTCCCACGCCGGTGGACTGGGAGGCAGAGGTCTACCCGGCGTACGGGGACTTCGCCGTACTCCCCTTACTCGTCGCCTTCTTCCCCGCCGTCCGGTTCCTCCTCGACCGACTCGTCTTCGAGGTTTTAGCACGAAAATTTATATTTGGAAAGGGACATGATAAGCTTTCTGAAACAGATGACAGTAGAAAGAAAATCAATAAATTTAAGGAATCAGCATGGAAGTTTGTTTTTTTTCTTTCTGGCGAACTGCTTTCACTATCTGTAACATACAATGAGCCATGGTTTAAGAACACAAGATACTTTTGGATAGGCCCTGGTGACCAGATCTGGCCTGATCAAAAGATAAAACTGAAGCTCAAAGCTGTCTACATGTATGCTGCTGGATTTTACACATATTCAATTTTCGCTCTCCTGTTCTGGGAAACAAGACGTTCGGACTTTGGAGTATCAATGTCCCACCATATAGCAACTGTTGTTCTGATTATTCTTTCCTACATTTTCCGATTCGCTCGTGTTGGCACTGTTGTTTTAGCCCTTCATGATGCAAGTGATATATTCCTAGAGATTGGGAAGATGGCCAAGTACAGTAGCTGCGAGTGGCTAGCAGTTATGGCATTTCTTCTTTTTGTGGCATCGTGGATACTTCTTCGGCTCGTTATGTTCCCTTTCTGGATCCTAAGAAGCACAAGCTATGAAGTGCTGCTGACCTTGGATAGGGAGAAGCATCGATTTTATGGCCCCATATACTACTATGTTTTCAACTGTCTTCTGTTCTCACTCCTAGTTCTTCACATATATTGGTGGGTACTGATATGGCGGATGCTAGTTAAACAGATTCAATCGAAAGGGCGTGTTGGTGATGATGTTCGATCCGATTCTGAAGGCGAAGATGAGCATGAAGATTAA
>GRMZM2G020148_7 
TCACCAGCTGTAGCCCCGTCGCCATCGCCTGGNNNNNNNNNNNNNNNNNNNNNNNNNNNNNNTTGGTTGGCGAACGGAACGGAGTCGTTANNNNNNATANNAATATACCTTGATGAGGATGGGGTTGTCGGCCGTCACGGTGACGTAGGTGAGGTACGGGCCGACGCCCATCCGGGCGGCGGAGAAGGTGGCGGCGAAGAGCACGTCGACGAGGAGGNTGAGGTCCGTGTCCCGCACGCCCAACTCCTTGAGCATCTCCCGCAGGTGCAGCAGCGGGCTGGACATCTCCGTCACGAGCATGCTGGCCACCATCTCCGTCCCGCACCTCTGGTAGGNGAGCCCCGCGCCGATGCCGACGATGCTGACCAGGTGGTGCACGGCGTTGTCCAGCCGCGTGTCGCCGTTGAGGTGGCANNNNNNNNNNNNNNNNNNNNNNNNNNNNNNNNNNNNNNNNNNNNNNNNNNNCTGGCGAGGGGAGGATGCGGCGGCGAGCGGGCAGANNNNNNNNNNNNNNNNNNNNNNNNNNNNNNAGGCGAGGCACACGGCGGCGACGGCGTGNNTGGTGGAGACGGCGCGGNTGCAGAAGTCGTAGGAGCGCTTGGGGAACAGCGCCCGCACCAGCAAGAAGGNNNNNNNNNNNNNNNNNNNNNNNNNNNNNNNNNNNNNNNNNNNNNNNNNNNNNNNNNNNNNNNNNNNNNNNNNNNNNNNNNNNNNNNCCGCCGCAGTCGCCAT
>GRMZM2G163426_21 
ATGGCGGCGCTCCTGGAGCTGTTCCTGGGCTCCTCTCCCGCGCCGGTGGACTGGGAGGCAGAGGTCTACCCGGCGTACGGGGACTTCGCCGTACTCCCCTTACTCGTCGCCTTCTTCCCCGCCGTCCGGTTCCTCCTCGACCGACTCGTCTTCGAGGTTTTAGCACGAAAATTTATATTTGGAAAGGGACATGATAAGCTTGCTGAAACAGATGACAGTAGAAAGAAAATCAATAAATTTAAGGAATCAGCATGGAAGTTTGTTTATTTTCTTTCTGGCGAACTGCTTTCACTATCTGTAACATACAATGAGCCATGGTTTAAGAACACAAGATACTTTTGGATAGGCCCTGGTGACCAGATCTGGCCTGATCAGAAGATAAAACTGAAGCTCAAAGCTGTCTACATGTATGCTGCTGGATTTTACACATATTCAATTTTCGCTCTCCTGTTCTGGGAAACAAGACGTTCGGACTTTGGAGTATCAATGTCCCACCATATAGCAACTGTTGTTCTGATTGTTCTTTCCTACATTTTCCGATTCGCTCGTGTTGGCACTGTTGTTTTAGCCCTTCATGATGCAAGTGATATATTCCTAGAGATTGGGAAGATGGCCAAGTACAGTAGCTGCGAGTGGCTAGCAGTTATGGCATTTCTTCTTTTTGTGGCATCGTGGATACTTCTTCGGCTCGTTATGTTCCCTTTCTGGATCCTAAGAAGCACAAGCTATGAAGTGCTGCTGACCTTGGATAGGGAGAAGCATCGATTTTATGGCCCCATATACTACTATGTTTTCAACTGTCTTCTGTTCTCACTCCTAGTTCTTCACATATATTGGTGGGTACTGATATGGCGGATGCTAGTTAAACAGATTCAATCGAAAGGGCGTGTTGGTGATGATGTTCGATCCGATTCTGAAGGCGAAGATGAGCATGAAGATTAA
>GRMZM2G021589_1 
ATGCACGGGAATTTCGGGCCCCAGGAGCAGATTCTGTGGCCGGCGTCGGTTCTCGCCGGCATCGTCATGTGCGGCGCCGTATATCAGATGACTCGACATGTCAGTTCTCGATGTTTCAAATGCTACAGTATGTTAAATAACAGGCAAAAGGTTGAGTGGAACAATAGGGGTTTCTCTACACTCCATGCATTGGTAGCTGCTGCCGTTTCTTTCTACCTGGTCATGATCTCTGACCTCTTCAATGAAGATGCGCACAATAGCATAATAATTGACAGAAAATCATGGCTATCCGATTGCATGTTTGGGGTCTCGATCGGTTACTTTTTGACAGACTTGACGATGATCATGCTGTATTTTCCTTCTTTAGGTGGAAATGAGTATCTCTTGCATCACGGACTTTCTATGTATGCAATTGGTCTTGCTTTATTGAGTGGCAAAGCACACATGTACATCCTCATGGTCCTCTTCACCGAAATCACGACTCCCTTTGTGAACCTCAGATGGTATTTGGACGTTGCTGGTCAGAAGACTTGCAATCTTTACTTATACAATGGTGTGGCTCTATTTGTTGGATGGCTGGTACAACAACTGCTCTCACGAGTCATCAATTTCTTTTAA
>GRMZM2G021589_9 
ATGCACGGGAATTTCGGGCCCCAGGAGCAGATTCTATGGCCGGCGTCGGTTCTCGCCGGCATCGTCATGTGCGGTGCCGTATATCAGATGACTCGACATGTCAGTTCTCGATGTTTCAAATGCTACAATATGTTAAATAACAGGCAAAAGGTTGAGTGGAACAATAGGGGTTTCTCTACAGTCCATGCATTGGTAGCTGCTGCCGTTTCTTTCTACCTGGTCATGATCTCTGACCTCTTCAATGAAGATGCGCACAATAGCATAATAATTGACAGAAAATCATGGCTATCCGATTGCATGTTTGGGGTCTCGATCGGTTACTTTTTGACAGACTTGACGATGATCATGCTGTATTTTCCTTCTTTAGGTGGAAATGAGTATCTCTTGCATCACGGACTTTCTATGTATGCAATTGGTCTTGCTTTATTGAGTGGCAAAGCACACATGTACATCCTCATGGTCCTCTTCACCGAAATCACGACTCCCTTTGTGAACCTCAGATGGTATTTGGACGTTGCTGGTCAGAAGACTTGCAATCTTTACTTATACAATGGTGTGGCTCTATTTGTTGGATGGCTGGTACAACAACTGCTCTCACGAGTCATCAATTTCTTTTAA
>GRMZM2G083427_19 
NNNNNNNNNNNNNNNNNNNNNNNNNNNNNNNNNNNNNNNNNNNNNNNNNNNNNNNNNNNNNNNNNNNNNNNNNNNNNNNNNNNNNNNNNNNNNNNNCCATTAGCAGTCTACCTTTTCAACACCAAAGCTTCTAAGTTGATGAATAATGAGGCCAGGCAAGCAAAGATTGTCAAGTTCTCAGAGTCCATTTGGAAACTTACCTACTATGCTTCTGTTCAAGCATGGGTCCTCATGATAATAAAGCAGGAACCATGGTCATTGGATATGATGCAATACTTTGATGGCTGGCCGAACCAACCCATCGTGTCTTCATTGATGCTTTTCTATATGTGCCAGTGTGGATTTTATATCTATAGCATCGGTGCTCTTGTTGCTTGGGAAACCCGCAGAAAAGATTTTGCTGTAATGATGTCTCATCATGTAATAACATCTACTCTAATTGGAGTTTCATATCTGACTGGTCTTGTAGTTTTGGACTTATTGCTGTTGCCGTTGCAATGGCAGCTATCATTCCATCACATTCTTGAGGAAGCTGGATGA
>GRMZM2G444643_16 
TCAATCTTCATGGTCGTCTTCTCCTTCAGAATCAGATCGAACATCATCTCCAACATTTCTTGTCTTGATTTGTCTCACAAGCATCCGATATATTAAAACCCACCAATATATGTGGAGAACAAGTAGTGAAAATAGAAGGGAATTGAACACATAATAGTATATAGGACCATCAAAGTTGTGCTTCTTTTTGTCCAAAGTCAACAAGACCTCATAGCTTGTACTTCTCAGAATCCAGAACGGAAAATATGTGAGACGGAGAAGAACCCATGAAATAACAAAAAACAGAAACGAAACATTGGCAAGCCAATCACAATGGCTGTACTTGGACATCTTCCCTACTTCCAGGAAAACGTCACTTGCATCATGAATTGCCAATACTATAGAGCCAACTCTAGCAAATCTGAACACGTAAGATAGAACAATCAGAACAACAGTAGCAACATGATGTGACATTGACACTCCAAAGTCTGAACGCCTTGTTTCCCAAAACATAAGTGCAAATATGGAATATGTGTAGAATCCAGCAGCATACATATATACAGCCTTAAGTTTCAATTTTATCTTTTGGTCAGGCCAGACCTGTTCTCCTGGTCCTACCCAAAAATATCTGGTATTGGTGAACCAAGGCTCATTATATGTGACAGACAAAGATAAAAGCTCTCCAGACAGGAAATAAACACATTTCCAAGCTGATTCCTTGAATTTTCTTATCTTCTTCCTTGCCTCTTCTGTGTCATTATTAGCTCTCTGATGTCCCTGCCCATGTATAAGCCTCATTGCAACCCANNNNNNNNNNNNNNNNNNNNNNNNNNNNNNNNNNNNNNNNNNNNNNNNNNNNNNNNNNNNNNNNNNNNNNNNNNNNNNNNNNNNNNNNNNNNNNNNNNNNNNNNNNNNNNNNNNNNNNNNNNNNNNNNNNNNNNNNNNNNNNNNNNNNNNNNNNNNNNNNNNNNNNNNNNNNNNNNNNNNNNNNNNNNNNNNNNNNNNNNNNNNNNNNNNNNNNNNNNNNNNNNNNNNNNNNNNNNNNNNNNNNNNNNNNNNNNNNNNNNNNNNNNNNNNNNNNNNNNNNNNNNNNNNNNNNNNNNNNNNNNNNNNNNNNNNNNNNNNNNNNNNNNNNNNNNNNNNNNNNNNNNNNTTCCCTGCGTCGACGAGCGTCGGTCGGCTCGCGGTTGCGACCGTGGGTGGGGGCAGCAGGTTGGGGAGGAAGAACATGGCGAAGGCCGGGAAGACGAACGGGACGTCCGACGACGGCGAAAACGATGGTGCGCGCATGATGTGAAACGTCCTCGTGGACGTGCAATAGCCACTGCGCGAGTCGGTGTCAGGGCTGGTGTCGAACGAATACGGGGAGGAGGCGCATGCTCCTACGCCCTCTGCCGAGAATGGGGTGGCGCGGAGGTGGAGGCATGAGGGGAGAGAGAAAAGAAGTAGAATGGCGAACGAGGTGGTGGCAACTGAGGTGAGGACCATCAT
>GRMZM2G020148_28 
TCACCAGCTGTAGCCCCGTCGCCATCGCCTGGNNNNNNNNNNNNNNNNNNNNNNNNNNNNNNTTGGTTGGCGAACGGAACGGAGTCGTTANNNNNNATANNAATATACCTTGATGAGGATGGGGTTGTCGGCCGTCACGGTGACNNNNNNGAGGTACGGGCCGACGCCCATCCGGGCGGCGGAGAAGGTGGCGGCGAAGAGCACGTCGACGAGGAGGTTGAGGTCCGTGTCCCGCACGCCCAACTCCTTGAGCATCTCCCGCAGGTGCAGCTGCGGGCTGGANNNNNCCGTCACGAGCATGCTGGCCACCATCTCCGTCCCGCANNTCTGGTAGGCGAGCCCCGCGCCGATGCCGACGATGCTGACCAGGTGGTGCACGGCGTTGTCCAGCCGCGTGTCGCCGTTGAGGTGGCAGCACGCCGCGTCGTACACCATGTACGCCAGCGTAACCGCCAGCGCCTTCATNNNNNNNNNNNNNNNNNNNNNNNNNNNNNNNNNNNNNNNNNNNNNNNAGTCGTCGNNGGAGAGGCAGGCGAGGCACACGGCGGCGACGGCGTGCATGGTGNNNNNNNNNNNNNNNNNNNNNNNNNNNNNNNNNNNNNNNNNNNNNNNNNNNNNNNNNNNNNNNNNNNNNNNNNNNNNNNNNNNNNNNNNNNNNNNNNNNNNNNNNNNNNNNNNNNNNNNNNNNNNNNNNNNNNNNNNNNNNNNNNNNNNNNNNNNNNNNGTCGCCAT
>GRMZM2G163426_27 
ATGGCGGCGCTCCTGGAGCTGTTCCTGGGCTCCTCTCCCGCGCCGGTGGACTGGGAGGCAGAGGTCTACCCGGCGTACGGGGACTTCGCCGTACTCCCCTTACTCGTCGCCTTCTTCCCCGCCGTCCGGTTCCTCCTCGACCGACTCGTCTTCGAGGTTTTAGCACGAAAATTTATATTTGGAAAGGGACATGATAAGCTTGCTGAAACAGATGACAGTAGAAAGAAAATCAATAAATTTAAGGAATCAGCATGGAAGTTTGTTTATTTTCTTTCTGGCGAACTGCTTTCACTATCTGTAACATACAATGAGCCATGGTTTAAGAACACAAGATACTTTTGGATAGGCCCTGGTGACCAGATCTGGCCTGATCAAAAGATAAAACTGAAGCTCAAAGCTGTCTACATGTATGCTGCTGGATTTTACACATATTCAATTTTCGCTCTCCTGTTCTGGGAAACAAGACGTTCGGACTTTGGAGTATCAATGTCCCACCATATAGCAACTGTTGTTCTGATTGTTCTTTCCTACATTTTCCGATTCGCTCGTGTTGGCACTGTTGTTTTAGCCCTTCATGATGCAAGTGATATATTCCTAGAGATTGGGAAGATGGCCAAGTACAGTAGCTGCGAGTGGCTAGCAGTTATGGCATTTCTTCTTTTTGTGGCATCGTGGATACTTCTTCGGCTCGTTATGTTCCCTTTCTGGATCCTAAGAAGCACAAGCTATGAAGTGCTGCTGACCTTGGACAGGGAGAAGCATCGATTTTATGGCCCCATATACTACTATGTTTTCAACTGTCTTCTGTTCTCACTCCTAGTTCTTCACATATATTGGTGGGTACTGATATGGCGGATGCTAGTTAAACAGATTCAATCGAAAGGGCGTGTTGGTGATGATGTTCGATCCGATTCTGAAGGCGAAGATGAGCATGAAGATTAA
>GRMZM2G151521_27 
TTACTCGTCATCCTCAGAATCAGATCGAACATCATCTGTAACCTGTCCTTTATTATTCAATTGTCTCATTATCATCAAACATATGAGTTTCCACCAGTACATATGGAATACAAGCAATGTGAGAAGCATTGTATTGAAGATATAGTACAAAGCTGTAGGGAATTCATCCAGCTTCCTCCAGAATGTGATGGAATGATAGCTAGAGGCTTTGATTATCCAAAACGGGAAGTAAATCAAACGCAATAGAAGCCAGGAGATAGCGAAGAGACCGAAAAACAAGCTAGCCCCCAACTCCTTTTCTGTGTACTTGCACAATTTGGCAGTCTCAAGAAACACATCACTTGTATCATGAAGAGCAAGAACGATGGTCCCAATTCGAAAAAATCCTGTCAGATATGAAACTCCAATAAGAGTAGATGTTATTACATGATGAGACATCATTACAGCAAAATCTTTTCTGCGGGTTTCCCAAGCAACAAGAGCACCAATGCTGTAGATATAAAATCCACACTGGCACATATAGAAAAGCATCAACGAGGACACGATGGGTTGATTTGGCCAGCCATCAAAGTACTGCACCATATCCAACGACCATGGTTCTTGCTTTATTATCATGAGGACCCATGCTTGAACAGAAGCATAGTATGTAAGTTTCCAAATGGACTCCGAGAATTTGACAATCTTTGCTTGCCTGGCCTCATCACTCATCAACTTAGAAGCTTTAGTGTTGAAAAGGTAGACTGCCAATGGCTTGTAGACNNNNNNNNNNNNNNNNNNNNNNNNNNNNNNNNNNNNNNNNNNNNNNNNNNNNNNNNNNNNNNNNNNNNNNNNNNNNNNNNNNNNNNNNNN
>AC210013_11 
CTATGTGTCTTTCTTTGACTTGGGAGGGGCCTGCTGCTTCCATTCCCTGACGAGCTCCTTCCAGAGGTTCCAAATCCACAGGTTGCTGACCGCAATGGCAGTGTCGACAACCAGGATCCAGGAGATCTGCACCCACCACGGGATGACGTCGACGGCCTGGCCGGACAGGTAGAAGGCGGCCATCTTGAGGAGGAAGAGCNNNNNNNNNNNNNNNNNNNNNNNNNNNNNNNNNNNNNNNNNNNNNNNNNNNNNNNNNNNNNNNNNNNNNNNNNNNNNNNNNNNNNNNNNNNNNNNNNNNNNNNNNNNNNNNNNNNNNNNNNNNNNNNNNNNNNNNNNNNNNNNNNNNNNNNNNNNNNNNNNNNNNNNNNNNNNNNNNNNNNNNNNNNNNNNNNNNNNNNNNNNNNNNNNNNNNNNNNNNNNNNNNNNNNNNNNNNNNNNNNNNNNNNNNNNNNNNNNNNNNNNNNNNNNNNNNNNNNNNNNNNNNNNNNNNNNNNNNNNNNNNNNNNNNNNNNNNNNNNNNNNNNNNNNNNNNNNNNNNNNNNNNNNNNNNNNNNNNNNNNNNNNNNNNNNNNNNNNNNNNNNNNNNNNNNNNNNNNNNNNNNNNNNNNNNNNNNNNNNNNNNNNNNNNNNNNNNNNNNNNNNNNNNNNNNNNNNNNNNNNNNNNNNNNNNNNNNNNNNNNNNNNNNNNNNNNNNNNNNNNNNNNNNNNNNNNNNNNNNNNNNNNNNNNNNNNNNNNNNNNNNNNNNNNNNNNNNNNNNNNNNNNNNNNNNN
>GRMZM2G016551_5 
ATGTATGCTGCTGGATTTTACACATATTCAATTTTCGCTCTTCTGTTCTGGGAAACAAGGCGTTCGGACTTTGGAGTATCAATGTCCCACCATATAGCAACTGTTGTTCTGATTGTTCTTTCCTACATTTTCAGATTTGCTCGTGTTGGCTCTGTTGTTTTAGCCCTTCATGATGCAAGTGATATATTCCTAGAGATTGGGAAGATGGCCAAGTACAGTAGCTGCGAGTGGCTAGCAGTTGTGGCATTTCTTCTTTTCGTGGCATCGTGGATACTTCTCCGGCTTGTTATATTCCCTTTCTGGATCCTAAGAAGCACAAGCTATGAAGTACTGCTGACCCTGGACAAGGAGAAACATCAGTTTTATGGCCCCATATACTATTATGTTTTCAACTGTCTTCTGTTCTCACTCCTAGTTCTTCACATATATTGGTGGGTACTGATATGGCGGATGCTAGTTAAGCAGATTCAATCGAAAGGGCATGTTGGTGATGATGTTCGATCCGATTCTGAAGGCGAAGAGGAACATGAAGATTAA
>GRMZM2G083427_16 
NNNNNNNNNNNNNNNNNNNNNNNNNNNNNNNNNNNNNNNNNNNNNNNNNNNNNNNNNNNNNNNNNNNNNNNNNNNNNNNNNNNNNNNNNNNNNNNNCCATTAGCAGTCTACCTTTTCAACACCAAAGCTTCTAAGTTGATGAATAATGAGGCCAGGCAAGCAAAGATTGTCAAGTTCTCAGAGTCCATTTGGAAACTTACCTACTATGCTTCTGTTCAAGCATGGGTCCTCATGATAATAAAGCAGGAACCATGGTCATTGGATATGATGCAATACTTTGATGGCTGGCCGAACCAACCCATCGTGTCTTCATTGATGCTTTTCTATATGTGCCAGTGTGGATTTTATATCTATAGCATCGGTGCTCTTGTTGCTTGGGAAACCCGCAGAAAAGATTTTGCTGTAATGATGTCTCATCATGTAATAACATCTACTCTAATTGGAGTTTCATATCTGACTGGTCTTGTAGTTTTGGACTTATTGCTGTTGCCGTTGCAATGGCAGCTATCATTCCATCACATTCTTGAGGAAGCTGGATGA
>GRMZM2G444643_19 
TCAATCTTCATGGTCGTCTTCTCCTTCAGAATCAGATCGAACATCATCTCCAACATTTCTTGTCTTGATTTGTCTCACAAGCATCCGATATATTAAAACCCACCAATATATGTGGAGAACAAGTAGTGAAAATAGAAGGGAATTGAACACATAATAGTATATAGGACCATCAAAATTGTGCTTCTTTTTGTCCAAAGTCAACAAGACCTCATAGCTTGTACTTCTCAGAATCCAGAACGGAAAATATGTGAGGCGGAGAAGAACCCATGAAATAACAAAAAACAGAAACGAAACATTGGCAAGCCAATCACAATGGCTGTACTTGGACATCTTCCCTACTTCCAGGAAAACGTCACTTGCATCATGAATTGCCAATACTATAGAGCCAACTCTAGCAAATCTGAACACATAAGATAGAACAATCAGAACAACAGTAGCAACATGATGTGACATTGACACTCCAAAGTCTGAACGCCTTGTTTCCCAAAACATAAGTGCAAATATGGAATATGTGTAGAATCCAGCAGCATACATATATACAGCCTTAAGTTTCAATTTTATCTTTTGGTCAGGCCAGACCTGTTCTCCTGGTCCTACCCAAAAATATCTGGTATTGGTGAACCAAGGCTCATTATATGTGACAGACAAAGATAAAAGCTCTCCAGACAGGAAATAAACACATTTCCAAGCTGATTCCTTGAATTTTCTTATCTTCTTCCTTGCCTCTTCTGTTTCATTATTAGCTCTCTGATGTCCCTGCCCATGTATAAGCCTCATTGCAACCCANNNNNNNNNNNNNNNNNNNNNNNNNNNNNNNNNNNNNNNNNNNNNNNNNNNNNNNNNNNNNNNNNNNNNNNNNNNNNNNNNNNNNNNNNNNNNNNNNNNNNNNNNNNNNNNNNNNNNNNNNNNNNNNNNNNNNNNNNNNNNNNNNNNNNNNNNNNNNNNNNNNNNNNNNNNNNNNNNNNNNNNNNNNNNNNNNNNNNNNNNNNNNNNNNNNNNNNNNNNNNNNNNNNNNNNNNNNNNNNNNNNNNNNNNCTGGGCAGCAAATCTCTCGGGGNGTCGGGGAGNACTCCCGCTGTGTGNNNNNGCGCTTGCNNCTGNTCCGCGACTTGTGCGAAAGCGATTTTTCACTTTCCCTGCGTCGACGAGCGTCGGTCGGCTCGCGGTTGCGACCGTGGGTGGGGGCAGCAGGTTGGGGAGGAAGAACGTGGCGAAGGCCGGGAAGACGAACGGGACGTCCGACGACGGCGAAAACGATGGTGCGCGCATGATGTGAAACGTCCTCGTGGACGTGCAATAGCCACTGCGCGAGTCGGTGTCAGGGCTGGTGTCGAACGAATACGGGGAGGAGGCGCATGCTCCTACGCCCTCTGCCGAGAATGGGGTGGCGCGGAGGTGGAGGCATGAGGGGAGAGAGAAAAGAAGTAGAATGGCGAACGAGGTGGTGGCAACTGAGGTGAGGACCATCAT
>GRMZM2G077279_23 
TCAATCCTGATGGTTCTGCTTATTTCTTTCTCGTGTGAATGCTTTAAGTAGATCGAGCCCAAGAAATATGTTAAGCAGATTCATTCCTGCCATACCAAGTAGAGCTAGCGGAAGCTCAATGCCCTTCCCAAATTTGTGGGCATCAGAGATGAGCTTGTAAGTAATCAAGATATGGCATATCACCCTTGCTGTTACAAAGGTAGTCCAGTTGAGTACCCATTCCAGCTTCACCACTGTTCTGTCAAAATCCCGAAATCCAACCATTCGCCTGACTTTCCTTACATGTAAAAATATGGAGTGCAGCTCACATACAAGGGAGAGATTTAGGTAGTTGATTGTGACATTCCTATACAGAGCTAGTGTAAAGCAAATGAGTAGGATCAAGTGATGCATGAGAATTCCAGGAAGCCATCCACTGTATAGCCGGTATCGGAGCATGTCCAGTTGGTCATATGCAAAGTAGCCACAAGAAAAGCACAGAGCAGAATATGCTCCAATCCAACTGCCACCAAATAGTTCTTCATGCTCAAACAT
>GRMZM2G016184_20 
GGGACCTATTACATTCCGTTATTCGATAATATCCACCTCTGCGTTGGGGGTTTCTGTCGGCTACTTCATCACTGATCTTGCAATGATCTTCTGGCTGTATCCTTCCCTTGGTGGAATGGAATATGTCCTCCACCATACTGTTTCCCTGGTTGCAATAGCTTACACAATGTTGTCTGGGGAAGGGCAGTTTTACACATACATGGTTCTCATTTCAGAGACAACCACCCCTGAAATCAACTTGCGATGGTTTCTTGACACTGCTGGACTGAAGAAATCAAGTGCTTACTTGGTTAATGGAATTCTGATGTTTGTTGCATGGCTGGTGGCAAGGATATTTTTGTTCATGTATGTATTTTACCACATCTATTTGCATTACGGTCAGATAATGCAGATGCATGCCTTTGGGTACTACCTGACATTTGTTGTGCCATCAGTGCTCTTTGTAATGAACACAATGTGGTTCATGAAGATCTTAAAAGGTGTGATGAAAACACTGGCAAAATGGCCATGA
>GRMZM5G825226_18 
GGGGGGGGGAAAGGTGCATAAGGGGGAGAACTTTTCGCGGCAGAATCCAACCAGCCAGCGAGGAAAAAACAGGACAAGAAAAAACCTCCCGCACATTGCGACCAATCCGGCATGGAATCGATTCCCAGAAGGGTCACAGAGATCAAAAGAAAACAACGGCCGAAGCATCCCGTCGCGTCCGCGGTAAGCCAAAAAAAGCATCGACCAGACCAGCATCCCGACGCGGACCGCGGGGAGGAAGAACAGAAAGAACCGTAACCCCCTCTGCATTGCGTGCAGGACCGAGACGCGATCGATGGACGAAAACCCCAT
>GRMZM2G016184_21 
GGGACCTATTACATTCCGTTATTCGATAATATCCACCTCTGCGTTGGGGGTTTCTGTCGGCTACTTCATCACTGATCTTGCAATGATCTTCTGGCTGTATCCTTCCCTTGGTGGAATGGAATATGTCCTCCACCATACTGTTTCCCTGGTTGCAATAGCTTACACAATGTTGTCTGGGGAAGGGCAGTTTTACACATACATGGTTCTCATTTCAGAGACAACCACCCCTGAAATCAACTTGCGATGGTTTCTTGACACTGCTGGACTGAAGAAATCAAGTGCTTACTTGGTTAATGGAATTGTGATGTTTGTTGCATGGCTGGTGGCAAGGATATTTTTGTTCATGTATGTATTTTACCACATCTATTTGCATTACGGTCAGATAATGCAGATGCATGCCTTTGGGTACTACCTGACATTTGTTGTGCCATCAGTGCTCTTTGTAATGAACACAATGTGGTTCATGAAGATCTTAAAAGGTGTGATGAAAACACTGGCAAAATGGCCATGA
>GRMZM2G077279_2 
TCAATCCTGATGGTTCTGCTTATTTCTTTCTCGTGTGAATGCTTTAAGTAGATCGAGCCCAAGAAATATGTTAAGCAGATTCATTCCTGCCATACCAAGTAGAGCTAGCGGAAGCTCAATGCCCTTCCCAAATTTGTGGGCATCAGAGATGAGCTTGTAAGTAATCAAGATATGGCATATCACCCTTGCTGTTACAAAGGTAGTCCAGTTGAGTACCCATTCCAGCTTCACCACTGTTCTGTCAAAATCCCGAAATCCAACCATTCGCCTGACTTTCCTTACATGTAAAAATATGGAGTGCAGCTCACATACAAGGGAGAGATTTAGGTAGTTGATTGTGACATTCCTATACAGAGCTAGTGTAAAGCAAATGAGTAGGATCAAGTGATGCATGAGAATTCCAGGAAGCCATCCACTGTATAGCCGGTATCGGAGCATGTCCAGTTGGTCATATGCAAAGTAGCCACAAGAAAAGCACAGAGCAGAATATGCTCCAATCCAACTGCCACCAAATAGTTCTTCATGCTCAAACAT
>GRMZM2G315726_17 
NNNNNNNNNNNNNNNNNNNNNNNNNNNNGGGAGGCGGAGAGCTACCCTGCCTACCCAGATTTCGCGGCCATTCCCCTTTTCGTCGTCTTCTTCCTCGTCGTCCGTTTCTTCCTCGACCGCTTCGTATTCGAGTGGTTAGCCAGGAAGCTGATTTTCAAGGAGGACGATGAGAAGAAGCTTGGCCCTACTACATATGCAGGCAAGAGAAAGATCAGGAAATTTAAAGAATCAGCTTGGAAATGCATGTATTTTCTTTCTGGGGAGCTATTGGCATTGTCTGTGACGTACAACGAGCCATGGTTCACAACCACAAGAAATTTCTGGGTTGGACCAGGCGATCAGATCTGGCCAGATCAAAAAATTAAATTGAAACTCAAGACAGTCTATATGTATGTTGCTGGCTTTTACACATACTCGATATTTGCCCTTTTGTTTTGGGAAATAAGGCGCTCAGACTTCGGTATTTCAATGACTCATCATGTAGCAACCGTCTGTCTGATAGCACTGTCTTACATATTCAGATTTGCTCGGGTGGGTTCAGTTGTCCTTGCCATTCATGATGCTACTGATGTGTTCCTGGAGCTTGGAAAAATTTCCAAGTATAGTGGCCATGAGTTGTTTGCAGATGTTTCATTTCTTGTTTTCGTCAGTTCTTGGGTACTCCTCCGCCTTATATATTATCCGTTCTGGATTCTCTGGAGCACGAGCTATGAAGTTGTTCTGACTCTAGACAAGGAAAAGCATAAAGTTGACGGGCCAATATACTACTACGTATTCAACAGTCTTCTCTTCTCCCTACTTGTTCTACACATATATTGGTGGGTTTTAATGTATCGCATGCTTGTGAAGCAAATACAGTCTAGAGGGCACGTTGGGGATGATATACGATCTGATTCTGAAGGTGAAGAGGAACATGAGGATTGA
>GRMZM2G170868_28 
NNNNNNNNNNNNNNNNNNNNNNNNNNNNNNNNNNNNNNNNNNNNNNGGGAGCGAGAGGCCTACCCGGCGTACGACGACTTCCTCGCGCTCCCCGTCTTCGTCCTTTTCTTCCCCACCGTCCGCTACCTCCTCGACCGCTTCGTCTTCGAGTGGGTTGCAAGGAGGCTTATAAATAGAAATGGACATCAGAGCACTAATAATGAAACAGAAGAAGGAAGGAAGAAGATAAGAAAATTCAAGGAATCAGCTTGGAAATGTGTTTATTTCCTGTCTGGAGAGCTTTTAGCTTTGTCGGTTACATATAACGAGCCTTGGTTCACCAATACCAGATATTTTTGGGTAGGACCAGGAGAACAGGTCTGGCCTGATCAAAAGATAAAATTGAAACTTAAGGCTGTATATATGTATGCTGCTGGATTCTACACATATTCCATATTTGCACTTATGTTTTGGGAAACAAGGCGTTCAGACTTTGGAGTGTCAATGTCACATCATGTTGCTACTGTCGTCCTGATTGTTCTATCTTACGTGTTCAGATTTGCTAGAGTTGGCTCTATAGTATTGGCAATTCATGATGCAAGTGATGTTTTCCTGGAAGTAGGGAAGATGTCCAAGTACAGTCATTGTGATTGGCTTGCCAATGTTTCGTTTCTGTTTTTTGTTATTTCATGGGTTCTTCTCCGCCTCACTTATTTTCCATTCTGGATTCTGAGAAGTACAAGCTATGAGGTCTTGTTGACTTTGGACAAAAAGAAGCACAATTTTGATGGTCCTATATACTATTATGTGTTCAATTCCCTTCTATTTTCACTACTTGTTCTCCACATATATTGGTGGGTCTTAATATATCGGATGCTTCTGAGACAAATCAAGACAAGAAATGTTGGAGATGATGTTCGATCTGATTCTGAAGGAGAAGACGACCATGAAGACTGA
>GRMZM2G021589_13 
ATGCACGGGAATTTCGGGCCCCAGGAGCAGATTCTGTGGCCGGCGTCGGTTCTCGCCGGCATCGTCATGTGCGGCGCCGTATATCAGATGACTCGACATGTCAGTTCTCGATGTTTCAAATGCTACAGTATGTTAAATAACAGGCAAAAGGTTGAGTGGAACAATAGGGGTTTCTCTACACTCCATGCATTGGTAGCTGCTGCCGTTTCTTTCTACCTGGTCATGATCTCTGACCTCTTCAATGAAGATGCGCACAATAGCATAATAATTGACACAAAATCGTGGCTATCCGATTGCATGTTTGGGGTCTCGATCGGTTACTTTTTGACAGACTTGACGATGATCATGCTGTATTTTCCTTCTTTAGGTGGAAATGAGTATCTCTTGCATCACGGACTTTCTATGTATGCAATTGGTCTTGCTTTGTTGAGTGGCAAAGCACACATGTACATCCTCATGGTCCTCTTCACCGAAATCACGACTCCCTTTGTGAACCTCAGATGGTATTTGGACGTTGCTGGTCAGAAGACTTGCGATCTTTACTTATACAATGGTGTGGCTCTATTTGTTGGATGGCTGGTACAATAACTGCTCTCATGAGCCATCAATTTCTTTTAA
>GRMZM2G083427_5 
NNNNNNNNNNNNNNNNNNNNNNNNNNNNNNNNNNNNNNNNNNNNNNNNNNNNNNNNNNNNNNNNNNNNNNNNNNNNNNNNNNNNNNNNNNNNNNNNCCATTAGCAGTCTACCTTTTCAACACCAAAGCTTCTAAGTTGATGAATAATGAGGCCAGGCAAGCAAAGATTGTCAAGTTCTCAGAGTCCATTTGGAAACTTACCTACTATGCTTCTGTTCAAGCATGGGTCCTCATGATAATAAAGCAGGAACCATGGTCATTGGATATGATGCAATACTTTGATGGCTGGCCGAACCAACCCATCGTGTCTTCATTGATGCTTTTCTATATGTGCCAGTGTGGATTTTATATCTATAGCATCGGTGCTCTTGTTGCTTGGGAAACCCGCAGAAAAGATTTTGCTGTAATGATGTCTCATCATGTAATAACATCTACTCTAATTGGAGTTTCATATCTGACTGGTCTTGTAGTTTTGGACTTATTGCTGTTGCCGTTGCAATGGCAGCTATCATTCCATCACATTCTTGAGGAAGCTGGATGA
>GRMZM2G016551_16 
ATGTATGCTGCTGGATTTTACACATATTCAATTTTCGCTCTTCTGTTCTGGGAAACAAGGCGTTCGGACTTTGGAGTATCAATGTCCCACCATATAGCAACTGTTGTTCTGATTGTTCTTTCCTACATTTTCAGATTTGCTCGTGTTGGCTCTGTTGTTTTAGCCCTTCATGATGCAAGTGATATATTCCTAGAGATTGGGAAGATGGCCAAGTACAGTAGCTGCGAGTGGCTAGCAGTTGTGGCATTTCTTTTTTTCGTGGCATCGTGGATACTTCTCCGGCTTGTTATATTCCCTTTCTGGATCCTAAGAAGCACAAGCTATGAAGTACTGCTGACCCTGGACAAGGAGAAACATCAGTTTTATGGCCCCATATACTATTATGTTTTCAACTGTCTTCTGTTCTCACTCCTAGTTCTTCACATATATTGGTGGGTACTGATATGGCGGATGCTAGTTAAGCAGATTCAATCGAAAGGGCATGTTGGTGATGATGTTCGATCCGATTCTGAAGGCGAAGAGGAACATGAAGATTAA
>GRMZM2G163426_6 
ATGGCGGCGCTCCTGGAGCTGTTCCTGGGCTCCTCTCCCGCGCTGGTGGACTGGGAGGCAGAGGTCTACCCGGCGTACGGGGACTTCGTCGTACTCCCCTTACTCGTCGCTTTCTTCCCCGCCGCCCGGTTCCTCCTCGACCGACTCGTCTTCGAGGTTTTAGCACGAAAATTTATATTTGGAAAGGGACATGATAAGCTTGCTGAAACAGATGACAGTAGAAAGAAAATCAATAAATTTAAGGAATCAGCATGGAAGTTTGTTTATTTTCTTTCTGGCGAACTGCTTTCACTATCTGTAACATACAATGAGCCATGGTTTAAGAACACCAGATACTTTTGGATAGGCCCTGGTGACCAGATCTGGCCTGATCAGAAGATAAAACTGAAGCTCAAAGCTGTCTACATGTATGCTGCTGGATTTTACACATATTCAATTTTCGCTCTCCTGTTCTGGGAAACAAGACGTTCGGACTTTGGAGTATCAATGTCCCACCATATAGCAACTGTTGTTCTGATTGTTCTTTCCTACATTTTCCGATTCGCTCGTGTTGGCACTGTTGTTTTAGCCCTTCATGATGCAAGTGATATATTCCTAGAGATTGGGAAGATGGCCAAGTACAGTAGCTGCGAGTGGCTAGCAGTTATGGCATTTCTTCTTTTTGTGGCATCGTGGATACTTCTTCGGCTCGTTATGTTCCCTTTCTGGATCCTAAGAAGCACAAGCTATGAAGTGCTGCTGACCTTGGATAGGGAGAAGCATCGATTTTATGGCCCCATATACTACTATGTTTTCAACTGTCTTCTGTTCTCACTCCTAGTTCTTCACATATATTGGTGGGTACTGATATGGCGGATGCTAGTTAAACAGATTCAATCGAAAGGGCGTGTTGGTGATGATGTTCGATCCGATTCTGAAGGCGAAGATGAGCATGAAGATTAA
>GRMZM2G151521_6 
TTACTCGTCATCCTCAGAATCAGATCGAACATCATCTGTAACCTGTCCTTTATTATTCAATTGTCTCATTATCATCAAACATATGAGTTTCCACCAGTACATATGGAATACAAGCAATGTGAGAAGCATTGTATTGAAGATATAGTACAAAGCTGTAGGGAATTCATCCAGCTTCCTCCAGAATGTGATGGAATGATAGCTAGAGGCTTTGATTATCCAAAACGGGAAGTAAATCAAACGCAATAGAAGCCAGGAGATAGCGAAGAGACCGAAAAACAAGCTAGCCCCCAACTCCTTTTCTGTGTACTTGCACAATTTGGCAGTCTCAAGAAACACATCACTTGTATCATGAAGAGCAAGAACGATGGTCCCAATTCGAAAAAATCCTGTCAGATATGAAACTCCAATAAGAGTAGATGTTATTACATGATGAGACATCATTACAGCAAAATCTTTTCTGCGGGTTTCCCAAGCAACAAGAGCACCAATGCTGTAGATATAAAATCCACACTGGCACATATAGAAAAGCATCAACGAGGACACGATGGGTTGATTTGGCCAGCCATCAAAGTACTGCACCATATCCAACGACCATGGTTCTTGCTTTATTATCATGAGGACCCATGCTTGAACAGAAGCATAGTATGTAAGTTTCCAAATGGACTCCGAGAATTTGACAATCTTTGCTTGCCTGGCCTCATCACTCATCAACTTAGAAGCTTTAGTGTTGAAAAGGTAGACTGCCAATGGCTTGTAGACGAGGAGGTCGAGCAGGAAGCGGGCGCAGAAGAAAACGAGGGAGAAGAGGAGCGCTACGGAGACCGCCTCTCCGCCGCGTACCGCCATCAT
>GRMZM2G444643_5 
TCAATCTTCATGGTCGTCTTCTCCTTCAGAATCAGATCGAACATCATCTCCAACATTTCTTGTCTTGATTTGTCTCACAAGCATCCGATATATTAAAACCCACCAATATATGTGGAGAACAAGTAGTGAAAATAGAAGGGAATTGAACACATAATAGTATATAGGACCATCAAAATTGTGCTTCTTTTTGTCCAAAGTCAACAAGACCTCATAGCTTGTACTTCTCAGAATCCAGAACGGAAAATATGTGAGGCGGAGAAGAACCCATGAAATAACAAAAAACAGAAACGAAACATTGGCAAGCCAATCACAATGGCTGTACTTGGACATCTTCCCTACTTCCAGGAAAACGTCACTTGCATCATGAATTGCCAATACTATAGAGCCAACTCTAGCAAATCTGAACACATAAGATAGAACAATCAGAACAACAGTAGCAACATGATGTGACATTGACACTCCAAAGTCTGAACGCCTTGTTTCCCAAAACATAAGTGCAAATATGGAATATGTGTAGAATCCAGCAGCATACATATATACAGCCTTAAGTTTCAATTTTATCTTTTGGTCAGGCCAGACCTGTTCTCCTGGTCCTACCCAAAAATATCTGGTATTGGTGAACCAAGGCTCATTATATGTGACAGACAAAGATAAAAGCTCTCCAGACAGGAAATAAACACATTTCCAAGCTGATTCCTTGAATTTTCTTATCTTCTTCCTTGCCTCTTCTGTTTCATTATTAGCTCTCTGATGTCCCTGCCCATGTATAAGCCTCATTGCAACCCANNNNNNNNNNNNNNNNNNNNNNNNNNNNNNNNNNNNNNNNNNNNNNNNNNNNNNNNNNNNNNNNNNNNNNNNNNNNNNNNNNNNNNNNNNNNNNNNNNNNNNNNNNNNNNNNNNNNNNNNNNNNNNNNNNNNNNNNNNNNNNNNNNNNNNNNNNNNNNNNNNNNNNNNNNNNNNNNNNNNNNNNNNNNNNNNNNNNNNNNNNNNNNNNNNNNNNNNNNNNNNNNNNNNNNNNNNNNNNNNNNNNNNNNNNNNNNNNNNNNNNNNNNNNNNNNNNNNNNNNNNNNNNNNNNNNNNNNNNNNNNNNNNNNNNNNNNNNNNNNNNNNNNNNNNNNNNNNNNNNNNNNNNNNNNCTGCGTCGACGAGCGTCGGTCGGCTCGCGGTTGCGACCGTGGGTGGGGGCAGCAGGTTGGGGAGGAAGAACATGGCGAAGGCCGGGAAGACGAACGGGACGTCCGACGACGGCGAAAACGATGGTGCGCGCATGATGTGAAACGTCCTCGTGGACGTGCAANNNNNNNNNNNNNNNTCGGTGTCAGGGCTGGTGTCGAACGAATACGAGGAGGAGGCGCATGCTCCTACGCCCTCTGCCGAGAATGGGGTGGCGCGGAGGTGGAGGCATGAGGGGAGAGAGAAAAGAAGTAGAATGGCGAACGAGGTGGTGGCAACTGAGGTGAGGACCATCAT
>GRMZM2G132084_17 
ATGTTGTCTGGGGAAGGGCAGTTTTACACATACATGGTTCTCATTTCAGAGACAACCACCCCTGAAATCAACTTGCGATGGTTTCTTGACACTGCTGGACTGAAGAAATCAAGTGCTTACTTGGTTAATGGAATTCTGATGTTTGTTGCATGGCTGGTGGCAAGGATATTTTTGTTCATGTATGTATTTTACCACATTTATTTGCATTACAGTCAGATAATGCAGATGCATGCCTTTGGGTACTACCTGACGTTTGTTGTGCCATCGGTGCTCTTTGTAATGAACACAATGTGGTTCATGAAGATCTTAAAAGGCGTGATGAAAACACTGGCAAAATGGTCATGA
>GRMZM2G016551_19 
ATGTATGCTGCTGGATTTTACACATATTCAATTTTCGCTCTTCTGTTCTGGGAAACAAGGCGTTCGGACTTTGGAGTATCAATGTCCCACCATATAGCAACTGTTGTTCTGATTGTTCTTTCCTACATTTTCAGATTTGCTCGTGTTGGCTCTGTTGTTTTAGCCCTTCATGATGCAAGTGATATATTCCTAGAGATTGGGAAGATGGCCAAGTACAGTAGCTGCGAGTGGCTAGCAGTTGTGGCATTTCTTCTTTTCGTGGCATCGTGGATACTTCTCCGGCTTGTTATATTCCCTTTCTGGATCCTAAGAAGCACAAGCTATGAAGTACTGCTGACCCTGGACAAGGAGAAACATCAGTTTTATGGCCCCATATACTATTATGTTTTCAACTGTCTTCTGTTCTCACTCCTAGTTCTTCACATATATTGGTGGGTACTGATATGGCGGATGCTAGTTAAGCAGATTCAATCGAAAGGGCATGTTGGTGATGATGTTCGATCCGATTCTGAAGGCGAAGAGGAACATGAAGATTAA
>GRMZM2G077279_13 
TCAATCCTGATGGTTCTGCTTATTTCTTTCTCGTGTGAATGCTTTAAGTAGATCGAGCCCAAGAAATATGTTAAGCAGATTCATTCCTGCCATACCAAGTAGAGCTAGCGGAAGCTCAATGCCCTTCCCAAATTTGTGGGCATCAGAGATGAGCTTGTAAGTAATCAAGATATGGCATATCACCCTTGCTGTTACAAAGGTAGTCCAGTTGAGTACCCATTCCAGCTTCACCACTGTTCTGTCAAAATCCCGAAATCCAACCATTCGCCTGACTTTCCTTACATGTAAAAATATGGAGTGCAGCTCACATACAAGGGAGAGATTTAGGTAGTTGATTGTGACATTCCTATACAGAGCTAGTGTAAAGCAAATGAGTAGGATCAAGTGATGCACGAGAATTCCAGGAAGCCATCCACTGTATAGCCGGTATCGGAGCATGTCCAGTTGGTCATATGCAAAGTAGCCACAAGAAAAGCACAGAGCAGAATATGCTCCAATCCAACTGCCACCAAATAGTTCTTCATGCTCAAACAT
>GRMZM2G016184_11 
GGGACCTATTACATTCCGTTATTCGATAATATCCACCTCTGCGTTGGGGGTTTCTGTCGGCTACTTCATCACTGATCTTGCAATGATCTTCTGGCTGTATCCTTCCCTTGGTGGAATGGAATATGTCCTCCACCATACTGTTTCCCTGGTTGCAATAGCTTACACAATGTTGTCTGGGGAAGGGCAGTTTTACACATACATGGTTCTCATTTCAGAGACAACCACCCCTGAAATCAACTTGCGATGGTTTCTTGACACTGCTGGACTGAAGAAATCAAGTGCTTACTTGGTTAATGGAATTCTGATGTTTGTTGCATGGCTGGTGGCAAGGATATTTTTGTTCATGTATGTATTTTACCACATCTATTTGCATTACGGTCAGATAATGCAGATGCATGCCTTTGGGTACTACCTGACATTTGTTGTGCCATCAGTGCTCTTTGTAATGAACACAATGTGGTTCATGAAGATCTTAAAAGGTGTGATGAAAACACTGGCAAAATGGCCATGA
>GRMZM2G315726_6 
ATGGCCTTCTCACCCCCGCTGATCGACTGGGAGGCGGAGAGCTACCCTGCCTACCCAGATTTCGCGGCCATTCCCCTTTTCGTCGTCTTCTTCCTCGTCGTCCGTTTCTTCCTCGACCGCTTCGTATTCGAGTGGTTAGCCAGGAAGCTGATTTTCAAGGAGGAGGATGAGAAGAAGCTTGGCCCTACTACATATGCAGGCAAGAGAAAGATCAGGAAATTTAAAGAATCAGCTTGGAAATGCATGTATTTTCTTTCTGGGGAGCTATTGGCATTGTCTGTGACGTACAACGAGCCATGGTTCACAACCACAAGAAATTTCTGGGTTGGACCAGGCGATCAGATCTGGCCAGATCAAAAAATTAAATTGAAACTCAAGACAGTCTATATGTATGTTGCTGGCTTTTACACATACTCGATATTTGCCCTTTTGTTTTGGGAAATAAGGCGCTCAGACTTCGGTATTTCAATGACTCATCATGTAGCAACCGTCTGTCTGATAGCACTGTCTTACATATTCAGATTTGCTCGGGTGGGTTCAGTTGTCCTTGCCATTCATGATGCTACTGATGTGTTCCTGGAGCTTGGAAAAATTTCCAAGTATAGTGGCCATGAGTTGTTTGCAGATGTTTCATTTCTTGTTTTCGTCAGTTCTTGGGTACTCCTCCGCCTTATATATTATCCGTTCTGGATTCTCTGGAGCACGAGCTATGAAGTTGTTCTGACTCTAGACAAGGAAAAGCATAAAGTTGACGGGCCAATATACTACTATGTATTCAACAGTCTTCTCTTCTCTCTACTTGTTCTACACATATATTGGTGGGTTTTAATGTATCGGATGCTTGTGAAGCAAATACAGTCTAGAGGGCACGTTGGCGATGATATACGATCTGATTCTGAAGGTGAAGAGGAACATGAGGATTGA
>GRMZM2G075023_3 
TCAGCGACGAGCTTGTAAGTTATCAAGATATGACATATCACCCTTGCTGTCACAAAGGTAGTCCAGTTGAGTAACCATTCCAGCTTCACCATTGTTCTGTCGAAATCTCGAAATCCAACCATTCGCCTCACTTTCCTTACATGCAAAAATATGGAGTGCAGCGGAGACGGATGTGAGGGAGGAGTGGAGGAGCGATACGGCGGTGTTGACGAAGAGNNNNNNNNNNNNNNNNNNNNNNNNNNNNNNNNNNNNNNNNNNNNNNNNNNNNNNNNNNNNNNNNNNNNNNNNNNNNNNNNNNNNNNNNNNNNNNNNNNNNNNNNNNNNNNNNNNNNNNNNNNNNNNNNNNNNNNNNNNNNNNNNNNNNNNNNNNNNNNNNNNNNNNNNNNNNNNNNNNNNNNNNNNNNNNNNNNNNNNNAT
>GRMZM5G825226_28 
GGGGGGGGGAAAGGTGCATAAGGGGGAGAACTTTTCGCGGCAGAATCCAACCAGCCAGCGAGGAAAAAACAGGACAAGAAAAAACCTCCCGCACATTGCGACCAATCCGGCATGGAATCGATTCCCAGAAGGGTCACAGAGATCAAAAGAAAACAACGGCCGAAGCATCCCGTCGCGTCCGCGGTAAGCCAAAAAAAGCATCGACCAGACCAGCATCCCGACGCGGACCGCGGGGAGGAAGAACAGAAAGAACCGTAACCCCCTCTGCATTGCGTGCAGGACCGAGACGCGATCGATGGACGAAAACCCCAT
>GRMZM2G016184_10 
GGGACCTATTACATTCCGTTATTCGATAATATCCACCTCTGCGTTGGGGGTTTCTGTCGGCTACTTCATCACTGATCTTGCAATGATCTTCTGGCTGTATCCTTCCCTTGGTGGAATGGAATATGTCCTCCACCATACTGTTTCCCTGGTTGCAATAGCTTACACAATGTTGTCTGGGGAAGGGCAGTTTTACACATACATGGTTCTCATTTCAGAGACAACCACCCCTGAAATCAACTTGCGATGGTTTCTTGACACTGCTGGACTGAAGAAATCAAGTGCTTACTTGGTTAATGGAATTCTGATGTTTGTTGCATGGCTGGTGGCAAGGATATTTTTGTTCATGTATGTATTTTACCACATCTATTTGCATTACGGTCAGATAATGCAGATGCATGCCTTTGGGTACTACCTGACATTTGTTGTGCCATCAGTGCTCTTTGTAATGAACACAATGTGGTTCATGAAGATCTTAAAAGGTGTGATGAAAACACTGGCAAAATGGCCATGA
>GRMZM2G021589_2 
ATGCACGGGAATTTCGGGCCCCAGGAGCAGATTCTGTGGCCGGCGTCGGTTCTCGCCGGCATCGTCATGTGCGGCGCCGTATATCAGATGACTCGACATGTCAGTTCTCGATGTTTCAAATGCTACAATATGTTAAATAACAGGCAAAAGGTTGAGTGGAACAATCGGGGTTTCTCTACAGTCCATGCATTGGTAGCTGCTGCCGTTTCTTTCTACCTGGTCATGATCTCTGACCTCTTCAATGAAGATGCGCACAATAGCATAATAATTGACAGAAAATCATGGCTATCCGATTGCATGTTTGGGGTCTCGATCGGTTACTTTTTGACAGACTTGACGATGATCATGCTGTATTTTCCTTCTTTAGGTGGAAATGAGTATCTCTTGCATCACGGACTTTCTATGTATGCAATTGGTCTTGCTTTATTGAGTGGCAAAGCACACATGTACATCCTCATGGTCCTCTTCACCGAAATCACGACTCCCTTTGTGAACCTCAGATGGTATTTGGACGTTGCTGGTCAGAAGACTTGCAATCTTTACTTATACAATGGTGTGGCTCTATTTGTTGGATGGCTGGTACAACAACTGCTCTCACGAGTCATCAATTTCTTTTAA
>GRMZM2G132084_6 
ATGTTGTCTGGGGAAGGGCAGTTTTACACATACATGGTTCTCATTTCAGAGACAACCACCCCTGAAATCAACTTGCGATGGTTTCTTGACACTGCTGGACTGAAGAAATCAAGTGCTTACTTGGTTAATGGAATTCTGATGTTTGTTGCATGGCTGGTGGCAAGGATATTTTTGTTCATGTATGTATTTTACCACATTTATTTGCATTACAGTCAGATAATGCAGATGCATGCCTTTGGGTACTACCTGACGTTTGTTGTGCCATCGGTGCTCTTTGTAATGAACACAATGTGGTTCATGAAGATCTTAAAAGGCGTGATGAAAACACTGGCAAAATGGTCATGA
>GRMZM2G444643_26 
TCAATCTTCATGGTCGTCTTCTCCTTCGGAATCAGATCGAACATCATCTCCAACATTTCTTGTCTTGATTTGTCTCACAAGCATCCGGTATATTAAAACCCACCAATATATGTGGAGAACAAGTAGTGAAAATAGAAGGGAATTGAACACATAATAGTATATAGGACCATCAAAATTGTGCTTCTTTTTGTCCAAAGTCAACAAGACCTCATAGCTTGTACTTCTCAGAATCCAGAACGGAAAATATGTGAGGCGGAGAAGAACCCATGAAATAACAAAAAACAGAAACGAAACATTGGCAAGCCAATCACAATGGCTGTACTTGGACATCTTCCCTACTTCCAGGAAAACGTCACTTGCATCATGAATTGCCAATACTATAGAGCCAACTCTAGCAAATCTGAACACATAAGATAGAACAATCAGAACAACAGTAGCAACATGATGTGACATTGACACTCCAAAGTCTGAACGCCTTGTTTCCCAAAACATAAGTGCAAATATGGAATATGTGTAGAATCCAGCAGCATACATATATACAGCCTTAAGTTTCAATTTTATCTTTTGGTCAGGCCAGACCTGTTCTCCTGGTCCTACCCAAAAATATCTGGTATTGGTGAACCAAGGCTCATTATATGTGACAGACAAAGATAAAAGCTCTCCAGACAGGAAATAAACACATTTCCAAGCTGATTCCTTGAATTTTCTTATCTTCTTCCTTGCCTCTTCTGTTTCATTATTAGCTCTCTGATGTCCCTGCCCATGTATAAGCCTCATTGCAACCCANNNNNNNNNNNNNNNNNNNNNNNNNNNNNNNNNNNNNNNNNNNNNNNNNNNNNNNNNNNNNNNNNNNNNNNNNNNNNNNNNNNNNNNNNNNNNNNNNNNNNNNNNNNNNNNNNNNNNNNNNNNNNNNNNNNNNNNNNNNNNNNNNNNNNNNNNNNNNNNNNNNNNNNNNNNNNNNNNNNNNNNNNNNNNNNNNNNNNNNNNNNNNNNNNNNNNNNNNNNNNNNNNNNNNNNNNNNNNNNNNNNNNNNNNNNNNNNNNNNNNNNNNNNNNNNNNNNNNNNNNNNNNNNNNNNNNNNNNNNNNNNNNNNNNNNNNNNNNNNNNNNNNNNNNNNNNNNNNNNNNNNNNNNNNNCNGCGTCGNNNNGCGTCGGTCGGCTCGCGGCTGCGACCGTGGGTGGGGGCAGCAGGTTGGGGAGGAAGAACATGGCGAAGGCCGGGAAGACGAACGGGACGTCCGACGACGGCGAAAACGATGGTGCGCGCATGATGTGAAACGTCCTCGTGGACGTGCAATAGCCACTGCGCGAGTCGGTGTCAGGGCTGGTGTCGAACGAATACGGGGAGGAGGCGCATGCTCCTACGCCCTCTGCCGAGAATGGGGTGGCGCGGAGGTGGAGGCATGAGGGGAGAGAGAAAAGAAGTAGAATGGCGAACGAGGTGGTGGCAACTGAGGTGAGGACCATCAT
>GRMZM2G083427_29 
NNNNNNNNNNNNNNNNNNNNNNNNNNNNNNNNNNNNNNNNNNNNNNNNNNNNNNNNNNNNNNNNNNNNNNNNNNNNNNNNNNNNNNNNNNNNNNNNCCATTAGCAGTCTACCTTTTCAACACCAAAGCTTCTAAGTTGATGAATAATGAGGCCAGGCAAGCAAAGATTGTCAAGTTCTCAGAGTCCATTTGGAAACTTACCTACTATGCTTCTGTTCAAGCATGGGTCCTCATGATAATAAAGCAGGAACCATGGTCATTGGATATGATGCAATACTTTGATGGCTGGCCGAACCAACCCATCGTGTCTTCATTGATGCTTTTCTATATGTGCCAGTGTGGATTTTATATCTATAGCATCGGTGCTCTTGTTGCTTGGGAAACCCGCAGAAAAGATTTTGCTGTAATGATGTCTCATCATGTAATAACATCTACTCTAATTGGAGTTTCATATCTGACTGGTCTTGTAGTTTTGGACTTATTGCTGTTGCCGTTGCAATGGCAGCTATCATTCCATCACATTCTTGAGGAAGCTGGATGA
>GRMZM2G163426_17 
ATGGCGGCGCTCCTGGAGCTGTTCCTGGGCTCCTCTCCCGCGCCGGTGGACTGGGAGGCAGAGGTCTACCCGGCGTACGGGGACTTCGCCGTACTCCCCTTACTCGTCGCCTTCTTCCCCGCCGTCCGGTTCCTCCTCGACCGACTCGTCTTCGAGGTTTTAGCACGAAAATTTATATTTGGAAAGGGACATGATAAGCTTGCTGAAACAGATGACAGTAGAAAGAAAATCAATAAATTTAAGGAATCAGCATGGAAGTTTGTTTATTTTCTTTCTGGCGAACTGCTTTCACTATCTGTAACATACAATGAGCCATGGTTTAAGAACACAAGATACTTTTGGATAGGCCCTGGTGACCAGATCTGGCCTGATCAGAAGATAAAACTGAAGCTCAAAGCTGTCTACATGTATGCTGCTGGATTTTACACATATTCAATTTTCGCTCTCCTGTTCTGGGAAACAAGACGTTCGGACTTTGGAGTATCAATGTCCCACCATATAGCAACTGTTGTTCTGATTGTTCTTTCCTACATTTTCCGATTCGCTCGTGTTGGCACTGTTGTTTTAGCCCTTCATGATGCAAGTGATATATTCCTAGAGATTGGGAAGATGGCCAAGTACAGTAGCTGCGAGTGGCTAGCAGTTATGGCATTTCTTCTTTTTGTGGCATCGTGGGTACTTCTTCGCCTCGTTATGTTCCCTTTCTGGATCCTAAGAAGCACAAGCTATGAAGTGCTGCTGACCTTGGACAGGGAGAAGCATCGATTTTATGGCCCCATATACTACTATGTTTTCAACTGTCTTCTGTTCTCACTCCTAGTTCTTCACATATATTGGTGGGTATTGATATGGCGGATGCTAGTTAAACAGATTCAATCGAAAGGGCGTGTTGGTGATGATGTTCGATCCGATTCTGAAGGCGAAGATGAGCATGAAGATTAA
>GRMZM2G020148_18 
NNNNNNNNNNNNNNNNNNNNNNNNNNNNNTNNNNNNNNNNNNNNNNNNNNNNNNNNNNNNNNNNNNNNNNNNNNNNNNNNNNNNNNNNNNNNNNNNNNNNNNNNNNNNNNNNNNNNNNNNNNNNNNNNNNNNNNNNNNNNNNNNNNNNNNNNNNNNNNNNNNNNNNNNNNNNNNNNCGGCGGAGAAGGTGGCGGCGAAGAGCNCGTCGACGAGGAGGTTCAGCTCCGTGTCCCGCNCGCCCAGCTCCTTGAGCATCTCCCGCAGGTGCAGCAGCGNNNNNNNNNNNNNNNNNNNNNNNNNNNNNNNNNNNNNNNNNNNNNNNNNNNNNNNNNNNNNNNGCCCCGCGCCGATGCCGACGATGCTGACCAGGTGGTGCACGGCGTTGTCCAGCCGCGTGTCGCCGTTGAGGTGGCAGNNNNNNNNNNNNNNNNNNNNNNNNNNNNNNNNNNNNNNNNNNNNNNNNNNNNNNNNNNNNNNNNNNNNNNNNNNNNNNNNNNNNNNNNNNNNNNNNNNNNNNNNNNNNNNNNNNNNNNNNNNNNNNNNNNNNNNNNNNNNNNNNNNNNNNNNNNNNNNNNNNNNNNNNNNNNNNNNNNNNNNNNNNNNNNNNNNNNNNNNNNNNNNNNNNNNNNNNNNNNNNNNNNNNNNNNNNNNNNNNNNNNNNNNNNNNNNNNNNNNNNNNNNNNNNNNNNNNNNNNNNNNNNNNNNNNNNNNNNNCGCCGCCGCAGTCGCCAT
>GRMZM2G444643_29 
TCAATCTTCATGGTCGTCTTCTCCTTCAGAATCAGATCGAACATCATCTCCAACATTTCTTGTCTTGATTTGTCTCACAAGCATCCGATATATTAAAACCCACCAATATATGTGGAGAACAAGTAGTGAAAATAGAAGGGAATTGAACACATAATAGTATATAGGACCATCAAAATTGTGCTTCTTTTTGTCCAAAGTCAACAAGACCTCATAGCTTGTACTTCTCAGAATCCAGAACGGAAAATATGTGAGGCGGAGAAGAACCCACGAAATAACAAAAAACAGAAACGAAACATTGGCAAGCCAATCACAATGGCTGTACTTGGACATCTTCCCTACTTCCAGGAAAACGTCACTTGCATCATGAATTGCCAATACTATAGAGCCAACTCTAGCAAATCTGAACACGTAAGATAGAACAATCAGAACAACAGTAGCAACATGATGAGACATTGACACTCCAAAGTCTGAACGCCTTGTTTCCCAAAACATAAGTGCAAATATGGAATATGTGTAGAATCCAGCAGCATACATATATACAGCCTTAAGTTTCAATTTTATCTTTTGGTCAGGCCAGACCTGTTCTCCTGGTCCTACCCAAAAATATCTGGTATTGGTGAACCAAGGCTCATTATATGTGACAGACAAAGATAAAAGCTCTCCAGACAGGAAATAAACACATTTCCAAGCTGATTCCTTGAATTTTCTTATCTTCTTCCTTGCCTCTTCTGTTTCATTATTAGCTCTCTGATGTCCCTGCCCATGTATAAGCCTCATTGCAACCCANNNNNNNNNNNNNNNNNNNNNNNNNNNNNNNNNNNNNNNNNNNNNNNNNNNNNNNNNNNNNNNNNNNNNNNNNNNNNNNNNNNNNNNNNNNNNNNNNNNNNNNNNNNNNNNNNNNNNNNNNNNNNNNNNNNNNNNNNNNNNNNNNNNNNNNNNNNNNNNNNNNNNNNNNNNNNNNNNNNNNNNNNNNNNNNNNNNNNNNNNNNNNNNNNNNNNNNNNNNNNNNNNNNNNNNNNNNNNNNNNNNNNNNNNNNNNNNNNNNNNNNNNNNNNNNNNNNNNNNNNNNNNNNNNNNNNNNNNNNNNNNNNNNNNNNNNNNNNNNNNNNNNNNNNNNNNNNNNNNNNNNNNNNNNNNNNNNNNNNNNNNNNNNNNNNNNNNNNNNNNTGCGACCGTGGGTGGGGGCAGCAGGTTGGGGAGGAAGAACAGGACGAAGGCCGGGAAGACGAACGGGACGTCCGACGACGGCGAAAACGATGGTGCGCGCATGATGTGAAACGTCCTCGTGGACGTGCAATAGCNNNNNNNCGAGTCGGTGTCAGGGCTGGTGTCGGACGAATACGGGGAGAAGGCGCATGCTCCTACGCCCTCTGCCGAGAATGGGGTGGCGCGGAGGTGGAGGCATGAGGGGAGAGAGAAAAGAAGTAGAATGGCGAACGAGGTGGTGGCAACTGAGNNNNNNNNNNNNNN
>GRMZM2G083427_26 
ATGGCAGTCCACGGCGGAGAGGCGGTCTCCGTCGCGCTCCTCTTCTCCCTCGCTTTCTTCTGCGCTCGCCTCCTGCTCGACCGCCTCNNNNNNNNNCCATTAGCAGTCTACCTTTTCAACACCAAAGCTTCTAAGTTGATGAATAATGAGGCCAGGCAAGCAAAGATTGTCAAGTTCTCAGAGTCCATTTGGAAACTTACCTACTATGCTTCTGTTCAAGCATGGGTCCTCATGATAATAAAGCAGGAACCATGGTCATTGGATATGATGCAATACTTTGATGGCTGGCCGAACCAACCCATCGTGTCTTCATTGATGCTTTTCTATATGTGCCAGTGTGGATTTTATATCTATAGCATCGGTGCTCTTGTTGCTTGGGAAACCCGCAGAAAAGATTTTGCTGTAATGATGTCTCATCATGTAATAACATCTACTCTAATTGGAGTTTCATATCTGACTGGTCTTGTAGTTTTGGACTTATTGCTGTTGCCGTTGCAATGGCAGCTATCATTCCATCACATTCTTGAGGAAGCTGGATGA
>GRMZM2G151521_17 
TTACTCGTCATCCTCAGAATCAGATCGAACATCATCTGTAACCTGTCCTTTATTATTCAATTGTCTCATTATCATCAAACATATGAGTTTCCACCAGTACATATGGAATACAAGCAATGTGAGAAGCATTGTATTGAAGATATAGTACAAAGCTGTAGGGAATTCATCCAGCTTCCTCCAGAATGTGATGGAATGATAGCTAGAGGCTTTGATTATCCAAAACGGGAAGTAAATCAAACGCAATAGAAGCCAGGAGATAGCGAAGAGACCGAAAAACAAGCTAGCCCCCAACTCCTTTTCTGTGTACTTGCACAATTTGGCAGTCTCAAGAAACACATCACTTGTATCATGAAGAGCAAGAACGATGGTCCCAATTCGAAAAAATCCTGTCAGATATGAAACTCCAATAAGAGTAGATGTTATTACATGATGAGACATCATTACAGCAAAATCTTTTCTGCGGGTTTCCCAAGCAACAAGAGCACCAATGCTGTAGATATAAAATCCACACTGGCACATATAGAAAAGCATCAACGAGGACACGATGGGTTGATTTGGCCAGCCATCAAAGTACTGCACCATATCCAACGACCATGGTTCTTGCTTTATTATCATGAGGACCCATGCTTGAACAGAAGCATAGTATGTAAGTTTCCAAATGGACTCCGAGAATTTGACAATCTTTGCTTGCCTGGCCTCATCACTCATCAACTTAGAAGCTTTAGTGTTGAAAAGGTAGACTGCCAATGGNNNNNNNNNNNNNNNNNNNNNNNNNNNNNNNNNNNNNNNNNNNNNNNNNNNNNNNNNNNNNNNNNCGGAGACCGCCTCTCCGCCGCGTACCGCCATCAT
>AC210013_12 
CTATGTGTCTTTCTTTGACTTGGGAGGGGCCTGCTGCTTCCATTCCCTGACGAGCTCCTTCCAGAGGTTCCAAATCCACAGGTTGCTGACCGCAATGGCGGTGCCGACAACCAGGATCCAGGAGATCCGCACCCACCACGGAATGACGTCGACGGCCTGGCCGGACAGGTAGAAGGCGGCCATCTTGAGGAGGAAGAGCGGGCCGGCNNNNNNNNNNNNNNNNNNNNNNNNNNNNNNNNNNNNNNNNNNNNNNNNNNNNNNNNNNNNNNNNNNNNNNNNNNNNNNNNNNNNNNNNNNNNNNNNNNNNNNNNNNNNNNNNNNNNNNNNNNNNNNNNNNNNNNNNNNNNNNNNNNNNNNNNNNNNNNNNNNNNNNNNNNNNNNNNNNNNNNNNNNNNNNNNNNNNNNNNNNNNNNNNNNNNNNNNNNNNNNNNNNNNNNNNNNNNNNNNNNNNNNNNNNNNNNNNNNNNNNNNNNNNNNNNNNNNNNNNNNNNNNNNNNNNNNNNNNNNNNNNNNNNNNNNNNNNNNNNNNNNNNNNNNNNNNNNNNNNNNNNNNNNNNNNNNNNNNNNNNNNNNNNNNNNNNNNNNNNNNNNNNNNNNNNNNNNNNNNNNNNNNNNNNNNNNNNNNNNNNNNNNNNNNNNNNNNNNNNNNNNNNNNNNNNNNNNNNNNNNNNNNNNNNNNNNNNNNNNNNNNNNNNNNNNNNNNNNNNNNNNNNNNNNNNNNNNNNNNNNNNNNNNNNNNNNNNNNNNNNNNNAGGACGCCAGCAAATCCAT
>GRMZM2G016551_26 
ATGTATGCTGCTGGATTTTACACATATTCAATTTTCGCTCTTCTGTTCTGGGAAACAAGGCGTTCGGACTTTGGAGTATCAATGTCCCACCATATAGCAACTGTTGTTCTGATTGTTCTTTCCTACATTTTCAGATTTGCTCGTGTTGGCTCTGTTGTTTTAGCCCTTCATGATGCAAGTGATATATTCCTAGAGATTGGGAAGATGGCCAAGTACAGTAGCTGCGAGTGGCTAGCAGTTGTGGCATTTCTTCTTTTCGTGGCATCGTGGATACTTCTCCGGCTTGTTATATTCCCTTTCTGGATCCTAAGAAGCACAAGCTATGAAGTACTGCTGACCCTGGACAAGGAGAAACATCAGTTTTATGGCCCCATATACTATTATGTTTTCAACTGTCTTCTGTTCTCACTCCTAGTTCTTCACATATATTGGTGGGTACTGATATGGCGGATGCTAGTTAAGCAGATTCAATCGAAAGGGCATGTTGGTGATGATGTTCGATCCGATTCTGAAGGCGAAGAGGAACATGAAGATTAA
>GRMZM2G021589_23 
ATGCACGGGAATTTCGGGCCCCAGGAGCAGATTCTATGGCCGGCGTCGGTTCTCGCCGGCATCGTCATGTGCGGCGCCGTATATCAGATGACTCGACATGTCAGTTCTCGATGTTTCAAATGCTACAATATGTTAAATAACAGGCAAAAGGTTGAGTGGAACAATCGGGGTTTCTCTACAGTCCATGCATTGGTAGCTGCTGCCGTTTCTTTCTACCTGGTCATGATCTCTGACCTCTTCAATGAAGATGCGCACAATAGCATAATAATTGACAGAAAATCATGGCTATCCGATTGCATGTTTGGGGTCTCGATCGGTTACTTTTTGACAGACTTGACGATGATCATGCTGTATTTTCCTTCTTTAGGTGGAAATGAGTATCTCTTGCATCACGGACTTTCTATGTATGCAATTGGTCTTGCTTTATTGAGTGGCAAAGCACACATGTACATCCTCATGGTCCTCTTCACCGAAATCACGACTCCCTTTGTGAACCTCAGATGGTATTTGGACGTTGCTGGTCAGAAGACTTGCAATCTTTACTTATACAATGGTGTGGCTCTATTTGTTGGATGGCTGGTACAACAACTGCTCTCACGAGTCATCAATTTCTTTTAA
>AC210013_28 
CTATGTGTCTTTCTTTGACTTGGGAGGGGCCTGCTGCTTCCATTCCCTGACGAGCTCCTTCCAGAGGTTCCAAATCCACAGGTTGCTGACCGCAATGGCGGTGCCGACAACCAGGATCCAGGAGATCCGCACCCACCACGGGATGACGTCGACGGCCTGGCCGGACAGGTAGAAGGCGGCCATCTTGAGGAGGAAGAGTGGNNNNNNNNNNNNNNNNNNNNNNNNNNNNNNNNNNNNNNNNNNNNNNNNNNNNNNNNNNNNNNNNNNNNNNNNNNNNNNNNNNNNNNNNNNNNNNNNNNNNNNNNNNNNNNNNNNNNNNNNNNNNNNNNNNNNNNNNNNNNNNNNNNNNNNNNNNNNNNNNNNNNNNNNNNNNNNNNNNNNNNNNNNNNNNNNNNNNNNNNNNNNNNNNNNNNNNNNNNNNNNNNNNNNNNNNNNNNNNNNNNNNNNNNNNNNNNNNNNNNNNNNNNNNNNNNNNNNNNNNNNNNNNNNNNNNNNNNNNNNNNNNNNNNNNNNNNNNNNNNNNNNNNNNNNNNNNNNNNNNNNNNNNNNNNNNNNNNNNNNNNNNNNNNNNNNNNNNNNNNNNNNNNNNNNNNNNNNNNNNNNNNNNNNNNNNAATAGCGAGATGAGGCAGCTGGCGCCGTCGAGCCTCTGCCGCGGCGCCCACCGCCGGAACACGACGAGCTGGCCGGCGCAGTAGATGGCGGCGTACATGGCNNNNNNNNNNNNNNNNNNNNNNNNNNNNNNNNNNNNNNNNNNNNNNNNNNNNNNNNN
>GRMZM2G016551_29 
ATGTATGCTGCTGGATTTTACACATATTCAATTTTCGCTCTTCTGTTCTGGGAAACAAGGCGTTCGGACTTTGGAGTATCAATGTCCCACCATATAGCAACTGTTGTTCTGATTGTTCTTTCCTACATTTTCAGATTTGCTCGTGTTGGCTCTGTTGTTTTAGCCCTTCATGATGCAAGTGATATATTCCTAGAGATTGGGAAGATGGCCAAGTACAGTAGCTGCGAGTGGCTAGCAGTTGTGGCATTTCTTCTTTTCGTGGCATCGTGGATACTTCTCCGGCTTGTTATATTCCCTTTCTGGATCCTAAGAAGCACAAGCTATGAAGTACTGCTGACCCTGGACAAGGAGAAACATCAGTTTTATGGCCCCATATACTATTATGTTTTCAACTGTCTTCTGTTCTCACTCCTAGTTCTTCACATATATTGGTGGGTACTGATATGGCGGATGCTAGTTAAGCAGATTCAATCGAAAGGGCATGTTGGTGATGATGTTCGATCCGATTCTGAAGGCGAAGAGGAACATGAAGATTAA
>GRMZM2G132084_27 
ATGTTGTCTGGGGAAGGGCAGTTTTACACATACATGGTTCTCATTTCAGAGACAACCACCCCTGAAATCAACTTGCGATGGTTTCTTGACACTGCTGGACTGAAGAAATCAAGTGCTTACTTGGTTAATGGAATTCTGATGTTTGTTGCATGGCTGGTGGCAAGGATATTTTTGTTCATGTATGTATTTTACCACATTTATTTGCATTACAGTCAGATAATGCAGATGCATGCCTTTGGGTACTACCTGACGTTTGTTGTGCCATCGGTGCTCTTTGTAATGAACACAATGTGGTTCATGAAGATCTTAAAAGGCGTGATGAAAACACTGGCAAAATGGTCATGA
>GRMZM2G170868_18 
ATGGGGCTCGGTGAGGCGGCGGGGCGGCTCCTGGCGGCCGTGGACTGGGAGCGAGNGGCCTACCCGGNGNNCGNNNNCTTCCTCNNNNNNNNNNNNNNNNTCCTCTTCTTCCCCACCGTCCGCTACCTCCTCGACCGCTTCGTCTTCGAGTGGGTTGCAAGGAGGCTTATAAATAGAAATGGACATCAGAGCGCTAATAATGAAACAGAAGAAGGAAGGAAGAAGATAAGAAAATTCAAGGAATCAGCTTGGAAATGTGTTTATTTCCTGTCTGGAGAGCTTTTAGCTTTGTCGGTTACATATAACGAGCCTTGGTTCACCAATACCAGATATTTTTGGGTAGGACCAGGAGAACAGGTCTGGCCTGATCAAAAGATAAAATTGAAACTTAAGGCTGTATATATGTATGCTGCTGGATTCTACACATATTCCATATTTGCACTTATGTTTTGGGAAACAAGGCGTTCAGACTTTGGAGTGTCAATGTCACATCATGTTGCTACTGTCGTCCTGATTGTTCTCTCTTACGTGTTCAGATTTGCTAGAGTTGGCTCTATAGTATTGGCAATTCATGATGCAAGTGATGTTTTTCTGGAAGTAGGGAAGATGTCCAAGTACAGTCATTGTGATTGGCTTGCCAATGTTTCGTTTCTGTTTTTTGTTATTTCATGGGTTCTTCTCCGTCTCACTTATTTTCCATTCTGGATTCTGAGAAGTACAAGCTATGAGGTCTTGTTGACTTTGGACAAAAAGAAGCACAATTTTGATGGTCCTATATACTATTATGTGTTCAATTCCCTTCTATTTTCACTACTTGTTCTCCACATATATTGGTGGGTCTTAATATATCGGATGCTTCTGAGACAAATCAAGACAAGAAATGTTGGAGATGATGTTCGATCTGATTCTGAAGGAGAAGACGACCATGAAGACTGA
>GRMZM2G315726_27 
ATGGCCTTCTCACCCCCGCTGATCGACTGGGAGGCGGAGAGCTACCCTGCCTACCCAGATTTCGCGGCCATTCCCCTTTTCGTCGTCTTCTTCCTCGTCGTCCGTTTCTTCCTCGACCGCTTCGTATTCGAGTGGTTAGCCAGGAAGCTGATTTTCAAGGAGGATGATGAGAAGAAGCTTGGCCCTACTACATATGCAGGCAAGAGAAAGATCAGGAAATTTAAAGAATCAGCTTGGAAATGCATGTATTTTCTTTCTGGGGAGCTATTGGCATTGTCTGTGACGTATAACGAGCCATGGTTCACAACCACAAGAAATTTCTGGGTTGGACCAGGCGATCAGATCTGGCCAGATCAAAAAATTAAATTGAAACTCAAGACAGTCTATATGTATGTTGCTGGCTTTTACACATACTCGATATTTGCCCTTTTGTTTTGGGAAATAAGGCGCTCAGACTTTGGTATTTCAATGACTCATCATGTAGCAACCGTCTGTCTGATAGCACTGTCTTACATATTCAGATTTGCTCGGGTGGGTTCAGTTGTCCTTGCCATTCATGATGCTACTGATGTGTTCCTGGAGCTTGGGAAAATTTCCAAGTATAGTGGCCATGAGTTGTTTGCAGATGTTTCATTTCTTGTTTTCGTCAGTTCTTGGGTACTACTCCGCCTTATATATTATCCGTTCTGGATTCTCTGGAGCACGAGCTATGAAGTTGTTCTGACTCTAGACAAGGAAAAGCATAAAGTTGACGGGCCAATATACTACTATGTATTCAACAGTCTTCTCTTCTCCCTACTTGTTCTACACATATATTGGTGGGTTTTAATGTATCGGATGCTTGTGAAGCAAATACAGTCTAGAGGGCACGTTGGGGATGATATACGATCTGATTCTGAAGGTGAAGAGGAACATGAGGATTGA
>GRMZM2G077279_1 
TCAATCCTGATGGTTCTGCTTATTTCTTTCTCGTGTGAATGCTTTAAGTAGATCGAGCCCAAGAAATATGTTAAGCAGATTCATTCCTGCCATACCAAGTAGAGCTAGCGGAAGCTCAATGCCCTTCCCAAATTTGTGGGCATCAGAGATGAGCTTGTAAGTAATCAAGATATGGCATATCACCCTTGCTGTTACAAAGGTAGTCCAGTTGAGTACCCATTCCAGCTTCACCACTGTTCTGTCAAAATCCCGAAATCCAACCATTCGCCTGACTTTCCTTACATGTAAAAATATGGAGTGCAGCTCACATACAAGGGAGAGATTTAGGTAGTTGATTGTGACATTCCTATACAGAGCTAGTGTAAAGCAAATGAGTAGGATCAAGTGATGCATGAGAATTCCAGGAAGCCATCCACTGTATAGCCGGTATCGGAGCATGTCCAGTTGGTCATATGCAAAGTAGCCACAAGAAAAGCACAGAGCAGAATATGCTCCAATCCAACTGCCACCAAATAGTTCTTCATGCTCAAACAT
>GRMZM2G077279_9 
TCAATCCTGATGGTTCTGCTTATTTCTTTCTCGTGTGAATGCTTTAAGTAGATCGAGCCCAAGAAATATGTTAAGCAGATTCATTCCTGCCATACCAAGTAGAGCTAGCGGAAGCTCAATGCCCTTCCCAAATTTGTGGGCATCAGAGATGAGCTTGTAAGTAATCAAGATATGGCATATCACCCTTGCTGTTACAAAGGTAGTCCAGTTGAGTACCCATTCCAGCTTCACCACTGTTCTGTCAAAATCCCGAAATCCAACCATTCGCCTGACTTTCCTTACATGTAAAAATATGGAGTGCAGCTCACATACAAGGGAGAGATTTAGGTAGTTGATTGTGACATTCCTATACAGAGCTAGTGTAAAGCAAATGAGTAGGATCAAGTGATGCATGAGAATTCCAGGAAGCCATCCACTGTATAGCCGGTATCGGAGCATGTCCAGTTGGTCATATGCAAAGTAGCCACAAGAAAAGCACAGAGCAGAATATGCTCCAATCCAACTGCCACCAAATAGTTCTTCATGCTCAAACAT
>AC210013_24 
CTATGTGTCTTTCTTTGACTTGGGAGGGGCCTGCTGCTTCCATTCCCTGACGAGCTCCTTCCAGAGGTTCCAAATCCACAGGTTGCTGACCGCAATGGCGGTGCCGACAACCAGGATCCAGGAGATCCGCACCCACCACGGGATGACGTCGACGGCCTGGCCGGACAGGTAGAAGGCGGCCATCTTGAGGAGGAAGAGCGGGCCGGCGACGCCCCTGACGAGCGTGTAGAGCGCGTAGAAGGGCGGCGAGAGGGCGCCGTAGACGCGGGCGNNGGCGGGGNACTGGTNCNNCCAGATCCCGGNGANCNTCCAGACGTTCTGCAGCAGGCTGGTGACCTCGGCGAGGACGAGGAGGACGAGGAGCGCGTAGGCGCCGTGGCGGACGAGGTAGCGGCAGGTCAGGAAGACGAAGAGNNNNNNNNNNNNNNNNNNNNNNAAGAGGACGTCGCCCGGCAGAAAGGCGAGGTAGTGGAGCAGGTCCATGGTGAAGTAGGCGACGCTGTAGTCGAGGACGTGGTCCTGGAGGCGCGCGTTGGNNNNNNNNNNNNNNNNNNNNNNNNNNNNNNNNNNNNNNNNNNNNNNNNNNNNNNNNNNNNNNNNNNNNNNNNNNNNNNNNNNNNNNNNNNNNNNNNNNNNNNNNNNNNNNNNNNNNNNNNNNNNNNNNNNNNNNNNNNNNNNNNNNNNNNNGGCGCNGTAGATGGCGGCGTACATGGCGAGGAACGTCAGGAACATCCACCGCTCATCGGCGGCCAAGGACGCCAGCAAATCCAT
>GRMZM2G138330_3 
NNNNNNNNNNNNNNNNNNNNNNNNNNNNNNNNNNNNNNNNNNNNNNNNNNNNNNNNNNNNNNNNNNNNNNNNNNNNNNNNNNNNNNNNNNNNNNNNNNNNNNNNNNNNNNNNNNNNNNNNNNNNNNNNNNNNNNNNNNNNNNNNNNNNNNNNNNNNNNNNNNNNNNNNNNNNNNNNNNNNNNNNNNNNNNNNNNNNNNNNNNNNNNNNNNNNNNNNNNNNNNNNNNNNNNNNNNNNNNNNNNNNNNNNNNNNNNNNNNNNNNNNNNNNNNNNNNNNNNNNNNNNNNNNNNNNNNNNNNNNNNNNNNNNNNNNNNNNNNNNNNNNNNNNNNNNNNNNNNNNNNNNNNNNNNNNNNNNNNNNNNNNNNNNNNNNNNNNNNNNNNNNNNNNNNNNNNNNNNNNNNNNNNNNNNNNNNNNNNNNNNNNNNNNNNNNNNNNNNNNNNNNNNNNNNNNNNNNNNNNNNNNNNNNNNNNNNNNNNNNNNNNNNNNNNNNNNNNNNNNNNNNNNNNNNNNNNNNNNNNNNNNNNNNNNNNNNNNNNNNNNNNNNNNNNNNNNNNNNNNNNNNNNNNNNNNNNNNNNNNNNNNNNNNNNNNNNGCCTTCTACCTGTCCGGCCAGGCCGTCGACGTCATTCCGTGGTGGGTGCGGATCTCCTGGATCCTCGTTGTCGGCACCGCCATTGCCGTCAGCAACCTGTGGATTTGGAACCTCTGGAAGGAGCTCGTCAGGGAATGGAAGCAAGCCCCTTCCAAGTCAAAGAAAGACACATAG
>GRMZM2G021589_14 
ATGCACGGGAATTTCGGGCCCCAGGAGCAGATTCTGTGGCCGGCGTCGGTTCTCGCCGGCATCGTCATGTGCGGCGCCGTATATCAGATGACTCGACATGTCAGTTCTCGATGTTTCAAATGCTACAGTATGTTAAATAACAGGCAAAAGGTTGAGTGGAACAATAGGGGTTTCTCTACAGTCCATGCATTGGTAGCTGCTGCCGTTTCTTTCTACCTGGTCATGATCTCTGACCTCTTCAATGAAGATGCGCACAATAGCATAATAATTGACAGAAAATCATGGCTATCCGATTGCATGTTTGGGGTCTCGATCGGTTACTTTTTGACAGACTTGACGATGATCATGCTGTATTTTCCTTCTTTAGGTGGAAATGAGTATCTCTTGCATCACGGACTTTCTATGTATGCAATTGGTCTTGCTTTGTTGAGTGGCAAAGCACACATGTACATCCTCATGGTCCTCTTCACCGAAATCACGACTCCCTTTGTGAACCTCAGATGGTATTTGGACGTTGCTGGTCAGAAGACTTGTAATCTTTACTTATACAATGGTGTGGCTCTATTTGTTGGATGGCTGGTACAACAACTGCTCTCATGAGTCATCAATTTCTTTTAA
>GRMZM2G016551_3 
ATGTATGCTGCTGGATTTTACACATATTCAATTTTCGCTCTTCTGTTCTGGGAAACAAGGCGTTCGGACTTTGGAGTATCAATGTCCCACCATATAGCAACTGTTGTTCTGATTGTTCTTTCCTACATTTTCAGATTTGCTCGTGTTGGCTCTGTTGTTTTAGCCCTTCATGATGCAAGTGATATATTCCTAGAGATTGGGAAGATGGCCAAGTACAGTAGCTGCGAGTGGCTAGCAGTTGTGGCATTTCTTTTTTTCGTGGCATCGTGGATACTTCTCCGGCTTGTTATATTCCCTTTCTGGATCCTAAGAAGCACAAGCTATGAAGTACTGCTGACCCTGGACAAGGAGAAACATCAGTTTTATGGCCCCATATACTATTATGTTTTCAACTGTCTTCTGTTCTCACTCCTAGTTCTTCACATATATTGGTGGGTACTGATATGGCGGATGCTAGTTAAGCAGATTCAATCGAAAGGGCATGTTGGTGATGATGTTCGATCCGATTCTGAAGGCGAAGAGGAACATGAAGATTAA
>GRMZM2G315726_21 
NNNNNNNNNNNNNNNNNNCTGATCGACTGGGAGGCGGAGAGCTACCCTGCCTACCCAGATTTCGCGGCCATTCCCCTTTTCGTCGTCTTCTTCCTCGTCGTCCGTTTCTTCCTCGACCGCTTCGTATTCGAGTGGTTAGCCAGGAAGCTGATTTTCAAGGAGGAGGATGAGAAGAAGCTTGGCCCTACTACATATGCAGGCAAGAGAAAGATCAGGAAATTTAAAGAATCAGCTTGGAAATGCATGTATTTTCTTTCTGGGGAGCTATTGGCATTGTCTGTGACGTACAACGAGCCATGGTTCACAACCACAAGAAATTTCTGGGTTGGACCAGGCGATCAGATCTGGCCAGATCAAAAAATTAAATTGAAACTCAAGACAGTCTATATGTATGTTGCTGGCTTTTACACATACTCGATATTTGCCCTTTTGTTTTGGGAAATAAGGCGCTCAGACTTCGGTATTTCAATGACTCATCATGTAGCAACCGTCTGTCTGATAGCACTGTCTTACATATTCAGATTTGCTCGGGTGGGTTCAGTTGTCCTTGCCATTCATGATGCTACTGATGTGTTCCTGGAGCTTGGAAAAATTTCCAAGTATAGTGGCCATGAGTTGTTTGCAGATGTTTCATTTCTTGTTTTCGTCAGTTCTTGGGTACTCCTCCGCCTTATATATTATCCGTTCTGGATTCTCTGGAGCACGAGCTATGAAGTTGTTCTGACTCTAGACAAGGAAAAGCATAAAGTTGACGGGCCAATATACTACTATGTATTCAACAGTCTTCTCTTCTCTCTACTTGTTCTACACATATATTGGTGGGTTTTAATGTATCGGATGCTTGTGAAGCAAATACAGTCTAGAGGGCACGTTGGCGATGATATACGATCTGATTCTGAAGGTGAAGAGGAACATGAGGATTGA
>GRMZM2G020148_30 
NNNNNNNNNNNNNNNNNNNNNNNNNNNNNNNNNNNNNNNNNNNNNNNNNNNNNNNNNNNNNNNNNNNNNNNNNNNNNNNNNNNNNNNNNNNNNNNNNNNNNNNNNNNNNNNNNNNNNNNNNNNNNNNNNNNNNNNNNNNNNNNNNNNNNNNNNNNNNNNNNNNNNNNNNNNNNNNNNNNNNNNNNNNNNNNNNNNNNNNNNNNNNNNNNNNNNNNNNNNNNNNNNNNNNNNNNNNNNNNNNNNNNNNNNNNNNNNNNNNNNNNNNNNNNNNNNNNNNNNNNNNNNNNNNNNNNNNNNNNNNNNNNNNNNNNNNNNNNNNNNNNNCCTCTGGTAGGCGAGNCCCGCNNNNNNNNNNNNNNNNNNNNNNNNNNNNNNNNNNNNNNNNNNNNNNNNNNNNTCGCCGTTGAGGTGGCAGCACGCCGCGTCGTACACCATGTACGCCAGCGTAACCGCCAGCGCCTTCATCTGGCGAGGGGAGGATGCGGCGGCGAGCGGGCAGACGGGGCACGACCAGTCGTCGACGGAGAGGCAGGCGAGGCANNNNNNNNNNNNNNNNNNNNNNNNNNNNNNNNNNNNNNNNNNNNNNNNNNNNNNNNNNNNNNNNNNNNNNNNNNNNNNNNNNNNNNNNNNNNNNNNNNNNNNNNNNNNNNNNNNNNNNNNNNNNNNNNNNNNNNNNNNNNNNNNNNNNNNNNNNNNNNNNNNNNNNNNNNNNNNNNNNNNCGCAGTCGCCAT
>GRMZM2G315726_20 
ATGGCCTTCTCACCCCCGCTGATCGACTGGGAGGCGGAGAGCTACCCTGCCTACCCAGATTTCGCGGCCATTCCCCTTTTCGTCGTCTTCTTCCTCGTCGTCCGTTTCTTCCTCGACCGCTTCGTATTCGAGTGGTTAGCCAGGAAGCTGATTTTCAAGGAGGAGGATGAGAAGAAGCTTGGCCCTACTACATATGCAGGCAAGAGAAAGATCAGGAAATTTAAAGAATCAGCTTGGAAATGCATGTATTTTCTTTCTGGGGAGCTATTGGCATTGTCTGTGACGTACAACGAGCCATGGTTCACAACCACAAGAAATTTCTGGGTTGGACCAGGCGATCAGATCTGGCCAGATCAAAAAATTAAATTGAAACTCAAGACAGTCTATATGTATGTTGCTGGCTTTTACACATACTCGATATTTGCCCTTTTGTTTTGGGAAATAAGGCGCTCAGACTTCGGTATTTCAATGACTCATCATGTAGCAACCGTCTGTCTGATAGCACTGTCTTACATATTCAGATTTGCTCGGGTGGGTTCAGTTGTCCTTGCCATTCATGATGCTACTGATGTGTTCCTGGAGCTTGGAAAAATTTCCAAGTATAGTGGCCATGAGTTGTTTGCAGATGTTTCATTTCTTGTTTTCGTCAGTTCTTGGGTACTCCTCCGCCTTATATATTATCCGTTCTGGATTCTCTGGAGCACGAGCTATGAAGTTGTTCTGACTCTAGACAAGGAAAAGCATAAAGTTGACGGGCCAATATACTACTATGTATTCAACAGTCTTCTCTTCTCTCTACTTGTTCTACACATATATTGGTGGGTTTTAATGTATCGGATGCTTGTGAAGCAAATACAGTCTAGAGGGCACGTTGGCGATGATATACGATCTGATTCTGAAGGTGAAGAGGAACATGAGGATTGA
>GRMZM2G020148_25 
NNNNNNNNNGCAGCCCCGTCGCCATCGCCTGGTGGGTGGCAAAGCGGAAGTAGTCAGTTTGTTTGGTTGGCGAACGGAACGGAGTCGGTAGTCGGTATACGTATATACCTTGATGAGGATTGGGTTGTCGGCCGTCACGGNNNNNNNNNNNNNNNNNNNNNNNNNNNNNNNNNNNNNNNNNNAGAAGGTGGCGGCGAAGAGCACGTCGACGAGGAGGTTGAGGTCCGTGTCCCGCACGCCCAACTCCTTGAGCATCTCCCGCAGGTGCAGCAGCGGGCTGGACATCTCCGTCACGAGCATGCTGGCCACCATCTCCGTCCCGCACCTCTGGTAGGCGAGCCCCGCGCCGATNNNNNNNNNNNNNNNNNNNNNNNNNNNNNNNNNNNNNNNNNNNNNNNNNNNNNNNNNNNNNNNNNNNNNNNNNNNNNNNNNNNNNNNNNNNNNNNNNNNNNNNNNNNNNNNNNNNNNNNGAGGGGAGGATGCGGCGGCGAGCGGGCAGACGGGGCACGACCAGTCGTCGACGGAGAGGCAGGCGAGGCACACGGCGGCGACGGCGTGCATGGTGGAGACNNNNNNNNNNNNNNNNNNNNNNNNNNNNNNNNNNNNNNNNNNNNNNNNNNNNNNNNNNNNNNNNNNNNNNNNNNNNNNNNNNNNNNNNNNNNNNNNNNNNNNNNNNNNNNNNNNNNNNANNTCCGNCTCCNCCATGGCCGCCGCCGCCGCCNNNNNNNNNNN
>GRMZM2G021589_22 
ATGCACGGGAATTTCGGGCCCCAGGAGCAGATTCTGTGGCCGGCGTCGGTTCTCGCCGGCATCGTCATGTGCGGCGCNGTATATCAGATGACTCGACATGTCAGTTCTCGATGTTTCAAATGCTACAGTATGTTAAATAACAGGCAAAAGGTTGAGTGGAACAATAGGGGTTTCTCTACACTCCATGCATTGGTAGCTGCTGCCGTTTCTTTCTACCTGGTCATGATCTCTGACCTCTTCAATGAAGATGCGCACAATAGCATAATAATTGACACAAAATCGTGGCTATCCGATTGCATGTTTGGGGTCTCGATCGGTTACTTTTTGACAGACTTGACGATGATCATGCTGTATTTTCCTTCTTTAGGTGGAAATGAGTATCTCTTGCATCACGGACTTTCTATGTATGCAATTGGTCTTGCTTTGTTGAGTGGCAAAGCACACATGTACATCCTCATGGTCCTCTTCACCGAAATCACGACTCCCTTTGTGAACCTCAGATGGTATTTGGACGTTGCTGGTCAGAAGACTTGCGATCTTTACTTATACAATGGTGTGGCTCTATTTGTTGGATGGCTGGTACAATAACTGCTCTCATGAGCCATCAATTTCTTTTAA
>GRMZM2G138330_29 
NNNNNNNNNNNNNNNNNNNNNNNNNNNNNNNNNNNNNNNNNNNNNNNNNNNNNNNNNNNNNNNNNNNNNNNNNNNNNNNNNNNNNNNNNNNNNNNNNNNNNNNNNNNNNNNNNNNNNNNNNNNNNNNNNNNNNNNNNNNNNNNNNNNNNNNNNNNNNNNNNNNNNNNNNNNNNNNNNNNNNNNNNNNNNNNNNNNNNNNNNNNNNNNNNNNNNNNNNNNNNNNNNNNNNNNNNNNNNNNNNNNNNNNNNNNNNNNNNNNNNNNNNNNNNNNNNNNNNNNNNNNNNNNNNNNNNNNNNNNNNNNNNNNNNNNNNNNNNNNNNNNNNNNNNNNNNNNNNNNNNNNNNNNNNNNNNNNNNNNNNNNNNNNNNNNNNNNNNNNNNNNNNNNNNNNNNNNNNNNNNNNNNNNNNNNNNNNNNNNNNNNNNNNNNNNNNNNNNNNNNNNNNNNNNNNNNNNNNNNNNNNNNNNNNNNNNNNNNNNNNNNNNNNNNNNNNNNNNNNNNNNNNNNNNNNNNNNNNNNNNNNNNNNNNNNNNNNNNNNNNNNNNNNNNNNNNNNNNNNNNNNNNNNNNNNNNNNNNNNNNNNNNNNNNNNNNNNNNNNNNNNNNNNNNNNNCAGGCCGTCGACGTCATCCCGTGGTGGGTGCGGATCTCCTGGATCCTCGTTGTCGGCACCGCCATTGCCGTCAGCAACCTGTGGATTTGGAACCTCTGGAAGGAGCTCGTCAGGGAATGGAAGCAAGCCCCTTCCAAGTCAAAGAAAGACACATAG
>GRMZM2G138330_26 
ATGGATTTGCTGGCGTCCTTGGCCGCCGAGGAGCGGTGGCTGTTCCCGTTGTTCCTCGCCATGTACGCCGCCATCTACTGCGTGGGCCAGCTCCTCGTGTTCCGGCGGTGGGCGCCGCGGCAGCGGCTGGACGGCGCCAGCTGCCTGATCTCGCTCTTCCACGGCACCCCCGNNNNNNNNNNNNNNNNNNNNNNNNNNNNNNNNNNNNNNNNNNNNNNNNNNNNNNNNNNNNNNNNNNNNNNNNGCCTCCAGGACCACGTCCTCGACTACAGCGTCGCCTACTTCACCATGGACCTGCTCCACTACCTCGCCTTCCTGCCCGGGGACGTGCTCTTCATCGCGCACCACCTGGCCACGCTCTTCGTCTTCCTCACCTGCCGCTACCTCGTCCGGCACGGCGCATACGCGCTCCTNNNNNNNNNNNNNNNNNNNNNNNNNNNNNNNCTGCTGCAGAACNTCTGNNCNCTCGCGGGCATCTGGCGGGACCAGNCCCCCGCCGCTGCGCGCGTCTACGGTGCCCTCTCGCCGCCCTTCTACGCGCTCTACACGCTCGTCAGGGGCGTCGCCGGCCCGCTCTTCCTCCTCAAGATGGCCGCCTTCTACCTGTCCGGCCAGGCCGTCGACGTCATCCCGTGGTGGGTGCGGATCTCCTGGATCCTCGTTGTCGGCACCGCCATTGCCGTCAGCAACCTGTGGATTTGGAACCTCTGGAAGGAGCTCGTCAGGGAATGGAAGCAAGCCCCTTCCAAGTCAAAGAAAGACACATAG
>GRMZM2G132084_20 
ATGTTGTCTGGGGAAGGGCAGTTTTACACATACATGGTTCTCATTTCAGAGACAACCACCCCTGAAATCAACTTGCGATGGTTTCTTGACACTGCTGGACTGAAGAAATCAAGTGCTTACTTGGTTAATGGAATTCTGATGTTTGTTGCATGGCTGGTGGCAAGGATATTTTTGTTCATGTATGTATTTTACCACATTTATTTGCATTACAGTCAGATAATGCAGATGCATGCCTTTGGGTACTACCTGACGTTTGTTGTGCCATCGGTGCTCTTTGTAATGAACACAATGTGGTTCATGAAGATCTTAAAAGGCGTGATGAAAACACTGGCAAAATGGTCATGA
>GRMZM5G825226_15 
GGGGGGGGGAAAGGTGCATAAGGGGGAGAACTTTTCGCGGCAGAATCCAACCAGCCAGCGAGGAAAAAACAGGACAAGAAAAAACCTCCCGCACATTGCGACCAATCCGGCATGGAATCGATTCCCAGAAGGGTCACAGAGATCAAAAGAAAACAACGGCCGAAGCATCCCGTCGCGTCCGCGGTAAGCCAAAAAAAGCATCGACCAGACCAGCATCCCGACGCGGACCGCGGGGAGGAAGAACAGAAAGAACCGTAACCCCCTCTGCATTGCGTGCAGGACCGAGACGCGATCGATGGACGAAAACCCCAT
>GRMZM2G132084_21 
ATGTTGTCTGGGGAAGGGCAGTTTTACACATACATGGTTCTCATTTCAGAGACAACCACCCCTGAAATCAACTTGCGATGGTTTCTTGACACTGCTGGACTGAAGAAATCAAGTGCTTACTTGGTTAATGGAATTCTGATGTTTGTTGCATGGCTGGTGGCAAGGATATTTTTGTTCATGTATGTATTTTACCACATTTATTTGCATTACAGTCAGATAATGCAGATGCATGCCTTTGGGTACTACCTGACGTTTGTTGTGCCATCGGTGCTCTTTGTAATGAACACAATGTGGTTCATGAAGATCTTAAAAGGCGTGATGAAAACACTGGCAAAATGGTCATGA
>GRMZM2G075023_29 
TCAGCGACGAGCTTGTAAGTTATCAAGATATGACATATCACCCTTGCTGTCACAAAGGTAGTCCAGTTGAGTAACCATTCCAGCTTCACCATTGTTCTGTCGAAATCTCGAAATCCAACCATTCGCCTCACTTTCCTTACATGCAAAAATATGGAGTGCAGCGGAGACGGATGTGAGGGAGGAGTGGAGAAGCGATACGGCGGNGTTGACGAAGAGCGGATCNCGGGNNNNNNNNNNNNNNNNNNNNNNNNNNNNNNNNNNNNNNNNNNNNNNNNNNNNNNNNNNNNNNNNNNNNNNNNNNNNNNNNNNNNNNNNNNNNNNNNNNNNNNNNNNNNNNNNNNNNNNNNNNNNNNNNNNNNNNNNNNNNNNNNNNNNNNNNNNNNNNNNNNNNNNNNNNNNNNNNNNNNNNNNNNNNNN
>GRMZM5G825226_8 
GGGGGGGGGAAAGGTGCATAAGGGGGAGAACTTTTCGCGGCAGAATCCAACCAGCCAGCGAGGAAAAAACAGGACAAGAAAAAACCTCCCGCACATTGCGACCAATCCGGCATGGAATCGATTCCCAGAAGGGTCACAGAGATCAAAAGAAAACAACGGCCGAAGCATCCCGTCGCGTCCGCGGTAACCCAAAAAAAGCATCGACCAGACCAGCATCCCGACGCGGACCGCGGGGAGGAAGAACAGAAAGAACCGTAACCCCCTCTGCATTGCGTGCAGGACCGAGACGCGATCGATGGACGAAAACCCCAT
>GRMZM2G077279_24 
TCAATCCTGATGGTTCTGCTTATTTCTTTCTCGTGTGAATGCTTTAAGTAGATCGAGCCCAAGAAATATGTTAAGCAGATTCATTCCTGCCATACCAAGTAGAGCTAGCGGAAGCTCAATGCCCTTCCCAAATTTGTGGGCATCAGAGATGAGCTTGTAAGTAATCAAGATATGGCATATCACCCTTGCTGTTACAAAGGTAGTCCAGTTGAGTACCCATTCCAGCTTCACCACTGTTCTGTCAAAATCCCGAAATCCAACCATTCGCCTGACTTTCCTTACATGTAAAAATATGGAGTGCAGCTCACATACAAGGGAGAGATTTAGGTAGTTGATTGTGACATTCCTATACAGAGCTAGTGTAAAGCAAATGAGTAGGATCAAGTGATGCATGAGAATTCCAGGAAGCCATCCACTGTATAGCCGGTATCGGAGCATGTCCAGTTGGTCATATGCAAAGTAGCCACAAGAAAAGCACAGAGCAGAATATGCTCCAATCCAACTGCCACCAAATAGTTCTTCATGCTCAAACAT
>GRMZM2G170868_25 
NNNNNNNNNNNNNNNNNNNNNNNNNNNNNNNNNNNNNNNNNNNNNNNNNNNNNNNNNNNNNNNNNNNNNNNNNNNNNNNNNNNNNNNNNNNNNNNNNNNNNNNNNNNNNNNNNNNNNNNNNNNTACCTCCTCGACCGCTTCGTCTTCGAGTGGGTTGCAAGGAGGCTTATAAATAGAAATGGACATCAGAGCACTAATAATGAAACAGAAGAAGGAAGGAAGAAGATAAGAAAATTCAAGGAATCAGCTTGGAAATGTGTTTATTTCCTGTCTGGAGAGCTTTTAGCTTTGTCGGTTACATATAACGAGCCTTGGTTCACCAATACCAGATATTTTTGGGTAGGACCAGGAGAACAGGTCTGGCCTGATCAAAAGATAAAATTGAAACTTAAGGCTGTATATATGTATGCTGCTGGATTCTACACATATTCCATATTTGCACTTATGTTTTGGGAAACAAGGCGTTCAGACTTTGGAGTGTCAATGTCACATCATGTTGCTACTGTCGTCCTGATTGTTCTATCTTACGTGTTCAGATTTGCTAGAGTTGGCTCTATAGTATTGGCAATTCATGATGCAAGTGATGTTTTCCTGGAAGTAGGGAAGATGTCCAAGTACAGTCATTGTGATTGGCTTGCCAATGTTTCGTTTCTGTTTTTTGTTATTTCATGGGTTCTTCTCCGCCTCACTTATTTTCCATTCTGGATTCTGAGAAGTACAAGCTATGAGGTCTTGTTGACTTTGGACAAAAAGAAGCACAATTTTGATGGTCCTATATACTATTATGTGTTCAATTCCCTTCTATTTTCACTACTTGTTCTCCACATATATTGGTGGGTCTTAATATATCGGATGCTTCTGAGACAAATCAAGACAAGAAATGTTGGAGATGATGTTCGATCTGATTCTGAAGGAGAAGACGACCATGAAGACTGA
>GRMZM5G825226_4 
GGGGGGGGGAAAGGTGCATAAGGGGGAGAACTTTTCGCGGCAGAATCCAACCAGCCAGCGAGGAAAAAACAGGACAAGAAAAAACCTCCCGCACATTGCGACCAATCCGGCATGGAATCGATTCCCAGAAGGGTCACAGAGATCAAAAGAAAACAACGGCCGAAGCATCCCGTCGCGTCCGCGGTAAGCCAAAAAAAGCATCGACCAGACCAGCATCCCGACGCGGACCGCGGGGAGGAAGAACAGAAAGAACCGTAACCCCCTCTGCATTGCGTGCAGGACCGAGACGCGATCGATGGACGAAAACCCCAT
>GRMZM2G151521_10 
TTACTCGTCATCCTCAGAATCAGATCGAACATCATCTGTAACCTGTCCTTTATTATTCAATTGTCTCATTATCATCAAACATATGAGTTTCCACCAGTACATATGGAATACAAGCAATGTGAGAAGCATTGTATTGAAGATATAGTACAAAGCTGTAGGGAATTCATCCAGCTTCCTCCAGAATGTGATGGAATGATAGCTAGAGGCTTTGATTATCCAAAACGGGAAGTAAATCAAACGCAATAGAAGCCAGGAGATAGCGAAGAGACCGAAAAACAAGCTAGCCCCCAACTCCTTTTCTGTGTACTTGCACAATTTGGCAGTCTCAAGAAACACATCACTTGTATCATGAAGAGCAAGAACGATGGTCCCAATTCGAAAAAATCCTGTCAGATATGAAACTCCAATAAGAGTAGATGTTATTACATGATGAGACATCATTACAGCAAAATCTTTTCTGCGGGTTTCCCAAGCAACAAGAGCACCAATGCTGTAGATATAAAATCCACACTGGCACATATAGAAAAGCATCAACGAGGACACGATGGGTTGATTTGGCCAGCCATCAAAGTACTGCACCATATCCAACGACCATGGTTCTTGCTTTATTATCATGAGGACCCATGCTTGAACAGAAGCATAGTATGTAAGTTTCCAAATGGACTCCGAGAATTTGACAATCTTTGCTTGCCTGGCCTCATCACTCATCAACTTAGAAGCTTTAGTGTTGAAAAGGTAGACTGCCAATGGCTTGTAGACGAGGNNNNNNNNNNNNNNNNNNNNNNNNNNNNNNNNNNNNNNNNNNNNNNNNNNNNNNNNNNNNNNNNNNNNNNNNNNNNNNNNNNNNNN
>GRMZM2G151521_11 
TTACTCGTCATCCTCAGAATCAGATCGAACATCATCTGTAACCTGTCCTTTATTATTCAATTGTCTCATTATCATCAAACATATGAGTTTCCACCAGTACATATGGAATACAAGCAATGTGAGAAGCATTGTATTGAAGATATAGTACAAAGCTGTAGGGAATTCATCCAGCTTCCTCCAGAATGTGATGGAATGATAGCTAGAGGCTTTGATTATCCAAAACGGGAAGTAAATCAAACGCAATAGAAGCCAGGAGATAGCGAAGAGACCGAAAAACAAGCTAGCCCCCAACTCCTTTTCTGTGTACTTGCACAATTTGGCAGTCTCAAGAAACACATCACTTGTATCATGAAGAGCAAGAACGATGGTCCCAATTCGAAAAAATCCTGTCAGATATGAAACTCCAATAAGAGTAGATGTTATTACATGATGAGACATCATTACAGCAAAATCTTTTCTGCGGGTTTCCCAAGCAACAAGAGCACCAATGCTGTAGATATAAAATCCACACTGGCACATATAGAAAAGCATCAACGAGGACACGATGGGTTGATTTGGCCAGCCATCAAAGTACTGCACCATATCCAACGACCATGGTTCTTGCTTTATTATCATGAGGACCCATGCTTGAACAGAAGCATAGTATGTAAGTTTCCAAATGGACTCCGAGAATTTGACAATCTTTGCTTGCCTGGCCTCATCACTCATCAACTTAGAAGCTTTAGTGTTGAAAAGGTAGACTGCCAATGGNNNNNNNNNNNNNNNNNNNNNNNNNNNNNNNNNNNNNNNNNNNNNNNNNNNNNNNNNNNNNGCTACGGAGACCGCCTCTCCGCCGCGTACCGCCATCAT
>GRMZM2G075023_26 
TCAGCGACGAGCTTGTAAGTTATCAAGATATGACATATCACCCTTGCTGTCACAAAGGTAGTCCAGTTGAGTAACCATTCCAGCTTCACCATTGTTCTGTCGAAATCTCGAAATCCAACCATTCGCCTCACTTTCCTTACATGCAAAAATATGGAGTGCAGCGGAGACGGATGTGAGGGAGGAGTGGAGGAGCGATACGGCGGTGTTGACGAAGAGCGGGTCGCGTGAGACCGAGCCGCGGACCGCGGCGTTGGCGGCCTGGAAGAAGGCGAAGCCGGCGGCCACGGGCGCCAGCTCGCGTCTCCCCCGCACGCCGATCTCGAACCCCACAGACACAGCCNNNNNNNNNNNNNNNNNCGCGAAGAACGCGCTCGTGTCACCGCCGCCTGCGGCCCCTCCGGCACGGTGGGGCGGCAT
>GRMZM2G163426_11 
ATGGCGGCGCTCCTGGAGCTGTTCCTGGACTCCTCTCCCGCGCCGGTGGACTGGGAGGCAGAGGTCTACCCGGCGTACGGGGACTTCGCCGTACTCCCCTTACTCGTCGCCTTCTTCCCCGCCGTCCGGTTCCTCCTCGACCGACTCGTCTTCGAGGTTTTAGCACGAAAATTTATATTTGGAAAGGGACATGATAAGCTTGCTGAAACAGATGACAGTAGAAAGAAAATCAATAAATTTAAGGAATCAGCATGGAAGTTTGTTTATTTTCTTTCTGGCGAACTGCTTTCACTATCTGTAACATACAATGAGCCATGGTTTAAGAACACAAGATACTTTTGGATAGGCCCTGGTGACCAGATCTGGCCTGATCAGAAGATAAAACTGAAGCTCAAAGCTGTCTACATGTATGCTGCTGGATTTTACACATATTCAATTTTCGCTCTCCTGTTCTGGGAAACAAGACGTTCGGACTTTGGAGTATCAATGTCCCACCATATAGCAACTGTTGTTCTGATTGTTCTTTCCTACATTTTCCGATTCGCTCGTGTTGGCACTGTTGTTTTAGCCCTTCATGATGCAAGTGATATATTCCTAGAGATTGGGAAGATGGCCAAGTACAGTAGCTGCGAGTGGCTAGCAGTTATGGCATTTCTTCTTTTTGTGGCATCGTGGATACTTCTTCGGCTCGTTATGTTCCCTTTCTGGATCCTAAGAAGCACAAGCTATGAAGTGCTGCTGACCTTGGACAGGGAGAAGCATCGATTTTATGGCCCCATATACTACTATGTTTTCAACTGTCTTCTGTTCTCACTCCTAGTTCTTCACATATATTGGTGGGTACTGATATGGCGGATGCTAGTTAAACAGATTCAATCGAAAGGGCGTGTTGGTGATGATGTTCGATCCGATTCTGAAGGCGAAGATGAGCATGAAGATTAA
>GRMZM2G170868_30 
NNNNNNNNNNNNNNNNNNNNNNNNNNNNNNNNNNNNNNNNNNNNNNNNNNNNGAGAGGCCTACCCGGCGTACGACGACTTCCTCGCGCTCCCCGTCTTCGTCCTTTTCTTCCCCACCGTCCGCTACCTCCTCGACCGCTTCGTCTTCGANTGGGTTGCAAGGAGGCTTATAAATAGAAATGGACATCAGAGCACTAATAATGAAACAGAAGAAGGAAGGAAGAAGATAAGAAAATTCAAGGAATCAGCTTGGAAATGTGTTTATTTCCTGTCTGGAGAGCTTTTAGCTTTGTCGGTTACATATAACGAGCCTTGGTTCACCAATACCAGATATTTTTGGGTAGGACCAGGAGAACAGGTCTGGCCTGATCAAAAGATAAAATTGAAACTTAAGGCTGTATATATGTATGCTGCTGGATTCTACACATATTCCATATTTGCACTTATGTTTTGGGAAACAAGGCGTTCAGACTTTGGAGTGTCAATGTCACATCATGTTGCTACTGTCGTCCTGATTGTTCTATCTTACGTGTTCAGATTTGCTAGAGTTGGCTCTATAGTATTGGCAATTCATGATGCAAGTGATGTTTTCCTGGAAGTAGGGAAGATGTCCAAGTACAGTCATTGTGATTGGCTTGCCAATGTTTCGTTTCTGTTTTTTGTTATTTCATGGGTTCTTCTCCGCCTCACTTATTTTCCATTCTGGATTCTGAGAAGTACAAGCTATGAGGTCTTGTTGACTTTGGACAAAAAGAAGCACAATTTTGATGGTCCTATATACTATTATGTGTTCAATTCCCTTCTATTTTCACTACTTGTTCTCCACATATATTGGTGGGTCTTAATATATCGGATGCTTCTGAGACAAATCAAGACAAGAAATGTTGGAGATGATGTTCGATCTGATTCTGAAGGAGAAGACGACCATGAAGACTGA
>GRMZM2G163426_10 
ATGGCGGCGCTCCTGGAGCTGTTCCTGGGCTCCTCTCCCGCGCTGGTGGACTGGGAGGCAGAGGTCTACCCGGCGTACGGGGACTTCGTCGTACTCCCCTTACTCGTCGCTTTCTTCCCCGCCGCCCGGTTCCTCCTCGACCGACTCGTCTTCGAGGTTTTAGCACGAAAATTTATATTTGGAAAGGGACATGATAAGCTTGCTGAAACAGATGACAGTAGAAAGAAAATCAATAAATTTAAGGAATCAGCATGGAAGTTTGTTTATTTTCTTTCTGGCGAACTGCTTTCACTATCTGTAACATACAATGAGCCATGGTTTAAGAACACCAGATACTTTTGGATAGGCCCTGGTGACCAGATCTGGCCTGATCAGAAGATAAAACTGAAGCTCAAAGCTGTCTACATGTATGCTGCTGGATTTTACACATATTCAATTTTCGCTCTCCTGTTCTGGGAAACAAGACGTTCGGACTTTGGAGTATCAATGTCCCACCATATAGCAACTGTTGTTCTGATTGTTCTTTCCTACATTTTCCGATTCGCTCGTGTTGGCACTGTTGTTTTAGCCCTTCATGATGCAAGTGATATATTCCTAGAGATTGGGAAGATGGCCAAGTACAGTAGCTGCGAGTGGCTAGCAGTTATGGCATTTCTTCTTTTTGTGGCATCGTGGATACTTCTTCGGCTCGTTATGTTCCCTTTCTGGATCCTAAGAAGCACAAGCTATGAAGTGCTGCTGACCTTGGATAGGGAGAAGCATCGATTTTATGGCCCCATATACTACTATGTTTTCAACTGTCTTCTGTTCTCACTCCTAGTTCTTCACATATATTGGTGGGTACTGATATGGCGGATGCTAGTTAAACAGATTCAATCGAAAGGGCGTGTTGGTGATGATGTTCGATCCGATTCTGAAGGCGAAGATGAGCATGAAGATTAA
>GRMZM2G444643_3 
TCAATCTTCATGGTCGTCTTCTCCTTCAGAATCAGATCGAACATCATCTCCAACATTTCTTGTCTTGATTTGTCTCACAAGCATCCGATATATTAAAACCCACCAATATATGTGGAGAACAAGTAGTGAAAATAGAAGGGAATTGAACACATAATAGTATATAGGACCATCAAAATTGTGCTTCTTTTTGTCCAAAGTCAACAAGACCTCATAGCTTGTACTTCTCAGAATCCAGAACGGAAAATATGTGAGGCGGAGAAGAACCCACGAAATAACAAAAAACAGAAACGAAACATTGGCAAGCCAATCACAATGGCTGTACTTGGACATCTTCCCTACTTCCAGGAAAACGTCACTTGCATCATGAATTGCCAATACTATAGAGCCAACTCTAGCAAATCTGAACACGTAAGATAGAACAATCAGAACAACAGTAGCAACATGATGAGACATTGACACTCCAAAGTCTGAACGCCTTGTTTCCCAAAACATAAGTGCAAATATGGAATATGTGTAGAATCCAGCAGCATACATATATACAGCCTTAAGTTTCAATTTTATCTTTTGGTCAGGCCAGACCTGTTCTCCTGGTCCTACCCAAAAATATCTGGTATTGGTGAACCAAGGCTCATTATATGTGACAGACAAAGATAAAAGCTCTCCAGACAGGAAATAAACACATTTCCAAGCTGATTCCTTGAATTTTCTTATCTTCTTCCTTGCCTCTTCTGTTTCATTATTAGCTCTCTGATGTCCCTGCCCATGTATAAGCCTCATTGCAACCCANNNNNNNNNNNNNNNNNNNNNNNNNNNNNNNNNNNNNNNNNNNNNNNNNNNNNNNNNNNNNNNNNNNNNNNNNNNNNNNNNNNNNNNNNNNNNNNNNNNNNNNNNNNNNNNNNNNNNNNNNNNNNNNNNNNNNNNNNNNNNNNNNNNNNNNNNNNNNNNNNNNNNNNNNNNNNNNNNNNNNNNNNNNNNNNNNNNNNNNNNNNNNNNNNNNNNNNNNNNNNNNNNNNNNNNNNNNNNNNNNNNNNNNNNNNNNNNNNNNNNNNNNNNNNNNNNNNNNNNNNNNNNNNNNNNNNNNNNNNNNNNNNNNNNNNNNNNNNNNNNNNNNNNNNNNNNNNNNNNNNNNNNNNNNNNNNNNNNNNNNNNNNNNNNNNNNNNNNNNNNNNNNNNNNNNNNNNNNGGCAGCNGGTTGNGGNGGNANAATATGGCAAAGGCCNNGAAGACNAATGGGACGTTCGACGATGNNGAAANNGATGGTGCACNNNNNNNNNNNNNNNNNNNNNNNNNNNNNNNNNNNNNNNNNNNNNNNNNNNNNNNNNNNNNNNNNNNNNNNNNNNNNNNNNNNNNNNNNNNNNNNNNNNNNNNNNNNNNNGAGAATGGGGTGGCGTGGAGGTGGAGGAATGAGGGGAGAGAGAGAAGAAGTAGATNTGCGAACGAGGTGGTGGCAACTGAGGTGAGAACCNTCAT
>GRMZM2G077279_12 
TCAATCCTGATGGTTCTGCTTATTTCTTTCTCGTGTGAATGCTTTAAGTAGATCGAGCCCAAGAAATATGTTAAGCAGATTCATTCCTGCCATACCAAGTAGAGCTAGCGGAAGCTCAATGCCCTTCCCAAATTTGTGGGCATCAGAGATGAGCTTGTAAGTAATCAAGATATGGCATATCACCCTTGCTGTTACAAAGGTAGTCCAGTTGAGTACCCATTCCAGCTTCACCACTGTTCTGTCAAAATCCCGAAATCCAACCATTCGCCTGACTTTCCTTACATGTAAAAATATGGAGTGCAGCTCACATACAAGGGAGAGATTTAGGTAGTTGATTGTGACATTCCTATACAGAGCTAGTGTAAAGCAAATGAGTAGGATCAAGTGATGCATGAGAATTCCAGGAAGCCATCCACTGTATAGCCGGTATCGGAGCATGTCCAGTTGGTCATATGCAAAGTAGCCACAAGAAAAGCACAGAGCAGAATATGCTCCAATCCAACTGCCACCAAATAGTTCTTCATGCTCAAACAT
>AC210013_13 
CTATGTGTCTTTCTTTGACTTGGGAGGGGCCTGCTGCTTCCATTCCCTGACGAGCTCCTTCCAGAGGTTCCAAATCCACAGGTTGCTGACCGCAATGGCGGTGCCGACAACCAGGATCCAGGAGATCCGCACCCACCACGGGATGACGTCGACGGCCTGGCCGGACAGGTAGAAGGCGGCCATCTTGAGGAGGAAGAGTGGGCCGGCGACGCCCCTGACGAGCGTGTAGAGCGCGTAGAAGGGCGGCGAGAGGGNNNNNNNNNNNNNNNNNNNNNNNNNNNNNNNNNNNNNNNNNNNNNNNNNNNNNNNNNNNNNNNNNNNNNNNNNNNNNNNNNNNNNNNNNNNNNNNNNNNNNNNNNNNNNNNNNNNNNNNNNNNNNNNNNNNNNNNNNNNNNNNNNNNNNNNNNNNNNNNNNNNNNNNNNNNNNNNNNNNNNNNNNNNNNNNNNNNNNNNNNNNNNNNNNNNNNNNNNNNNNNNNNNNNNNNNNNNNNNNNNNNNNNNNNNNNNNNNNNNNNNNNNNNNNNNNNNNNNNNNNNNNNNNNNNNNNNNNNNNNNNNNNNNNNNNNNNNNNNNNNNNNNNNNNNNNNNNNNNNNNNNNNNNNNNNNNNNNNNNNNNNNNNNNNNNNNNNNNNNNNNNNNNNNNNNCCTCTGCCGCGGCGCCCACCGCCGGAACACGACGAGCTGGCCGGCGCAGTAGATGGCGGCGTACATGGCGAGNNACGCCGGGAACAGCCACCGCTCCTCGGNGGCCAAGGACGCNNGCAAATCCAT
>GRMZM2G016184_17 
GGGACCTATTACATTCCGTTATTCGATAATATCCACCTCTGCGTTGGGGGTTTCTGTCGGCTACTTCATCACTGATCTTGCAATGATCTTCTGGCTGTATCCTTCCCTTGGTGGAATGGAATATGTCCTCCACCATACTGTTTCCCTGGTTGCAATAGCTTACACAATGTTGTCTGGGGAAGGGCAGTTTTACACATACATGGTTCTCATTTCAGAGACAACCACCCCTGAAATCAACTTGCGATGGTTTCTTGACACTGCTGGACTGAAGAAATCAAGTGCTTACTTGGTTAATGGAATTCTGATGTTTGTTGCATGGCTGGTGGCAAGGATATTTTTGTTCATGTATGTATTTTACCACATCTATTTGCATTACGGTCAGATAATGCAGATGCATGCCTTTGGGTACTACCTGACATTTGTTGTGCCATCAGTGCTCTTTGTAATGAACACAATGTGGTTCATGAAGATCTTAAAAGGTGTGATGAAAACACTGGCAAAATGGCCATGA
>GRMZM2G083427_3 
NNNNNNNNNNNNNNNNNNNNNNNNNNNNNNNNNNNNNNNNNNNNNNNNNNNNNNNNNNNNNNNNNNNNNNNNNNNNNNNNNNNNNNNNNNNNNNNNCCATTAGCAGTCTACCTTTTCAACACCAAAGCTTCTAAGTTGATGAATAATGAGGCCAGGCAAGCAAAGATTGTCAAGTTCTCAGAGTCCATTTGGAAACTTACCTACTATGCTTCTGTTCAAGCATGGGTCCTCATGATAATAAAGCAGGAACCATGGTCATTGGATATGATGCAATACTTTGATGGCTGGCCGAACCAACCCATCGTGTCTTCATTGATGCTTTTCTATATGTGCCAGTGTGGATTTTATATCTATAGCATCGGTGCTCTTGTTGCTTGGGAAACCCGCAGAAAAGATTTTGCTGTAATGATGTCTCATCATGTAATAACATCTACTCTAATTGGAGTTTCATATCTGACTGGTCTTGTAGTTTTGGACTTATTGCTGTTGCCGTTGCAATGGCAGCTATCATTCCATCACATTCTTGAGGAAGCTGGATGA
>GRMZM5G825226_7 
GGGGGGGGGAAAGGTGCATAAGGGGGAGAACTTTTCGCGGCAGAATCCAACCAGCCAGCGAGGAAAAAACAGGACAAGAAAAAACCTCCCGCACATTGCGACCAATCCGGCATGGAATCGATTCCCAGAAGGGTCACAGAGATCAAAAGAAAACAACGGCCGAAGCATCCCGTCGCGTCCGCGGTAAGCCAAAAAAAGCATCGACCAGACCAGCATCCCGACGCGGACCGCGGGGAGGAAGAACAGAAAGAACCGTAACCCCCTCTGCATTGCGTGCAGGACCGAGACGCGATCGATGGACGAAAACCCCAT
>GRMZM2G315726_26 
ATGGCCTTCTCACCCCCGCTGATCGACTGGGAGGCGGAGAGCTACCCTGCCTACCCAGATTTCGCGGCCATTCCCCTTTTCGTCGTCTTCTTCCTCGTCGTCCGTTTCTTCCTCGACCGCTTCGTATTCGAGTGGTTAGCCAGGAAGCTGATTTTCAAGGAGGATGATGAGAAGAAGCTTGGCCCTACTACATATGCAGGCAAGAGAAAGATCAGGAAATTTAAAGAATCAGCTTGGAAATGCATGTATTTTCTTTCTGGGGAGCTATTGGCATTGTCTGTGACGTATAACGAGCCATGGTTCACAACCACAAGAAATTTCTGGGTTGGACCAGGCGATCAGATCTGGCCAGATCAAAAAATTAAATTGAAACTCAAGACAGTCTATATGTATGTTGCTGGCTTTTACACATACTCGATATTTGCCCTTTTGTTTTGGGAAATAAGGCGCTCAGACTTTGGTATTTCAATGACTCATCATGTAGCAACCGTCTGTCTGATAGCACTGTCTTACATATTCAGATTTGCTCGGGTGGGTTCAGTTGTCCTTGCCATTCATGATGCTACTGATGTGTTCCTGGAGCTTGGGAAAATTTCCAAGTATAGTGGCCATGAGTTGTTTGCAGATGTTTCATTTCTTGTTTTCGTCAGTTCTTGGGTACTACTCCGCCTTATATATTATCCGTTCTGGATTCTCTGGAGCACGAGCTATGAAGTTGTTCTGACTCTAGACAAGGAAAAGCATAAAGTTGACGGGCCAATATACTACTATGTATTCAACAGTCTTCTCTTCTCCCTACTTGTTCTACACATATATTGGTGGGTTTTAATGTATCGGATGCTTGTGAAGCAAATACAGTCTAGAGGGCACGTTGGGGATGATATACGATCTGATTCTGAAGGTGAAGAGGAACATGAGGATTGA
>GRMZM2G170868_22 
NNNNNNNNNNNNNNNNNNNNNNNNNNNNNNNNNNNNNNNNNNNNNNNNNNNNNNNNNNNNNNNNNNNNNNNNNNNNNNNNNNNNNNNNNNNNNNNNNNNNNNNNNNNNNNNNNNNNNNNNNNNNNNNNNNNNNNNNNNNNNNNNNNNNNNTGGGTTGCAAGGAGGCTTATAAATAGAAATGGACATCAGAGCGCTAATAATGAAACAGAAGAAGGAAGGAAGAAGATAAGAAAATTCAAGGAATCAGCTTGGAAATGTGTTTATTTCCTGTCTGGAGAGCTTTTAGCTTTGTCGGTTACATATAACGAGCCTTGGTTCACCAATACCAGATATTTTTGGGTAGGACCAGGAGAACAGGTCTGGCCTGATCAAAAGATAAAATTGAAACTTAAGGCTGTATATATGTATGCTGCTGGATTCTACACATATTCCATATTTGCACTTATGTTTTGGGAAACAAGGCGTTCAGACTTTGGAGTGTCAATGTCACATCATGTTGCTACTGTCGTCCTGATTGTTCTCTCTTACGTGTTCAGATTTGCTAGAGTTGGCTCTATAGTATTGGCAATTCATGATGCAAGTGATGTTTTTCTGGAAGTAGGGAAGATGTCCAAGTACAGTCATTGTGATTGGCTTGCCAATGTTTCGTTTCTGTTTTTTGTTATTTCATGGGTTCTTCTCCGTCTCACTTATTTTCCATTCTGGATTCTGAGAAGTACAAGCTATGAGGTCTTGTTGACTTTGGACAAAAAGAAGCACAATTTTGATGGTCCTATATACTATTATGTGTTCAATTCCCTTCTATTTTCACTACTTGTTCTCCACATATATTGGTGGGTCTTAATATATCGGATGCTTCTGAGACAAATCAAGACAAGAAATGTTGGAGATGATGTTCGATCTGATTCTGAAGGAGAAGACGACCATGAAGACTGA
>GRMZM2G315726_29 
ATGGCCTTCTCACCCCCGCTGATCGACTGGGAGGCGGAGAGCTACCCTGCCTACCCAGATTTCGCGGCCATTCCCCTTTTCGTCGTCTTCTTCCTCGTCGTCCGTTTCTTCCTCGACCGCTTCGTATTCGAGTGGTTAGCCAGGAAGCTGATTTTCAAGGAGGAGGATGAGAAGAAGCTTGGCCCTACTACATATGCAGGCAAGAGAAAGATCAGGAAATTTAAAGAATCAGCTTGGAAATGCATGTATTTTCTTTCTGGGGAGCTATTGGCATTGTCTGTGACGTACAACGAGCCATGGTTCACAACCACAAGAAATTTCTGGGTTGGACCAGGCGATCAGATCTGGCCAGATCAAAAAATTAAATTGAAACTCAAGACAGTCTATATGTATGTTGCTGGCTTTTACACATACTCGATATTTGCCCTTTTGTTTTGGGAAATAAGGCGCTCAGACTTCGGTATTTCAATGACTCATCATGTAGCAACCGTCTGTCTGATAGCACTGTCTTACATATTCAGATTTGCTCGGGTGGGTTCAGTTGTCCTTGCCATTCATGATGCTACTGATGTGTTCCTGGAGCTTGGAAAAATTTCCAAGTATAGTGGCCATGAGTTGTTTGCAGATGTTTCATTTCTTGTTTTCGTCAGTTCTTGGGTACTCCTCCGCCTTATATATTATCCGTTCTGGATTCTCTGGAGCACGAGCTATGAAGTTGTTCTGACTCTAGACAAGGAAAAGCATAAAGTTGACGGGCCAATATACTACTATGTATTCAACAGTCTTCTCTTCTCTCTACTTGTTCTACACATATATTGGTGGGTTTTAATGTATCGGATGCTTGTGAAGCAAATACAGTCTAGAGGGCACGTTGGCGATGATATACGATCTGATTCTGAAGGTGAAGAGGAACATGAGGATTGA
>GRMZM2G163426_5 
ATGGCGGCGCTCCTGGAGCTGTTCCTGGGCTCCTCTCCCGCGCCGGTGGACTGGGAGGCAGAGGTCTACCCGGCGTACGGGGACTTCGCCGTACTCCCCTTACTCGTCGCCTTCTTCCCCGCCGTCCGGTTCCTCCTCGACCGACTCGTCTTCGAGGTTTTAGCACGAAAATTTATATTTGGAAAGGGACATGATAAGCTTGCTGAAACAGATGACAGTAGAAAGAAAATCAATAAATTTAAGGAATCAGCATGGAAGTTTGTTTATTTTCTTTCTGGCGAACTGCTTTCACTATCTGTAACATACAATGAGCCATGGTTTAAGAACACAAGATACTTTTGGATAGGCCCTGGTGACCAGATCTGGCCTGATCAGAAGATAAAACTGAAGCTCAAAGCTGTCTACATGTATGCTGCTGGATTTTACACATATTCAATTTTCGCTCTCCTGTTCTGGGAAACAAGACGTTCGGACTTTGGAGTATCAATGTCCCACCATATAGCAACTGTTGTTCTGATTGTTCTTTCCTACATTTTCCGATTCGCTCGTGTTGGCACTGTTGTTTTAGCCCTTCATGATGCAAGTGATATATTCCTAGAGATTGGGAAGATGGCCAAGTACAGTAGCTGCGAGTGGCTAGCAGTTATGGCATTTCTTCTTTTTGTGGCATCGTGGATACTTCTTCGGCTCGTTATGTTCCCTTTCTGGATCCTAAGAAGCACAAGCTATGAAGTGCTGCTGACCTTGGACAGGGAGAAGCATCGATTTTATGGCCCCATATACTACTATGTTTTCAACTGTCTTCTGTTCTCACTCCTAGTTCTTCACATATATTGGTGGGTACTGATATGGCGGATGCTAGTTAAACAGATTCAATCGAAAGGGCGTGTTGGTGATGATGTTCGATCCGATTCTGAAGGCGAAGATGAGCATGAAGATTAA
>GRMZM2G083427_6 
NNNNNNNNNNNNNNNNNNNNNNNNNNNNNNNNNNNNNNNNNNNNNNNNNNNNNNNNNNNNNNNNNNNNNNNNNNNNNNNNNNNNNNNNNNNNNNNNCCATTAGCAGTCTACCTTTTCAACACCAAAGCTTCTAAGTTGATGAATAATGAGGCCAGGCAAGCAAAGATTGTCAAGTTCTCAGAGTCCATTTGGAAACTTACCTACTATGCTTCTGTTCAAGCATGGGTCCTCATGATAATAAAGCAGGAACCATGGTCATTGGATATGATGCAATACTTTGATGGCTGGCCGAACCAACCCATCGTGTCTTCATTGATGCTTTTCTATATGTGCCAGTGTGGATTTTATATCTATAGCATCGGTGCTCTTGTTGCTTGGGAAACCCGCAGAAAAGATTTTGCTGTAATGATGTCTCATCATGTAATAACATCTACTCTAATTGGAGTTTCATATCTGACTGGTCTTGTAGTTTTGGACTTATTGCTGTTGCCGTTGCAATGGCAGCTATCATTCCATCACATTCTTGAGGAAGCTGGATGA
>GRMZM2G132084_29 
ATGTTGTCTGGGGAAGGGCAGTTTTACACATACATGGTTCTCATTTCAGAGACAACCACCCCTGAAATCAACTTGCGATGGTTTCTTGACACTGCTGGACTGAAGAAATCAAGTGCTTACTTGGTTAATGGAATTCTGATGTTTGTTGCATGGCTGGTGGCAAGGATATTTTTGTTCATGTATGTATTTTACCACATTTATTTGCATTACAGTCAGATAATGCAGATGCATGCCTTTGGGTACTACCTGACGTTTGTTGTGCCATCGGTGCTCTTTGTAATGAACACAATGTGGTTCATGAAGATCTTAAAAGGCGTGATGAAAACACTGGCAAAATGGTCATGA
>GRMZM2G151521_5 
TTACTCGTCATCCTCAGAATCAGATCGAACATCATCTGTAACCTGTCCTTTATTATTCAATTGTCTCATTATCATCAAACATATGAGTTTCCACCAGTACATATGGAATACAAGCAATGTGAGAAGCATTGTATTGAAGATATAGTACAAAGCTGTAGGGAATTCATCCAGCTTCCTCCAGAATGTGATGGAATGATAGCTAGAGGCTTTGATTATCCAAAACGGGAAGTAAATCAAACGCAATAGAAGCCAGGAGATAGCGAAGAGACCGAAAAACAAGCTAGCCCCCAACTCCTTTTCTGTGTACTTGCACAATTTGGCAGTCTCAAGAAACACATCACTTGTATCATGAAGAGCAAGAACGATGGTCCCAATTCGAAAAAATCCTGTCAGATATGAAACTCCAATAAGAGTAGATGTTATTACATGATGAGACATCATTACAGCAAAATCTTTTCTGCGGGTTTCCCAAGCAACAAGAGCACCAATGCTGTAGATATAAAATCCACACTGGCACATATAGAAAAGCATCAACGAGGACACGATGGGTTGATTTGGCCAGCCATCAAAGTACTGCACCATATCCAACGACCATGGTTCTTGCTTTATTATCATGAGGACCCATGCTTGAACAGAAGCATAGTATGTAAGTTTCCAAATGGACTCCGAGAATTTGACAATCTTTGCTTGCCTGGCCTCATCACTCATCAACTTAGAAGCTTTAGTGTTGAAAAGGTAGACTGCCAATGGNNNNNNNNNNNNNNNNNNNNNNNNNNNNNNNNNNNNNNNNNNNNNNNNNNNNNNNNNNNNNNNNNNNNNNNNNNNNNNNNNNNNNNNNNNNNNNNNNNN
>GRMZM2G016551_27 
ATGTATGCTGCTGGATTTTACACATATTCAATTTTCGCTCTTCTGTTCTGGGAAACAAGGCGTTCGGACTTTGGAGTATCAATGTCCCACCATATAGCAACTGTTGTTCTGATTGTTCTTTCCTACATTTTCAGATTTGCTCGTGTTGGCTCTGTTGTTTTAGCCCTTCATGATGCAAGTGATATATTCCTAGAGATTGGGAAGATGGCCAAGTACAGTAGCTGCGAGTGGCTAGCAGTTGTGGCATTTCTTCTTTTCGTGGCATCGTGGATACTTCTCCGGCTTGTTATATTCCCTTTCTGGATCCTAAGAAGCACAAGCTATGAAGTACTGCTGACCCTGGACAAGGAGAAACATCAGTTTTATGGCCCCATATACTATTATGTTTTCAACTGTCTTCTGTTCTCACTCCTAGTTCTTCACATATATTGGTGGGTACTGATATGGCGGATGCTAGTTAAGCAGATTCAATCGAAAGGGCATGTTGGTGATGATGTTCGATCCGATTCTGAAGGCGAAGAGGAACATGAAGATTAA
>GRMZM2G077279_15 
TCAATCCTGATGGTTCTGCTTATTTCTTTCTCGTGTGAATGCTTTAAGTAGATCGAGCCCAAGAAATATGTTAAGCAGATTCATTCCTGCCATACCAAGTAGAGCTAGCGGAAGCTCAATGCCCTTCCCAAATTTGTGGGCATCAGAGATGAGCTTGTAAGTAATCAAGATATGGCATATCACCCTTGCTGTTACAAAGGTAGTCCAGTTGAGTACCCATTCCAGCTTCACCACTGTTCTGTCAAAATCCCGAAATCCAACCATTCGCCTGACTTTCCTTACATGTAAAAATATGGAGTGCAGCTCACATACAAGGGAGAGATTTAGGTAGTTGATTGTGACATTCCTATACAGAGCTAGTGTAAAGCAAATGAGTAGGATCAAGTGATGCATGAGAATTCCAGGAAGCCATCCACTGTATAGCCGGTATCGGAGCATGTCCAGTTGGTCATATGCAAAGTAGCCACAAGAAAAGCACAGAGCAGAATATGCTCCAATCCAACTGCCACCAAATAGTTCTTCATGCTCAAACAT
>GRMZM2G444643_6 
TCAATCTTCATGGTCGTCTTCTCCTTCAGAATCAGATCGAACATCATCTCCAACATTTCTTGTCTTGATTTGTCTCACAAGCATCCGATATATTAAAACCCACCAATATATGTGGAGAACAAGTAGTGAAAATAGAAGGGAATTGAACACATAATAGTATATAGGACCATCAAAGTTGTGCTTCTTTTTGTCCAAAGTCAACAAGACCTCATAGCTTGTACTTCTCAGAATCCAGAACGGAAAATATGTGAGACGGAGAAGAACCCATGAAATAACAAAAAACAGAAACGAAACATTGGCAAGCCAATCACAATGGCTGTACTTGGACATCTTCCCTACTTCCAGGAAAACGTCACTTGCATCATGAATTGCCAATACTATAGAGCCAACTCTAGCAAATCTGAACACGTAAGATAGAACAATCAGAACAACAGTAGCAACATGATGTGACATTGACACTCCAAAGTCTGAACGCCTTGTTTCCCAAAACATAAGTGCAAATATGGAATATGTGTAGAATCCAGCAGCATACATATATACAGCCTTAAGTTTCAATTTTATCTTTTGGTCAGGCCAGACCTGTTCTCCTGGTCCTACCCAAAAATATCTGGTATTGGTGAACCAAGGCTCATTATATGTGACAGACAAAGATAAAAGCTCTCCAGACAGGAAATAAACACATTTCCAAGCTGATTCCTTGAATTTTCTTATCTTCTTCCTTGCCTCTTCTGTGTCATTATTAGCTCTCTGATGTCCCTGCCCATGTATAAGCCTCATTGCAACCCANNNNNNNNNNNNNNNNNNNNNNNNNNNNNNNNNNNNNNNNNNNNNNNNNNNNNNNNNNNNNNNNNNNNNNNNNNNNNNNNNNNNNNNNNNNNNNNNNNNNNNNNNNNNNNNNNNNNNNNNNNNNNNNNNNNNNNNNNNNNNNNNNNNNNNNNNNNNNNNNNNNNNNNNNNNNNNNNNNNNNNNNNNNNNNNNNNNNNNNNNNNNNNNNNNNNNNNNNNNNNNNNNNNNNNNNNNNNNNNNNNNNNNNNNNNNNNNNNNNNNNNNNNNNNGGAGTCGGGGAGGACTCCCGCTGTGTGGCACAGCGCTTGCCTCTGTTCCGCGACTTGTGCGAAAGCGATTTTTCACTTTCCCTGCGTCGACGAGCGTCGGTCGGCTCGCGGTTGCGACCGTGGGTGGGGGCAGCAGGTTGGGGAGGAAGAACGTGGCGAAGGCCGGGAAGACGAACGGGACGTCCGACGACGGCGAAAACGATGGTGCGCGCATGATGTGAAACGTCCTCGTGGACGTGCAATAGCCACTGCGCGAGTCGGTGTCAGGGCTGGTGTCGAACGAATACGGGGAGGAGGCGCATGCTCCTACGCCCTCTGCCGAGAATGGGGTGGCGCGGAGGTGGAGGCATGAGGGGAGAGAGAAAAGAAGTAGAATGGCGAACGAGGTGGTGGCAACTGAGGTGAGGACCATCAT
>GRMZM2G170868_14 
NNNNNNNNNNNNNNNNNNNNNNNNNNNNNNCTGGCGGCCGTGGACTGGGAGCGAGAGGCCTACCCGGCGTACGACGACTTCCTCGCGCTCCCCGCTTTCGTCCTCTTCTTCCCCACCGTCCGCTACCTCCTCGACCGCTTCGTCTTCGAGTGGGTTGCAAGGAGGCTTATAAATAGAAATGGACATCAGAGCGCTAATAATGAAACAGAAGAAGGAAGGAAGAAGATAAGAAAATTCAAGGAATCAGCTTGGAAATGTGTTTATTTCCTGTCTGGAGAGCTTTTAGCTTTGTCGGTTACATATAACGAGCCTTGGTTCACCAATACCAGATATTTTTGGGTAGGACCAGGAGAACAGGTCTGGCCTGATCAAAAGATAAAATTGAAACTTAAGGCTGTATATATGTATGCTGCTGGATTCTACACATATTCCATATTTGCACTTATGTTTTGGGAAACAAGGCGTTCAGACTTTGGAGTGTCAATGTCACATCATGTTGCTACTGTCGTCCTGATTGTTCTCTCTTACGTGTTCAGATTTGCTAGAGTTGGCTCTATAGTATTGGCAATTCATGATGCAAGTGATGTTTTTCTGGAAGTAGGGAAGATGTCCAAGTACAGTCATTGTGATTGGCTTGCCAATGTTTCGTTTCTGTTTTTTGTTATTTCATGGGTTCTTCTCCGTCTCACTTATTTTCCATTCTGGATTCTGAGAAGTACAAGCTATGAGGTCTTGTTGACTTTGGACAAAAAGAAGCACAATTTTGATGGTCCTATATACTATTATGTGTTCAATTCCCTTCTATTTTCACTACTTGTTCTCCACATATATTGGTGGGTCTTAATATATCGGATGCTTCTGAGACAAATCAAGACAAGAAATGTTGGAGATGATGTTCGATCTGATTCTGAAGGAGAAGACGACCATGAAGACTGA
>GRMZM2G132084_26 
ATGTTGTCTGGGGAAGGGCAGTTTTACACATACATGGTTCTCATTTCAGAGACAACCACCCCTGAAATCAACTTGCGATGGTTTCTTGACACTGCTGGACTGAAGAAATCAAGTGCTTACTTGGTTAATGGAATTCTGATGTTTGTTGCATGGCTGGTGGCAAGGATATTTTTGTTCATGTATGTATTTTACCACATTTATTTGCATTACAGTCAGATAATGCAGATGCATGCCTTTGGGTACTACCTGACGTTTGTTGTGCCATCGGTGCTCTTTGTAATGAACACAATGTGGTTCATGAAGATCTTAAAAGGCGTGATGAAAACACTGGCAAAATGGTCATGA
>GRMZM2G138330_20 
NNNNNNNNNNNNNNNNNNNNNNNNNNNNNNNNNNNNNNNNNNNNNNNNNNNNNNNNNNNNNNNNNNNNNNNNNNNNNNNGCGTGGGCCAGCTCCTCGTGNTCCGGCGGTGGGCGCCGCGGCAGCGGCTGGACGGCGCCAGCTGCCTGATCTCGCTCTTCCACGGCACCCCCNNNNNNNNNNNNNNNNNNNNNNNNNNNNNNNNNNNNNNNNNNNNNNNNNNNNNNNNNNNNNNNNNNNNNNNNNNNNNNNNNNNNNNNNNNNNNNNNNNNNNNNNNNNNNNNNNNNNNNNNNNNNNNNNNNNNNNNNNNNNNNNNNNNNNNNNNNNNNNNNNNNNNNNNNNNNNNNNNNNNNNNNNNNNNNNNNNNNNNNNNNNNNNNNNNNNNNNNNNNNNNNNNNNNNNNNNNNNNNNNNNNNNNNNNNNNNNNNNNNNNNNNNNNNNNNNNNNNNNNNNNNNNNNNNNNNNNNNNNNNNNNNNNNNNNNNNNNNNNNNNNNNNNNNNNNNNNNNNNNNNNNNNNNNNNNNNNNNNNNNNNNNNNNNNNNNNNNNNNNNNNNNNNNNNNNNNNNNNNNNNNNNNNNNNNNNNNNNNNNNNNNNNNNNNNNNNNGTCCGGCCAGGCCGTCGACGTCATCCCGTGGTGGGTGCGGATCTCCTGGATCCTCGTTGTCGGCACCGCCATTGCCGTCAGCAACCTGTGGATTTGGAACCTCTGGAAGGAGCTCGTCAGGGAATGGAAGCAAGCCCCTTCCAAGTCAAAGAAAGACACATAG
>GRMZM2G138330_21 
NNNNNNNNNNNNNNNNNNNNNNNNNNNNNNNNNNNNNNNNNNNNNNNNNNNNNNNNNNNNNNNNNNNCCGCCATCTACNNCGTGGGCCNGCTCCNNGTGTTCCGGNNNNNNNNNNNNNNNNNNNNNNNNNNNNNNNNNNNNNNNNNNNNNNNNNNNNNNNNNNNNNNNNNNNNNNNNNNNNNNNNNNNNNNNNNNNNNNNNNNNNNNNNNNNNNNNNNNNNNNNNNNNNNNNNNNNNNNNNNNNNNNNNNNNNNNNNNNNNNNNNNNNNNNNNNNNNNNNNNNNNNNNNNNNNNNNNNNNNNNNNNNNNNNNNNNNNNNNNNNNNNNNNNNNNNNNNNNNNNNNNNNNNNNNNNNNNNNNNNNNNNNNNNNNNNNNNNNNNNNNNNNNNNNNNNNNNNNNNNNNNNNNNNNNNNNNNNNNNNNNNNNNNNNNNNNNNNNNNNNNNNNNNNNNNNNNNNNNNNNNNNNNNNNNNNNNNNNNNNNNNNNNNNNNNNNNNNNNNNNNNNNNNNNNNNNNNNNNNNNNNNNNNNNNNNNNNNNNNNNNNNNNNNNNNNNNNNNNNNNCGCCGGCCCGCTCTTCCTCCTCAAGATGGCCGCCTTCTACCTGTCCGGCCAGGCCGTCGACGTCATCCCGTGGTGGGNNNNGNNCTCCTGGATCCTCGTTGTCGGCACCGCCATTGCCGTCAGCAACCTGTGGATTTGGAACCTCTGGAAGGAGCTCGTCAGGGAATGGAAGCAAGCCCCTTCCAAGTCAAAGAAAGACACATAG
>GRMZM2G151521_19 
TTACTCGTCATCCTCAGAATCAGATCGAACATCATCTGTAACCTGTCCTTTATTATTCAATTGTCTCATTATCATCAAACATATGAGTTTCCACCAGTACATATGGAATACAAGCAATGTGAGAAGCATTGTATTGAAGATATAGTACAAAGCTGTAGGGAATTCATCCAGCTTCCTCCAGAATGTGATGGAATGATAGCTAGAGGCTTTGATTATCCAAAACGGGAAGTAAATCAAACGCAATAGAAGCCAGGAGATAGCGAAGAGACCGAAAAACAAGCTAGCCCCCAACTCCTTTTCTGTGTACTTGCACAATTTGGCAGTCTCAAGAAACACATCACTTGTATCATGAAGAGCAAGAACGATGGTCCCAATTCGAAAAAATCCTGTCAGATATGAAACTCCAATAAGAGTAGATGTTATTACATGATGAGACATCATTACAGCAAAATCTTTTCTGCGGGTTTCCCAAGCAACAAGAGCACCAATGCTGTAGATATAAAATCCACACTGGCACATATAGAAAAGCATCAACGAGGACACGATGGGTTGATTTGGCCAGCCATCAAAGTACTGCACCATATCCAACGACCATGGTTCTTGCTTTATTATCATGAGGACCCATGCTTGAACAGAAGCATAGTATGTAAGTTTCCAAATGGACTCCGAGAATTTGACAATCTTTGCTTGCCTGGCCTCATCACTCATCAACTTAGAAGCTTTAGTGTTGAAAAGGTAGACTGCCAATGGCTTGTAGACGAGGAGGTCGAGCAGGAAGCGGGCGCAGAAGAAAACGAGGGAGAAGAGGAGCGCTACGGAGACCGCCTCTCCGCCGCGTACCGCCATCAT
>GRMZM2G444643_27 
TCAATCTTCATGGTCGTCTTCTCCTTCGGAATCAGATCGAACATCATCTCCAACATTTCTTGTCTTGATTTGTCTCACAAGCATCCGGTATATTAAAACCCACCAATATATGTGGAGAACAAGTAGTGAAAATAGAAGGGAATTGAACACATAATAGTATATAGGACCATCAAAATTGTGCTTCTTTTTGTCCAAAGTCAACAAGACCTCATAGCTTGTACTTCTCAGAATCCAGAACGGAAAATATGTGAGGCGGAGAAGAACCCATGAAATAACAAAAAACAGAAACGAAACATTGGCAAGCCAATCACAATGGCTGTACTTGGACATCTTCCCTACTTCCAGGAAAACGTCACTTGCATCATGAATTGCCAATACTATAGAGCCAACTCTAGCAAATCTGAACACATAAGATAGAACAATCAGAACAACAGTAGCAACATGATGTGACATTGACACTCCAAAGTCTGAACGCCTTGTTTCCCAAAACATAAGTGCAAATATGGAATATGTGTAGAATCCAGCAGCATACATATATACAGCCTTAAGTTTCAATTTTATCTTTTGGTCAGGCCAGACCTGTTCTCCTGGTCCTACCCAAAAATATCTGGTATTGGTGAACCAAGGCTCATTATATGTGACAGACAAAGATAAAAGCTCTCCAGACAGGAAATAAACACATTTCCAAGCTGATTCCTTGAATTTTCTTATCTTCTTCCTTGCCTCTTCTGTTTCATTATTAGCTCTCTGATGTCCCTGCCCATGTATAAGCCTCATTGCAACCCANNNNNNNNNNNNNNNNNNNNNNNNNNNNNNNNNNNNNNNNNNNNNNNNNNNNNNNNNNNNNNNNNNNNNNNNNNNNNNNNNNNNNNNNNNNNNNNNNNNNNNNNNNNNNNNNNNNNNNNNNNNNNNNNNNNNNNNNNNNNNNNNNNNNNNNNNNNNNNNNNNNNNNNNNNNNNNNNNNNNNNNNNNNNNNNNNNNNNNNNNNNNNNNNNNNNNNNNNNNNNNNNNNNNNNNNNNNNNNNNNNNNNNNNNNNNNNNNNNNNNNNNNNNNNNNNNNNNNNNNNNNNNNNNNNNNNNNNNNNNNNNNNNNNNNNNNNNNNNNNNNNNNNNNNNNNNNNNNNNNNNNNNNNNNNNNNNNNNNNCGAGCGTCGGTCGGCTCGCGGTTACGACCGTGGGTGGGGGCAGCAGGTTGGGGAGGAAGAACATGGCGAAGGCCGGGAAGACGAACGGGACGTCCGACGACGGCGAAAACGATGGTGCGCGCATGATGTGAAACGTCCTCGTGGACGTGCAATAGCCACTGCGCGAGTCGGTGTCAGGGCTGGTGTCGAACGAATACGGGGAGGAGGCGCATGCTCCTACGCCCTCTGCCGAGAATGGGGTGGCGCGGAGGTGGAGGCATGAGGGGAGAGAGAAAAGAAGTAGAATGGCGAACGAGGTGGTGGCAACTGAGGTGAGGACCATCAT
>GRMZM2G077279_4 
TCAATCCTGATGGTTCTGCTTATTTCTTTCTCGTGTGAATGCTTTAAGTAGATCGAGCCCAAGAAATATGTTAAGCAGATTCATTCCTGCCATACCAAGTAGAGCTAGCGGAAGCTCAATGCCCTTCCCAAATTTGTGGGCATCAGAGATGAGCTTGTAAGTAATCAAGATATGGCATATCACCCTTGCTGTTACAAAGGTAGTCCAGTTGAGTACCCATTCCAGCTTCACCACTGTTCTGTCAAAATCCCGAAATCCAACCATTCGCCTGACTTTCCTTACATGTAAAAATATGGAGTGCAGCTCACATACAAGGGAGAGATTTAGGTAGTTGATTGTGACATTCCTATACAGAGCTAGTGTAAAGCAAATGAGTAGGATCAAGTGATGCATGAGAATTCCAGGAAGCCATCCACTGTATAGCCGGTATCGGAGCATGTCCAGTTGGTCATATGCAAAGTAGCCACAAGAAAAGCACAGAGCAGAATATGCTCCAATCCAACTGCCACCAAATAGTTCTTCATGCTCAAACAT
>GRMZM2G020148_22 
NNNNNNNNNNNAGCCCCGTCGCCATCGCCTGGTGGGTGGCAAAGCGGAAGTAGTCAGTTTGTTTGGTTGGCGAACGGAACGGAGTCGGTAGTCGGTATACGTATATACCTTGATGAGNATGGGNNNNNNNNNNNNNNNNNNNNNNNNNNNNNNNNNNNNNNNNNNNNNNNNNNNNNNNNNNNNNNNNNNNNNNNNNNNNNNNNNNNNNNNNNNNNNNNNNNNNNNNNNNNNNNNNNNNNNNNNNNNNNNNNNNNNNNNNNNNNNNNNNNNNNNNNNNNNNNNNATCTCCGTCACGAGCATGCTGGCCACCATCTCCGTCCCGCANNNNNNNNNNNNNNNNNNNGCGCCGATGCCGACGATGCTGACCAGGTGGTGCACGGCGTTGTCCAGCCNNNNNNNNNNNNNNNNNNNNNNNNNNNNNNNNNNNNNNNNNNNNNNNNNNNNNNNNNNNNNNNNNNNNNNNNNNNNNNNNNNNNNNNNNNNNNNNNNNNNNNNNNNNNNNNNNNNNNNNNNNNNNNNNNNNNNNNNNNNNNNNNNNNNNNNNNNNNNNNNNNNNNNNNNNNNNNNNNNNNNNNNNNNNNNNNNNNNNNNNNNNNNNNNNNNNNNNNNNNNNNNNNNNNNNNNNNNNNNNNNNNNNNNNNNNNNNNNNNNNNNNNNNNNNNNNNNNNNNNNNNNNNNNNNNNNNNNNNNNNNNNNNNNNNCCATGGCCGCCGCCGCCGCCGCAGTCGCCAT
>GRMZM5G825226_24 
GGGGGGGGNNNAGGTGCATAAGGGGGAGAACTTTTCGCGGCAGAATCCAACCAGCCAGCGAGGAAAAAACAGGACAAGAAAAAACCTCCCGCACATTGCGACCAATCCGGCATGGAATCGATTCCCAGAAGGGTCACAGAGATCAAAAGAAAACAACGGCCGAAGCATCCCGTCGCGTCCGCGGTAAGCCAAAAAAAGCATCGACCAGACCAGCATCCCGACGCGGACCGCGGGGAGGAAGAACAGAAAGAACCGTAACCCCCTCTGCATTGCGTGCAGGACCGAGACGCGATCGATGGACGAAAACCCCAT
>AC210013_23 
CTATGTGTCTTTCTTTGACTTGGGAGGGGCCTGCTGCTTCCATTCCCTGACGAGCTCCTTCCAGAGGTTCCAAATCCACAGGTTGCTGACCGCAATGGCGGTGCCGACAACCAGGATCCAGGAGATCCGCACCCACCACGGGATGACGTCGACGNNNNNNNNNNNNNNNNNNNNNNNNNNNNNNNNNNNNNNNNNNNNNNNNNNNNNNNNNNNNNNNNNNNNNNNNNNNNNNNNNNNNNNNNNNNNNNNNNNNNNNNNNNNNNNNNNNNNNNNNNNNNNNNNNNNNNNNNNNNNNNNNNNNNNNNNNNNNNNNNNNNNNNNNNNNNNNNNNNNNNNNNNNNNNNNNNNNNNNNNNNNNNNNNNNNNNNNNNNNNNNNNNNNNNNNNNNNNNNNNNNNNNNNNNNNNNNNNNNNNNNNNNNNNNNNNNNNNNNNNNNNNNNNNNNNNNNNNNNNNNNNNNNNNNNNNNNNNNNNNNNNNNNNNNNNNNNNNNNNNNNNNNNNNNNNNNNNNNNNNNNNNNNNNNNNNNNNNNNNNNNNNNNNNNNNNNNNNNNNNNNNNNNNNNNNNNNNNNNNNNNNNNNNNNNNNNNNNNNNNNNNNNNNNNNNNNNNNNNNNNNNNNNNNNNNNNNNNNNNNNNNNNNNNGAGCCTCTGCCGCGGCGCCCACCGCCGGAACACGACGAGCTGGCCGGCGCAGTAGATGGNNNNNNNNNNNNNNNNNNNNNNNNNNNNNNNNNNNNNNNNNNNNNNNNCCAAGGACGCCAGCAAATCCAT
>GRMZM2G077279_8 
TCAATCCTGATGGTTCTGCTTATTTCTTTCTCGTGTGAATGCTTTAAGTAGATCGAGCCCAAGAAATATGTTAAGCAGATTCATTCCTGCCATACCAAGTAGAGCTAGCGGAAGCTCAATGCCCTTCCCAAATTTGTGGGCATCAGAGATGAGCTTGTAAGTAATCAAGATATGGCATATCACCCTTGCTGTTACAAAGGTAGTCCAGTTGAGTACCCATTCCAGCTTCACCACTGTTCTGTCAAAATCCCGAAATCCAACCATTCGCCTGACTTTCCTTACATGTAAAAATATGGAGTGCAGCTCACATACAAGGGAGAGATTTAGGTAGTTGATTGTGACATTCCTATACAGAGCTAGTGTAAAGCAAATGAGTAGGATCAAGTGATGCATGAGAATTCCAGGAAGCCATCCACTGTATAGCCGGTATCGGAGCATGTCCAGTTGGTCATATGCAAAGTAGCCACAAGAAAAGCACAGAGCAGAATATGCTCCAATCCAACTGCCACCAAATAGTTCTTCATGCTCAAACAT
>GRMZM2G163426_19 
ATGGCGGCGCTCCTGGAGCTGTTCCTGGGCTCCTCTCCCGCGCCGGTGGACTGGGAGGCAGAGGTCTACCCGGCGTACGGGGACTTCGCCGTACTCCCCTTACTCGTCGCCTTCTTCCCCGCCGTCCGGTTCCTCCTCGACCGACTCGTCTTCGAGGTTTTAGCACGAAAATTTATATTTGGAAAGGGACATGATAAGCTTGCTGAAACAGATGACAGTAGAAAGAAAATCAATAAATTTAAGGAATCAGCATGGAAGTTTGTTTATTTTCTTTCTGGCGAACTGCTTTCACTATCTGTAACATACAATGAGCCATGGTTTAAGAACACAAGATACTTTTGGATAGGCCCTGGTGACCAGATCTGGCCTGATCAGAAGATAAAACTGAAGCTCAAAGCTGTCTACATGTATGCTGCTGGATTTTACACATATTCAATTTTCGCTCTCCTGTTCTGGGAAACAAGACGTTCGGACTTTGGAGTATCAATGTCCCACCATATAGCAACTGTTGTTCTGATTGTTCTTTCCTACATTTTCCGATTCGCTCGTGTTGGCACTGTTGTTTTAGCCCTTCATGATGCAAGTGATATATTCCTAGAGATTGGGAAGATGGCCAAGTACAGTAGCTGCGAGTGGCTAGCAGTTATGGCATTTCTTCTTTTTGTGGCATCGTGGATACTTCTTCGGCTCGTTATGTTCCCTTTCTGGATCCTAAGAAGCACAAGCTATGAAGTGCTGCTGACCTTGGACAGGCAGAAGCATCGATTTTATGGCCCCATATACTACTATGTTTTCAACTGTCTACTGTTCTCACTCCTAGTTCTTCACATATATTGGTGGGTACTGATATGGCGGATGCTAGTTAAACAGATTCAATCGAAAGGGCGTGTTGGTGATGATGTTCGATCCGATTCTGAAGGCGAAGATGAGCATGAAGATTAA
>GRMZM2G083427_27 
NNNNNNNNNNNNNNNNNNNNNNNNNNNNNNNNNNNNNNNNNNNNNNNNNNNNNNNNNNNNNNNNNNNNNNNNNNNNNNNNNNNNNNNNNNNNNNNNCCATTAGCAGTCTACCTTTTCAACACCAAAGCTTCTAAGTTGATGAATAATGAGGCCAGGCAAGCAAAGATTGTCAAGTTCTCAGAGTCCATTTGGAAACTTACCTACTATGCTTCTGTTCAAGCATGGGTCCTCATGATAATAAAGCAGGAACCATGGTCATTGGATATGATGCAATACTTTGATGGCTGGCCGAACCAACCCATCGTGTCTTCATTGATGCTTTTCTATATGTGCCAGTGTGGATTTTATATCTATAGCATCGGTGCTCTTGTTGCTTGGGAAACCCGCAGAAAAGATTTTGCTGTAATGATGTCTCATCATGTAATAACATCTACTCTAATTGGAGTTTCATATCTGACTGGTCTTGTAGTTTTGGACTTATTGCTGTTGCCGTTGCAATGGCAGCTATCATTCCATCACATTCTTGAGGAAGCTGGATGA
>GRMZM2G151521_16 
TTACTCGTCATCCTCAGAATCAGATCGAACATCATCTGTAACCTGTCCTTTATTATTCAATTGTCTCATTATCATCAAACATATGAGTTTCCACCAGTACATATGGAATACAAGCAATGTGAGAAGCATTGTATTGAAGATATAGTACAAAGCTGTAGGGAATTCATCCAGCTTCCTCCAGAATGTGATGGAATGATAGCTAGAGGCTTTGATTATCCAAAACGGGAAGTAAATCAAACGCAATAGAAGCCAGGAGATAGCGAAGAGACCGAAAAACAAGCTAGCCCCCAACTCCTTTTCTGTGTACTTGCACAATTTGGCAGTCTCAAGAAACACATCACTTGTATCATGAAGAGCAAGAACGATGGTCCCAATTCGAAAAAATCCTGTCAGATATGAAACTCCAATAAGAGTAGATGTTATTACATGATGAGACATCATTACAGCAAAATCTTTTCTGCGGGTTTCCCAAGCAACAAGAGCACCAATGCTGTAGATATAAAATCCACACTGGCACATATAGAAAAGCATCAACGAGGACACGATGGGTTGATTTGGCCAGCCATCAAAGTACTGCACCATATCCAACGACCATGGTTCTTGCTTTATTATCATGAGGACCCATGCTTGAACAGAAGCATAGTATGTAAGTTTCCAAATGGACTCCGAGAATTTGACAATCTTTGCTTGCCTGGCCTCATCACTCATCAACTTAGAAGCTTTAGTGTTGAAAAGGTAGACTGCCAATGGCTTGTAGACGAGGAGGTCGAGCAGNAAGCGGGCGCANAAGAAAACGAGGGAGNNNNNNNNNNNNNNNNNNNNNGCCTCNCCGCCGCNNNNCGCCATCAT
>GRMZM2G075023_21 
TCAGCGACGAGCTTGTAAGTTATCAAGATATGACATATCACCCTTGCTGTCACAAAGGTAGTCCAGTTGAGTAACCATTCCAGCTTCACCATTGTTCTGTCGAAATCTCGAAATCCAACCATTCGCCTCACTTTCCTTACATGCAAAAATATGGAGTGCAGCGGAGACGGATGTGAGGGAGGAGTGGAGGAGCGATACGGCGGTGTTGACNNNNNNNGGNNCGCGNGAGNCNGAGCCGCGNNNNNNNNNNNNNNNNNNNNNNNNNNNNNNNNNNNNNNNNNNNNNNNNNNNNNNNNNNNGTCTCCCCCGCACGCCGATNTCGAACCCCACAGACACAGCCCAGAGCACTAGCGTCGCCGCGAAGAACGCGCTCGTGTCACCGCCGCCTGCGGCCCCTCCGGCACGGTGGGGCGGCAT
>GRMZM2G075023_20 
TCAGCGACGAGCTTGTAAGTTATCAAGATATGACATATCACCCTTGCTGTCACAAAGGTAGTCCAGTTGAGTAACCATTCCAGCTTCACCATTGTTCTGTCGAAATCTCGAAATCCAACCATTCGCCTCACTTTCCTTACATGCAAAAATATGGAGTGCAGCGGAGACGGATGTGAGGGAGGAGTGGAGNNNNGATACGGCGGTGTTGACGAAGAGCGGGTCGCGTGAGNNNNNGCCGCGGACCGCGGCGTTGGCGGCCTGGAAGAAGGCGAAGCCGGCGGCCACGGGCGCCAGCTCGCGTCGCCCCCGGACGCCGATCTCGAACCCCACAGACNNNNNNNNNNNNNNNNNNNNNNNNNNNNNNNNNNNNNNNNNNNNNNNNNNNNNNNNNNNNNNNNNNNNNNNNNNNNNNGGCAT
>GRMZM2G016551_6 
ATGTATGCTGCTGGATTTTACACATATTCAATTTTCGCTCTTCTGTTCTGGGAAACAAGGCGTTCGGACTTTGGAGTATCAATGTCCCACCATATAGCAACTGTTGTTCTGATTGTTCTTTCCTACATTTTCAGATTTGCTCGTGTTGGCTCTGTTGTTTTAGCCCTTCATGATGCAAGTGATATATTCCTAGAGATTGGGAAGATGGCCAAGTACAGTAGCTGCGAGTGGCTAGCAGTTGTGGCATTTCTTCTTTTCGTGGCATCGTGGATACTTCTCCGGCTTGTTATATTCCCTTTCTGGATCCTAAGAAGCACAAGCTATGAAGTACTGCTGACCCTGGACAAGGAGAAACATCAGTTTTATGGCCCCATATACTATTATGTTTTCAACTGTCTTCTGTTCTCACTCCTAGTTCTTCACATATATTGGTGGGTACTGATATGGCGGATGCTAGTTAAGCAGATTCAATCGAAAGGGCATGTTGGTGATGATGTTCGATCCGATTCTGAAGGCGAAGAGGAACATGAAGATTAA
>GRMZM2G163426_16 
ATGGCGGCGCTCCTGGAGCTGTTCCTGGGCTCCTCTCCCGCGCCGGTGGACTGGGAGGCAGAGGTCTACCCGGCGTACGGGGACTTCGCCGTACTCCCCTTACTCGTCGCCTTCTTCCCCGCCGTCCGGTTCCTCCTCGACCGACTCGTCTTCGAGGTTTTAGCACGAAAATTTATATTTGGAAAGGGACATGATAAGCTTGCTGAAACAGATGACAGTAGAAAGAAAATCAATAAATTTAAGGAATCAGCATGGAAGTTTGTTTATTTTCTTTCTGGCGAACTGCTTTCACTATCTGTAACATACAATGAGCCATGGTTTAAGAACACAAGATACTTTTGGATAGGCCCTGGTGACCAGATCTGGCCTGATCAGAAGATAAAACTGAAGCTCAAAGCTGTCTACATGTATGCTGCTGGATTTTACACATATTCAATTTTCGCTCTCCTGTTCTGGGAAACAAGACGTTCGGACTTTGGAGTATCAATGTCCCACCATATAGCAACTGTTGTTCTGATTGTTCTTTCCTACATTTTCCGATTCGCTCGTGTTGGCACTGTTGTTTTAGCCCTTCATGATGCAAGTGATATATTCCTAGAGATTGGGAAGATGGCCAAGTACAGTAGCTGCGAGTGGCTAGCAGTTATGGCATTTCTTCTTTTTGTGGCATCGTGGATACTTCTTCGGCTCGTTATGTTCCCTTTCTGGATCCTAAGAAGCACAAGCTATGAAGTGCTGCTGACCTTGGATAGGGAGAAGCATCGATTTTATGGCCCCATATACTACTATGTTTTCAACTGTCTTCTGTTCTCACTCCTAGTTCTTCACATATATTGGTGGGTACTGATATGGCGGATGCTAGTTAAACAGATTCAATCGAAAGGGCGTGTTGGTGATGATGTTCGATCCGATTCTGAAGGCGAAGATGAGCATGAAGATTAA
>GRMZM2G021589_30 
ATGCACGGGAATTTCGGGCCCCAGGAGCAGATTCTATGGCCGGCGTCGGTTCTCGCCGGCATCGTCATGTGCGGCGCCGTATATCAGATGACTCGACATGTCAGTTCTCGATGTTTCAAATGCTACAGTATGTTAAATAACAGGCAAAAGGTTGAGTGGAACAATAGGGGTTTCTCTACAGTCCATGCATTGGTAGCTGCTGCCGTTTCTTTCTACCTGGTCATGATCTCTGACCTCTTCAATGAAGATGCGCACAATAGCATAATAATTGACAGAAAATCATGGCTATCCGATTGCATGTTTGGGGTCTCGATCGGTTACTTTTTGACAGACTTGACGATGATCATGCTGTATTTTCCTTCTTTAGGTGGAAATGAGTATCTCTTGCATCACGGACTTTCTATGTATGCAATTGGTCTTGCTTTGTTGAGTGGCAAAGCACACATGTACATCCTCATGGTCCTCTTCACCGAAATCACGACTCCCTTTGTGAACCTCAGATGGTATTTGGACGTTGCTGGTCAGAAGACTTGTAATCTTTACTTATACAATGGTGTGGCTCTATTTGTTGGATGGCTGGTACAACAACTGCTCTCACGAGTCATCAATTTCTTTTAA
>GRMZM5G825226_12 
NNGGGGGGGAAAGGTGCATAAGGGGGAGAACTTTTCGCGGCAGAATCCAACCAGCCAGCGAGGAAAAAACAGGACAAGAAAAAACCTCCCGCACATTGCGACCAATCCGGCATGGAATCGATTCCCAGAAGGGTCACAGAGATCAAAAGAAAACAACGGCCGAAGCATCCCGTCGCGTCCGCGGTAACCCAAAAAAAGCATCGACCAGACCAGCATCCCGACGCGGACCGCGGGGAGGAAGAACAGAAAGAACCGTAACCCCCTCTGCATTGCGTGCAGGACCGAGACGCGATCGATGGACGAAAACCCCAT
>GRMZM2G020148_14 
TCACCAGCTGTAGCCCCGTCGCCATCGCCTGGNNNNNNNNNNNNNNNNNNNNNNNNNNNNNNTTGGTTGGCGAACGGAACGGAGTCGTTANNNNNNATANNAATATACCTTGATGAGGATGGGGTTGTCGGCCGTCACGGTGACGTNNNNNNNNNNNNNNNNNNNNNNNATCCGGGCGGCGGANNAGGTGGCNNCGAAGAGCACGTCGACGAGGAGGNNGAGGNCCGTGTCCCGCACGCCCAACNNCTTGAGCATCTCCCGCAGGNGCAGCAGCGGGCTGGACATCTCCGTCACGAGCATGCTGGCCACCATCTCCGTCCCGCACCTCTGGTAGGNNNNNNNNNNNNNNNNNNNNACGATGNTGACCAGGTGGTGCACGNCGTTGTCCAGCCGCGTGTCGCCGTTGAGGTGGCAGCACGCCGCGTCGTACACCATGTACGCCAGCGTAACCGCCAGCGCCTTCATCTGGCGAGGNNNNNNNNNNNNNNNNNNNNNNNNNNNNNNNNNNNNNNNNNNNNNNNNNNNNNNNNNNNNNNNNNNNNNNNNNNNNNNNNNNNNNNNNNNNNNNNNNNNNNNNNNNNNNNNNNNNNNNNNNNNNNNNNNNNNNNNNNNNNNNNNNNNNNNNNNNNNNNNNNNNNNNNNNNNNNNNNNNNNNNNNNNNNNNNNNNNNNNNNNNNNNNNGTTGACGACGTCTGGCTCCTCCATGGCCGCCGCCGCCGCCGCAGTCGCCAT
>GRMZM2G021589_25 
ATGCACGGGAATTTCGGGGCCCAGGAGCAGATTCTATGGCCGGCGTCGGTTCTCGCCGGCATCGTCATGTGCGGCGCCGTATATCAGATGACTCGACATGTCAGTTCTCGATGTTTCAAATGCTACAGTATGTTAAATAACAGGCAAAAGGTTGAGTGGAACAATAGGGGTTTCTCTACAGTCCATGCATTGGTAGCTGCTGCCGTTTCTTTCTACCTGGTCATGATCTCTGACCTCTTCAATGAAGATGCGCACAATAGCATAATAATTGACAGAAAATCATGGCTATCCGATTGCATGTTTGGGGTCTCGATCGGTTACTTTTTGACAGACTTGACGATGATCATGCTGTATTTTCCTTCTTTAGGTGGAAATGAGTATCTCTTGCATCACGGACTTTCTATGTATGCAATTGGTCTTGCTTTGTTGAGTGGCAAAGCACACATGTACATCCTCATGGTCCTCTTCACCGAAATCACGACTCCCTTTGTGAACCTCAGATGGTATTTGGACGTTGCTGGTCAGAAGACTTGTAATCTTTACTTATACAATGGTGTGGCTCTATTTGTTGGATGGCTGGTACAACAACTGCTCTCATGAGTCATCAATTTCTTTTAA
>GRMZM2G077279_7 
TCAATCCTGATGGTTCTGCTTATTTCTTTCTCGTGTGAATGCTTTAAGTAGATCGAGCCCAAGAAATATGTTAAGCAGATTCATTCCTGCCATACCAAGTAGAGCTAGCGGAAGCTCAATGCCCTTCCCAAATTTGTGGGCATCAGAGATGAGCTTGTAAGTAATCAAGATATGGCATATCACCCTTGCTGTTACAAAGGTAGTCCAGTTGAGTACCCATTCCAGCTTCACCACTGTTCTGTCAAAATCCCGAAATCCAACCATTCGCCTGACTTTCCTTACATGTAAAAATATGGAGTGCAGCTCACATACAAGGGAGAGATTTAGGTAGTTGATTGTGACATTCCTATACAGAGCTAGTGTAAAGCAAATGAGTAGGATCAAGTGATGCACGAGAATTCCAGGAAGCCATCCACTGTATAGCCGGTATCGGAGCATGTCCAGTTGGTCATATGCAAAGTAGCCACAAGAAAAGCACAGAGCAGAATATGCTCCAATCCAACTGCCACCAAATAGTTCTTCATGCTCAAACAT
>GRMZM2G016184_19 
GGGACCTATTACATTCCGTTATTCGATAATATCCACCTCTGCGTTGGGGGTTTCTGTCGGCTACTTCATCACTGATCTTGCAATGATCTTCTGGCTGTATCCTTCCCTTGGTGGAATGGAATATGTCCTCCACCATACTGTTTCCCTGGTTGCAATAGCTTACACAATGTTGTCTGGGGAAGGGCAGTTTTACACATACATGGTTCTCATTTCAGAGACAACCACCCCTGAAATCAACTTGCGATGGTTTCTTGACACTGCTGGACTGAAGAAATCAAGTGCTTACTTGGTTAATGGAATTCTGATGTTTGTTGCATGGCTGGTGGCAAGGATATTTTTGTTCATGTATGTATTTTACCACATCTATTTGCATTACGGTCAGATAATGCAGATGCATGCCTTTGGGTACTACCTGACATTTGTTGTGCCATCAGTGCTCTTTGTAATGAACACAATGTGGTTCATGAAGATCTTAAAAGGTGTGATGAAAACACTGGCAAAATGGCCATGA
>GRMZM5G825226_13 
GGGGGGGGGAAAGGTGCATAAGGGGGAGAACTTTTCGCGGCAGAATCCAACCAGCCAGCGAGGAAAAAACAGGACAAGAAAAAACCTCCCGCACATTGCGACCAATCCGGCATGGAATCGATTCCCAGAAGGGTCACAGAGATCAAAAGAAAACAACGGCCGAAGCATCCCGTCGCGTCCGCGGTAACCCAAAAAAAGCATCGACCAGACCAGCATCCCGACGCGGACCGCGGGGAGGAAGAACAGAAAGAACCGTAACCCCCTCTGCATTGCGTGCAGGACCGAGACGCGATCGATGGACGAAAACCCCAT
>GRMZM2G016184_16 
GGGACCTATTACATTCCGTTATTCGATAATATCCACCTCTGCGTTGGGGGTTTCTGTCGGCTACTTCATCACTGATCTTGCAATGATCTTCTGGCTGTATCCTTCCCTTGGTGGAATGGAATATGTCCTCCACCATACTGTTTCCCTGGTTGCAATAGCTTACACAATGTTGTCTGGGGAAGGGCAGTTTTACACATACATGGTTCTCATTTCAGAGACAACCACCCCTGAAATCAACTTGCGATGGTTTCTTGACACTGCTGGACTGAAGAAATCAAGTGCTTACTTGGTTAATGGAATTCTGATGTTTGTTGCATGGCTGGTGGCAAGGATATTTTTGTTCATGTATGTATTTTACCACATCTATTTGCATTACGGTCAGATAATGCAGATGCATGCCTTTGGGTACTACCTGACATTTGTTGTGCCATCAGTGCTCTTTGTAATGAACACAATGTGGTTCATGAAGATCTTAAAAGGTGTGATGAAAACACTGGCAAAATGGCCATGA
>GRMZM2G170868_2 
NNNNNNNNNNNNNNNNNNNNNNNNNNGCTCCTGGCGGCCGTGGACTGGGAGCGAGAGGCCTACCCGGCGTACGACGACTTCCTCGCGCTCCCCGTCTTCGTCCTTTTCTTCCCCACCGTCCGCTACCTCCTCGACCGCTTCGTCTTCGAGTGGGTTGCAAGGAGGCTTATAAATAGAAATGGACATCAGAGCACTAATAATGAAACAGAAGAAGGAAGGAAGAAGATAAGAAAATTCAAGGAATCAGCTTGGAAATGTGTTTATTTCCTGTCTGGAGAGCTTTTAGCTTTGTCGGTTACATATAACGAGCCTTGGTTCACCAATACCAGATATTTTTGGGTAGGACCAGGAGAACAGGTCTGGCCTGATCAAAAGATAAAATTGAAACTTAAGGCTGTATATATGTATGCTGCTGGATTCTACACATATTCCATATTTGCACTTATGTTTTGGGAAACAAGGCGTTCAGACTTTGGAGTGTCAATGTCACATCATGTTGCTACTGTCGTCCTGATTGTTCTATCTTACGTGTTCAGATTTGCTAGAGTTGGCTCTATAGTATTGGCAATTCATGATGCAAGTGATGTTTTCCTGGAAGTAGGGAAGATGTCCAAGTACAGTCATTGTGATTGGCTTGCCAATGTTTCGTTTCTGTTTTTTGTTATTTCATGGGTTCTTCTCCGCCTCACTTATTTTCCATTCTGGATTCTGAGAAGTACAAGCTATGAGGTCTTGTTGACTTTGGACAAAAAGAAGCACAATTTTGATGGTCCTATATACTATTATGTGTTCAATTCCCTTCTATTTTCACTACTTGTTCTCCACATATATTGGTGGGTCTTAATATATCGGATGCTTCTGAGACAAATCAAGACAAGAAATGTTGGAGATGATGTTCGATCTGATTCTGAAGGAGAAGACGACCATGAAGACTGA
>GRMZM2G077279_28 
TCAATCCTGATGGTTCTGCTTATTTCTTTCTCGTGTGAATGCTTTAAGTAGATCGAGCCCAAGAAATATGTTAAGCAGATTCATTCCTGCCATACCAAGTAGAGCTAGCGGAAGCTCAATGCCCTTCCCAAATTTGTGGGCATCAGAGATGAGCTTGTAAGTAATCAAGATATGGCATATCACCCTTGCTGTTACAAAGGTAGTCCAGTTGAGTACCCATTCCAGCTTCACCACTGTTCTGTCAAAATCCCGAAATCCAACCATTCGCCTGACTTTCCTTACATGTAAAAATATGGAGTGCAGCTCACATACAAGGGAGAGATTTAGGTAGTTGATTGTGACATTCCTATACAGAGCTAGTGTAAAGCAAATGAGTAGGATCAAGTGATGCATGAGAATTCCAGGAAGCCATCCACTGTATAGCCGGTATCGGAGCATGTCCAGTTGGTCATATGCAAAGTAGCCACAAGAAAAGCACAGAGCAGAATATGCTCCAATCCAACTGCCACCAAATAGTTCTTCATGCTCAAACAT
>GRMZM2G138330_6 
ATGGATTTGCTGGCGTCCTTGGCCGCCGAGGAGCGGTGGCTGTTCCCGTTGTTCCTCGCCATGTACGCCNNNNNNNNNNNNNNNNNNNNNNNNNNNNNNNNNNNNNNNNNNNNNNNNNNNNNNNNNNNNNNNNNNNNNNNNNNNNNNNNNNNNNNNNNNNNNNNNNNNNNNNNNNNNNNNNNNNNNNNNNNNNNNNNNNNNNNNNNNNNNNNNNNNNNNNNNNNNNNNNNNNNNNNNNNNNNNNNNNNNNNNNNNNNNNNNNNNNNNNNNNNNNNNNNNNNNNNNNNNNNNNNNNNNNNNNNNNNNNNNNNNNNNNNNNNNNNNNNNNNNNNNNNNNNNNNNNNNCACCTGGCCACGCTCTTCGTCTTCCTCACCTGCCGCTACCTCGTCCGGCACGGCGCATACGCGCTCCTCGTCCTCCTGCTCCTCGCCGAGGTCACCAGCCTGCTGCAGAACGTCTGGACGCTCGCGGGCATCTGGCGGGACCAGTCCCCCGCCGCTGCGCGCGTCTACGGTGCCCTCTCGCCGCCCTTCTACGCGCTCTACACGCTCGTCAGGGGCGTCGCCGGCCCGCTCTTCCTCCTCAAGATGGCCGCCTTCTACCTGTCCGGCCAGGCCGTCGACGTCATCCCGTGGTGGGTGCGGATCTCCTGGATCCTCGTTGTCGGCACCGCCATTGCCGTCAGCAACCTGTGGATTTGGAACCTCTGGAAGGAGCTCGTCAGGGAATGGAAGCAAGCCCCTTCCAAGTCAAAGAAAGACACATAG
>GRMZM2G444643_20 
TCAATCTTCATGGTCGTCTTCTCCTTCAGAATCAGATCGAACATCATCTCCAACATTTCTTGTCTTGATTTGTCTCACAAGCATCCGATATATTAAAACCCACCAATATATGTGGAGAACAAGTAGTGAAAATAGAAGGGAATTGAACACATAATAGTATATAGGACCATCAAAGTTGTGCTTCTTTTTGTCCAAAGTCAACAAGACCTCATAGCTTGTACTTCTCAGAATCCAGAACGGAAAATATGTGAGACGGAGAAGAACCCATGAAATAACAAAAAACAGAAACGAAACATTGGCAAGCCAATCACAATGGCTGTACTTGGACATCTTCCCTACTTCCAGGAAAACGTCACTTGCATCATGAATTGCCAATACTATAGAGCCAACTCTAGCAAATCTGAACACGTAAGATAGAACAATCAGAACAACAGTAGCAACATGATGTGACATTGACACTCCAAAGTCTGAACGCCTTGTTTCCCAAAACATAAGTGCAAATATGGAATATGTGTAGAATCCAGCAGCATACATATATACAGCCTTAAGTTTCAATTTTATCTTTTGGTCAGGCCAGACCTGTTCTCCTGGTCCTACCCAAAAATATCTGGTATTGGTGAACCAAGGCTCATTATATGTGACAGACAAAGATAAAAGCTCTCCAGACAGGAAATAAACACATTTCCAAGCTGATTCCTTGAATTTTCTTATCTTCTTCCTTGCCTCTTCTGTTTCATTATTAGCTCTCTGATGTCCCTGCCCATGTATAAGCCTCATTGCAACCCANNNNNNNNNNNNNNNNNNNNNNNNNNNNNNNNNNNNNNNNNNNNNNNNNNNNNNNNNNNNNNNNNNNNNNNNNNNNNNNNNNNNNNNNNNNNNNNNNNNNNNNNNNNNNNNNNNNNNNNNNNNNNNNNNNNNNNNNNNNNNNNNNNNNNNNNNNNNNNNNNNNNNNNNNNNNNNNNNNNNNNNNNNNNNNNNNNNNNNNNNNNNNNNNNNNNNNNNNNNNNNNNNNNNNNNNNNNNNNNNNNNNNNNNNNNNNNNNNNNNNNNNNNNNNNNNNNNNNNNNNNNNNNNNNNNNNNNNNNNNNNNNNNNNNNNNNNNNNNNNNNNNNNNNNNNNNNNNNNNNNNNNNNNNNNCTGCGTCNNNNNNNNNNNNNNNNNNNNNNNNNNNNNNNNNNNNNNNNNGCAGCAGGTTGGGGAGGAAGAACAGGGCGAAGGCCGGGAAGACGAACGGGACGTCCGACGACGGCGAAAACGATGGTGCGCGCATGATGTGAAACGTCCTCGTGGACGTGCAATAGCCACTGCGCGAGTCGGTGTCAGGGCTGGTGTCGAACGAATACGGGGAGGAGGCGCATGCTCCTACGCCCTCTGCCGAGAATGGGGTGGCGCGGAGGTGGAGGCATGAGGGGAGAGAGAAAAGAAGTAGAATGGCGAACGAGGTGGTGGCAACTGAGGTGAGGACCATCAT
>GRMZM2G020148_23 
TCACCAGCTGCAGCCCCGTCGCCATCGCCTNGTGGGTGGCAAAGCGNNNNNNNNNNGTTTGTTTGGTTGGCGAACGGAACGGAGTCGGTAGTCGGTATACGTATATACCTTGATGAGGATTGGGTTGTCGGCCGTCACGGTGACGTAGGTGAGGTACGGCCCGACGCCCATCCGGGCNNNNNNNNNNNNNNNNNNNNNNNNNNNNNNNNNNNNNNNNNNNNNNNNNNNNNNNNNNNNNNNNNNNNNNNNNNNNNNNNNNNNNNNNNNNNNNNNNNNNNNNNNNNNNNNNNNNNNNNNNNNNNNNNNNNNNNNNNNNNNNNNNNNNNNNNNNNNNNNNNNNNNNNNNNNNNNNNNNNNNNNNNNNNNNNNNNNNNNNNNNNNNNNNNNNNNNNNNNNNNNNNNNNNNNNGTGGCAGCACGCCGCGTCGTACACCATGTACGCCAGCGTAACCGCCAGCGCCTTCATCTGGCGAGGGGAGGATGCGGCGGCGAGCGGGCAGACGGGGCACGACCAGTCGTCGACGGAGAGGCAGGCGAGGCACACGGCNNNNNNNNNNNNNNNNNNNNNNNNNNNNNGGTTGCAGAAGTCGTAGGAGCGCTTGGGGAACAGCGCCCGCACCAGCAAGAAGGCGGTCGACCACAGCACCACCCCGGACGCCACCCAGCTCACCACGTCGCGGCCGTTGACNACGTCTGGCTCCTCCATNGCCGCCGCCGCCGCNNNNGNCGCCAT
>GRMZM2G444643_21 
TCAATCTTCATGGTCGTCTTCTCCTTCGGAATCAGATCGAACATCATCTCCAACATTTCTTGTCTTGATTTGTCTCACAAGCATCCGGTATATTAAAACCCACCAATATATGTGGAGAACAAGTAGTGAAAATAGAAGGGAATTGAACACATAATAGTATATAGGACCATCAAAATTGTGCTTCTTTTTGTCCAAAGTCAACAAGACCTCATAGCTTGTACTTCTCAGAATCCAGAACGGAAAATATGTGAGGCGGAGAAGAACCCATGAAATAACAAAAAACAGAAACGAAACATTGGCAAGCCAATCACAATGGCTGTACTTGGACATCTTCCCTACTTCCAGGAAAACGTCACTTGCATCATGAATTGCCAATACTATAGAGCCAACTCTAGCAAATCTGAACACATAAGATAGAACAATCAGAACAACAGTAGCAACATGATGTGACATTGACACTCCAAAGTCTGAACGCCTTGTTTCCCAAAACATAAGTGCAAATATGGAATATGTGTAGAATCCAGCAGCATACATATATACAGCCTTAAGTTTCAATTTTATCTTTTGGTCAGGCCAGACCTGTTCTCCTGGTCCTACCCAAAAATATCTGGTATTGGTGAACCAAGGCTCATTATATGTGACAGACAAAGATAAAAGCTCTCCAGACAGGAAATAAACACATTTCCAAGCTGATTCCTTGAATTTTCTTATCTTCTTCCTTGCCTCTTCTGTTTCATTATTAGCTCTCTGATGTCCCTGCCCATGTATAAGCCTCATTGCAACCCANNNNNNNNNNNNNNNNNNNNNNNNNNNNNNNNNNNNNNNNNNNNNNNNNNNNNNNNNNNNNNNNNNNNNNNNNNNNNNNNNNNNNNNNNNNNNNNNNNNNNNNNNNNNNNNNNNNNNNNNNNNNNNNNNNNNNNNNNNNNNNNNNNNNNNNNNNNNNNNNNNNNNNNNNNNNNNNNNNNNNNNNNNNNNNNNNNNNNNNNNNNNNNNNNNNNNNNNNNNNNNNNNNNNNNNNNNNNNNNNNNNNNNNNNNNNNNNNNNNNNNNNNNNNNNNNNNNNNNNNNNNNNNNNNNNNNNNNNNNNNNNNNNNNNNNNNNNNNNNNNNNNNNNNNNNNNNNNNNNNNNNNNNNNNNNNNNNNNNNNNNNNNNNNNNNNNNNNNNNNNTGCGACCGTGGGTGGGGGCAGCAGGTTGGGGAGGAAGAACATGGCGAAGGCCGGGAAGACGAACGGGACGTCCGACGACGGCGAAAACGATGGTGCGCGCATGATGTGAAACGTCCTCGTGGACGTGCAATAGCCACTGCGCGAGTCGGTGTCAGGGCTGGTGTCGGACGAATACGGGGAGGAGGCGCATGCTCCTACGCCCTCTGCCGAGAATGGGGTGGCGCGGAGGTGGAGGCATGAGGGGAGAGAGAAAAGAAGTAGAATGGCGAACGAGGTGGTGGCAACTGAGGTGAGGACCATCAT
>GRMZM2G075023_27 
TCAGCGACGAGCTTGTAAGTTATCAAGATATGACATATCACCCTTGCTGTCACAAAGGTAGTCCAGTTGAGTAACCATTCCAGCTTCACCATTGTTCTGTCGAAATCTCGAAATCCAACCATTCGCCTCACTTTCCTTACATGCAAAAATATGGAGTGCAGCGGAGACGGATGTGAGGGAGGAGTGGAGGAGCGATACGGCGGTGTTGACGAAGAGCGGGTCGCGTGAGACCGAGCCGCGGACCGCGGCGTTGGCGGCCTGGNNNNNNNNNNNNNNNNNNNNNNNNNNNNNNNNNNNNNNNNNNNNNNNNNNNNNNNNNNNNNNNNNNNNNNNNNNNNNNNNNNNNNNNNNNNNNNNNNNNNNNNNNNNNNNNNNNNNNNNNNNNNNNNNNNNNCCTCCGGCACGGTGGGGCGGCAT
>GRMZM2G083427_21 
NNNNNNNNNNNNNNNNNNNNNNNNNNNNNNNNNNNNNNNNNNNNNNNNNNNNNNNNNNNNNNNNNNNNNNNNNNNNNNNNNNNNNNNNNNNNNNNNCCATTAGCAGTCTACCTTTTCAACACCAAAGCTTCTAAGTTGATGAATAATGAGGCCAGGCAAGCAAAGATTGTCAAGTTCTCAGAGTCCATTTGGAAACTTACCTACTATGCTTCTGTTCAAGCATGGGTCCTCATGATAATAAAGCAGGAACCATGGTCATTGGATATGATGCAATACTTTGATGGCTGGCCGAACCAACCCATCGTGTCTTCATTGATGCTTTTCTATATGTGCCAGTGTGGATTTTATATCTATAGCATCGGTGCTCTTGTTGCTTGGGAAACCCGCAGAAAAGATTTTGCTGTAATGATGTCTCATCATGTAATAACATCTACTCTAATTGGAGTTTCATATCTGACTGGTCTTGTAGTTTTGGACTTATTGCTGTTGCCGTTGCAATGGCAGCTATCATTCCATCACATTCTTGAGGAAGCTGGATGA
>GRMZM2G083427_20 
NNNNNNNNNNNNNNNNNNNNNNNNNNNNNNNNNNNNNNNNNNNNNNNNNNNNNNNNNNNNNNNNNNNNNNNNNNNNNNNNNNNNNNNNNNNNNNNNCCATTAGCAGTCTACCTTTTCAACACCAAAGCTTCTAAGTTGATGAATAATGAGGCCAGGCAAGCAAAGATTGTCAAGTTCTCAGAGTCCATTTGGAAACTTACCTACTATGCTTCTGTTCAAGCATGGGTCCTCATGATAATAAAGCAGGAACCATGGTCATTGGATATGATGCAATACTTTGATGGCTGGCCGAACCAACCCATCGTGTCTTCATTGATGCTTTTCTATATGTGCCAGTGTGGATTTTATATCTATAGCATCGGTGCTCTTGTTGCTTGGGAAACCCGCAGAAAAGATTTTGCTGTAATGATGTCTCATCATGTAATAACATCTACTCTAATTGGAGTTTCATATCTGACTGGTCTTGTAGTTTTGGACTTATTGCTGTTGCCGTTGCAATGGCAGCTATCATTCCATCACATTCTTGAGGAAGCTGGATGA
>GRMZM2G016551_20 
ATGTATGCTGCTGGATTTTACACATATTCAATTTTCGCTCTTCTGTTCTGGGAAACAAGGCGTTCGGACTTTGGAGTATCAATGTCCCACCATATAGCAACTGTTGTTCTGATTGTTCTTTCCTACATTTTCAGATTTGCTCGTGTTGGCTCTGTTGTTTTAGCCCTTCATGATGCAAGTGATATATTCCTAGAGATTGGGAAGATGGCCAAGTACAGTAGCTGCGAGTGGCTAGCAGTTGTGGCATTTCTTTTTTTCGTGGCATCGTGGATACTTCTCCGGCTTGTTATATTCCCTTTCTGGATCCTAAGAAGCACAAGCTATGAAGTACTGCTGACCCTGGACAAGGAGAAACATCAGTTTTATGGCCCCATATACTATTATGTTTTCAACTGTCTTCTGTTCTCACTCCTAGTTCTTCACATATATTGGTGGGTACTGATATGGCGGATGCTAGTTAAGCAGATTCAATCGAAAGGGCATGTTGGTGATGATGTTCGATCCGATTCTGAAGGCGAAGAGGAACATGAAGATTAA
>GRMZM2G016551_21 
ATGTATGCTGCTGGATTTTACACATATTCAATTTTCGCTCTTCTGTTCTGGGAAACAAGGCGTTCGGACTTTGGAGTATCAATGTCCCACCATATAGCAACTGTTGTTCTGATTGTTCTTTCCTACATTTTCAGATTTGCTCGTGTTGGGTCTGTTGTTTTAGCCCTTCATGATGCAAGTGATATATTCCTAGAGATTGGGAAGATGGCCAAGTACAGTAGCTGCGAGTGGCTAGCAGTTGTGGCATTTCTTTTTTTCGTGGCATCGTGGATACTTCTCCGGCTTGTTATATTCCCTTTCTGGATCCTAAGAAGCACAAGCTATGAAGTACTGCTGACCCTGGACAAGGAGAAACATCAGTTTTATGGCCCCATATACTATTATGTTTTCAACTGTCTTCTGTTCTCACTCCTAGTTCTTCACATATATTGGTGGGTACTGATATGGCGGATGCTAGTTAAGCAGATTCAATCGAAAGGGCATGTTGGTGATGATGTTCGATCCGATTCTGAAGGCGAAGAGGAACATGAAGATTAA
>GRMZM2G315726_3 
NNNNNNNNNNNNNNNNNNNNNNNNNNNNNNNNNNNNNNNNNNNNNNNTGCCTACCCAGATTTCGCGGCCATTCCCCTTTTCGTCGTCTTCTTCCTCGTCGTCCGTTTCTTCCTCGACCGCTTCGTATTCGAGTGGTTAGCCAGGAAGCTGATTTTCAAGGAGGAGGATGAGAAGAAGCTTGGCCCTACTACATATGCAGGCAAGAGAAAGATCAGGAAATTTAAAGAATCAGCTTGGAAATGCATGTATTTTCTTTCTGGGGAGCTATTGGCATTGTCTGTGACGTACAACGAGCCATGGTTCACAACCACAAGAAATTTCTGGGTTGGACCAGGCGATCAGATCTGGCCAGATCAAAAAATTAAATTGAAACTCAAGACAGTCTATATGTATGTTGCTGGCTTTTACACATACTCGATATTTGCCCTTTTGTTTTGGGAAATAAGGCGTTCAGACTTCGGTATTTCAATGACTCATCATGTAGCAACCGTCTGTCTGATAGCACTGTCTTACATATTCAGATTTGCTCGGGTGGGTTCAGTTGTCCTTGCCATTCATGATGCTACTGATGTGTTCCTGGAGCTTGGAAAAATTTCCAAGTATAGTGGCCATGAGTTGTTTGCAGATGTTTCATTTCTTGTTTTCGTCAGTTCTTGGGTACTCCTCCGCCTTATATATTATCCGTTCTGGATTCTCTGGAGCACGAGCTATGAAGTTGTTCTGACTCTAGACAAGGAAAAGCATAAAGTTGACGGGCCAATATACTACTATGTATTCAACAGTCTTCTCTTCTCTCTACTTGTTCTACACATATATTGGTGGGTTTTAATGTATCGGATGCTTGTGAAGCAAATACAGTCTAGAGGGCACGTTGGCGATGATATACGATCTGATTCTGAAGGTGAAGAGGAACATGAGGATTGA
>GRMZM2G075023_6 
TCAGCGACGAGCTTGTAAGTTATCAAGATATGACATATCACCCTTGCTGTCACAAAGGTAGTCCAGTTGAGTAACCATTCCAGCTTCACCATTGTTCTGTCGAAATCTCGAAATCCAACCATTCGCCTCACTTTCCTTACATGCAAAAATATGGAGTGCAGCGGAGACGGATGTGAGGGAGGAGTGGAGGAGCGATACGGCGGTGTTGACGAAGAGCGGGTCGCGTGAGACCGAGCCGCGGACCGCGGCGTTGGCGGCCTGGAAGAAGGCGAAGCCGGCGGNNNNNNNNNNNNNNNNNNNNNNNNNNNGGNCGCCGATCTCGNNNNCCACNNANACNNCCCANANNACTANNNNNNNNNNNNNNNNNNNNNNNGTGTCACCGCCGCCTGCGGCCCCTCCGGCACGGTGGGGCGGCAT
>GRMZM2G020148_2 
TCACCAGCTGTAGCCCCGTCGCCATCGCCTGGNNNNNNNNNNNNNNNNNNNNNNNNNNNNNTTTGGTTGGCGAACGGAACGGAGTCGTTANNNNNNATANNAATATACCTTGATGAGGATGGGGTTGTCGGCCGTCACGGTGACGTAGGTGAGGTACGGGCCGACGCCCATCCGGGCGGCGGAGAAGGTGGCGGCGAAGAGCACGTCGACGAGGAGGTTCAGCTCCGTGTCCCGCACNNNNNNNNNNNNNAGCATCTCCCGCAGGTGCAGCAGCGGGCTGGACATCTCCGTCACGAGCATGCTGGCCACCATCTCCGTCCCGCANNNNNNNNNNNNNNNNNNNNNNNNNNNNNNNNNNNNNNNNNNNNNNNNNNNNNNNNNNNNNNNNNNNNNNNNNNNNNNNNNNNNGTGGCAGCACGCCGCGTCGTACACCATGNACGCCAGCGNAACCGCCAGCGCCTTCATCTGGCGAGGGGAGGATGCGGCGGCGAGNNNNNNNNNNNNNNNNNNNNNNNNNNNNNNNNNNNNNNNNNNNNNNNNNNNNNNNNNNNNNNNNNNNNNNNNNNNNNNNNNNNNNNNNNNNNNNNNNNNNNNNNNNNNNNNNNNNNNNNNNNNNNNNNNNNNNNNNNNNNNNNNNNNNNNNNNNNNNNNNNNNNNNNNNNNNNNNNNNNNNNNNNNNNNNNNNNNNNNNNNNNNNNNNNNNNNNNNNGCCGCCGCCGCCGCAGTCGCCAT
>AC210013_14 
CTATGTGTCTTTCTTTGACTTGGGAGGGGCCTGCTGCTTCCATTCCCTGACGAGCTCCTTCCAGAGGTTCCAAATCCACAGGTTGCTGACCGCAATGGCGGTGCCGACAACCAGGATCCAGGAGATCCGCACCCACCACGGGATGACGTCGACGGCCTGGCCGGACAGGTAGAAGGCGGCCATCTTGAGGAGGAAGAGTGGGCCGGCGACGCCCCTGACGAGCGTGTAGAGCGCGTAGAAGGGCGGCGAGAGGGCNNNNNNNNNNNNNNNNNNNNNNNNNNNNNNNNNNNNNNNNNNNNNNNNNNNNNNNNNNNNNNNNNNNAGCAGGCTGGTGACCTCGGCGAGGACGAGGAGGACGAGGAGCGNGTAGGCGCCGTGGCGGNCGAGGNAGCGGNNGGNNNNNNNNNNNNNNNNNNNNNNNNNNNNNNNNNNNNNNNNNNNNNNNNNNNNNNNNAGGAAGGCGAGGTAGTGGAGCAGGTCCATGGTGAAGTAGGCGACGCTGTAGTCGAGGACGTGGTCCTGGAGGCGCGCGTTGGGCGCGGCGAAGGAGCGGGNNNNNNNNNNNNNNNNNNNNNNNNNNNNNNNNNNNNNNNNNNNNNNNNNNNNNNNNNNNNNNNNNNNNNNNNNNNNNNNNNNNNNNNNNNNNNNNNNNNNNNNNNNNNNNNNNNNNNNNNNNNNNNNNNNNNNNNNNNNNNNNNNNNNNNNNNNNNNNNNNNNNNNNNNNNNNNNNNNNNNNNNNNNNNNNNNNNNNNNNNNNNNNNNNNNNNNNNN
>GRMZM2G138330_27 
ATGGATNNNNNNNNNNNNNNNNNNNNNNNNNNNNNNNNNNNNNNNNNNNNNNNNNNNNNNNNNNNNNNNNNNNNNNNNNNNNNNNNNNNNNNNNNNNNNNNNNNNNNNNNNNNNNNNNNNNNNNNNNNNNNNNNNNNNNNNNNNNNNNNNNNNNNNNNNNNNNNNNNNNNNNNNNNNNNNNNNNNNNNNNNNNNNNNNNNNNNNNNGCCCGCGGGGTCCCGGTCCTTCGCCGCGCCCAACGCGCGCCTCCAGGACCACGTCCTCGNCTACAGCGTCGCCTACTTCACCATGGACCTGCTCCACTNNNNNNNNNNNNNNNNNNNNNNNNNNNNNNNNNNNNNNNNNNNNNNNNNNNNNNNNNNNNNNNNNNNNNNNNNNNNNNNNNNNNNNNNNNNNNNNNNNNNNNNNNNNNNANTCCTCCTGCTCCTCGCCGAGGTCACCAGCCTGCTGCAGAACGTCTGGACGCTCGCGGGCATCTGGCGGGACCAGTCCCCCGCCGCTGCGCGCGTCTACGNNNNNNNNNNNNNNNNNNNNNNNNNNNNNNNNNNNNNNNNNNNNNNNNNNNNNNNNNNNNNNNNNNNNNNNNNNNNNNNNNNNNNNNNNNNNNNNNNNNNNNNNNNNNNNNNNNTCCCGTGGTGGGTGCGGATCTCCTGGATCCTCGTTGTCGGCACCGCCATTGCCGTCAGCAACCTGTGGATTTGGAACCTCTGGAAGGAGCTCGTCAGGGAATGGAAGCAAGCCCCTTCCAAGTCAAAGAAAGACACATAG
>GRMZM2G021589_18 
ATGCACGGGAATTTCGGGCCCCAGGAGCAGATTCTGTGGCCGGCGTCGGTTCTCGCCGGCATCGTCATGTGCGGCGCCGTATATCAGATGACTCGACATGTCAGTTCTCGATGTTTCAAATGCTACAGTATGTTAAATAACAGGCAAAAGGTTGAGTGGAACAATAGGGGTTTCTCTACACTCCATGCATTGGTAGCTGCTGCCGTTTCTTTCTACCTGGTCATGATCTCTGACCTCTTCAATGAAGATGCGCACAATAGCATAATAATTGACACAAAATCGTGGCTATCCGATTGCATGTTTGGGGTCTCGATCGGTTACTTTTTGACAGACTTGACGATGATCATGCTGTATTTTCCTTCTTTAGGTGGAAATGAGTATCTCTTGCATCACGGACTTTCTATGTATGCAATTGGTCTTGCTTTGTTGAGTGGCAAAGCACACATGTACATCCTCATGGTCCTCTTCACCGAAATCACGACTCCCTTTGTGAACCTCAGATGGTATTTGGACGTTGCTGGTCAGAAGACTTGCGATCTTTACTTATACAATGGTGTGGCTCTATTTGTTGGATGGCTGGTACAATAACTGCTCTCATGAGCCATCAATTTCTTTTAA
>GRMZM2G016184_5 
GGGACCTATTACATTCCGTTATTCGATAATATCCACCTCTGCGTTGGGGGTTTCTGTCGGCTACTTCATCACTGATCTTGCAATGATCTTCTGGCTGTATCCTTCCCTTGGTGGAATGGAATATGTCCTCCACCATACTGTTTCCCTGGTTGCAATAGCTTACACAATGTTGTCTGGGGAAGGGCAGTTTTACACATACATGGTTCTCATTTCAGAGACAACCACCCCTGAAATCAACTTGCGATGGTTTCTTGACACTGCTGGACTGAAGAAATCAAGTGCTTACTTGGTTAATGGAATTCTGATGTTTGTTGCATGGCTGGTGGCAAGGATATTTTTGTTCATGTATGTATTTTACCACATCTATTTGCATTACGGTCAGATAATGCAGATGCATGCCTTTGGGTACTACCTGACATTTGTTGTGCCATCAGTGCTCTTTGTAATGAACACAATGTGGTTCATGAAGATCTTAAAAGGTGTGATGAAAACACTGGCAAAATGGCCATGA
>GRMZM5G825226_1 
GGGGGGGGGAAAGGTGCATAAGGGGGAGAACTTTTCGCGGCAGAATCCAACCAGCCAGCGAGGAAAAAACAGGACAAGAAAAAACCTCCCGCACATTGCGACCAATCCGGCATGGAATCGATTCCCAGAAGGGTCACAGAGATCAAAAGAAAACAACGGCCGAAGCATCCCGTCGCGTCCGCGGTAAGCCAAAAAAAGCATCGACCAGACCAGCATCCCGACGCGGACCGCGGGGAGGAAGAACAGAAAGAACCGTAACCCCCTCTGCATTGCGTGCAGGACCGAGACGCGATCGATGGACGAAAACCCCAT
>GRMZM5G825226_9 
GGGGGGGGGAAAGGTGCATAAGGGGGAGAACTTTTCGCGGCAGAATCCAACCAGCCAGCGAGGAAAAAACAGGACAAGAAAAAACCTCCCGCACATTGCGACCAATCCGGCATGGAATCGATTCCCAGAAGGGTCACAGAGATCAAAAGAAAACAACGGCCGAAGCATCCCGTCGCGTCCGCGGTAACCCAAAAAAAGCATCGACCAGACCAGCATCCCGACGCGGACCGCGGGGAGGAAGAACAGAAAGAACCGTAACCCCCTCTGCATTGCGTGCAGGACCGAGACGCGATCGATGGACGAAAACCCCAT
>AC210013_18 
CTATGTGTCTTTCTTTGACTTGGGAGGGGCCTGCTGCTTCCATTCCCTGACGAGCTCCTTCCAGAGGTTCCAAATCCACAGGTTGCTGACCGCAATGGCGGTGCCGACAACNNNNNNCCAGGAGATCCGCACCCACCACGGGATGACGTCGACGGCCTGGCCGGACAGGTAGAAGGCGGCCATCTTGAGGAGGAAGAGCGGGCCGGCGACGCCCCTGACGAGCGTGTAGAGCGCGTAGAAGGGCGGCGAGAGGGCGCCGTANNNNNNNNNNNNNNNNNNNNNNNNNNNNNNNNNNNNNNNNNNNNNNNNNNNNNNNNNNNNNNNNNNNNNNNNNNNNNNNNNNNNNNNNNNNNNNNNNNNNNNNNNNNNNNNNNNNNNNNNNNNNNNNNNNNNNNNNNNNNNNNNNNNNNNNNNNNNNNNNNNNNNNNNNNNNNNNNNNNNNNNNNNNNNNNNNNNNNNNNNNNNNNNNNNNNNNNNNNNNNNNNNNNNNNNNNNNNNNNNNNNNNNNNNNNNNNNNNNNNNNNNNNNNNNNNNNNNNNNNNNNNNNNNNNNNNNNNNNNNNNNNNNNNNNNNNNNNNNNNNNNNNNNNNNNNNNNNNNNNNNNNNNNNNNNNNNNNNNNNNNNNNNNNNNNNNNNNNNNNNNNNNNNNNNNNNNNNNNNNNNNNNNNNNNNNNNNNNNNNNNNNNNNNNNNNNNNNNNNNNNNNNNNNNNNNNNNNNNNNNNNNNNNNNNNNNNNNNNNNNNNNNNNNNNNNNNNNNNNNGCAAATCCAT
>AC210013_22 
CTATGTGTCTTTCTTTGACTTGGGAGGGGCCTGCTGCTTCCATTCCCTGACGAGCTCCTTCCAGAGGTTCCAAATCCACAGGTTGCTGACCGCAATGGCGGTGCCGACAACCAGGATCCAGGAGATCCGCACCCACCACGGAATGACGTCGACGGCCTGGCCGGACAGGTAGAAGGCGGCCATCTTGAGGAGGAAGAGCGGGCCGGCGACGCCCCTGACGAGCGTGTAGAGCGCGTANNNNNNNNNNNNNNNNNNNNNNNNNNNNNNNNNNNNNNNNNNNNNNNNNNNNNNNNNNNNNNNNNNNNNNNNNNNNNNNNNNNNNNNNNNNNNNNNNNNNNNNNNNNNNNNNNNNNNNNNNNNNNNNNNNNNNNNNNNNNNNNNNNNNNNNNNNNNNNNNNNNNNNNNNNNNNNNNNNNNNNNNNNNNNNNNNNNNNNNNNNNNNNNNNNNNNNNNNNNNNNNNNNNNNNNNNNNNNNNNNNNNNNNNNNNNNNNNNNNNNNNNNNNNNNNNNNNNNNNNNNNNNNNNNNNNNNNNNNNNNNNNNNNNNNNNNNNNNNNNNNNNNNNNNNNNNNNNNNNNNNNNNNNNNNNNNNNNNNNNNNNNNNNNNNNNNNNNNNNNNNNNNNNNNNNNNNNNNNNNNNNNNNNNNNNNNNNNNNNNNNNNNNNNNNNNNNNNNNNNNNNNNNNNNNNNNNNNNNNNNNNNNNNNNNNNNNNNNNNNNNNNNNNNNNNNNNNNNNNNNNNNNNNNNNNNNNNNNNNNNNNNNNNNNNNNNN
>GRMZM2G132084_3 
ATGTTGTCTGGGGAAGGGCAGTTTTACACATACATGGTTCTCATTTCAGAGACAACCACCCCTGAAATCAACTTGCGATGGTTTCTTGACACTGCTGGACTGAAGAAATCAAGTGCTTACTTGGTTAATGGAATTCTGATGTTTGTTGCATGGCTGGTGGCAAGGATATTTTTGTTCATGTATGTATTTTACCACATTTATTTGCATTACAGTCAGATAATGCAGATGCATGCCTTTGGGTACTACCTGACGTTTGTTGTGCCATCGGTGCTCTTTGTAATGAACACAATGTGGTTCATGAAGATCTTAAAAGGCGTGATGAAAACACTGGCAAAATGGTCATGA
>GRMZM2G170868_23 
ATGGGGCTCGGGGAGGCGGNNNNNNNNNNNNNNNNNNNNNNNNNNNNNNNNNNNNNNNNNNNNNNNNNNNNNNNNNNNNNNNNNNNNNTCCCCGTCTTCGTCCTTTTCTTCCCCACCGTCCGCTACCTCCTCGACCGCTTCGTCTTCGAGTGGGTTGCAAGGAGGCTTATAAATAGAAATGGACATCAGAGCACTAATAATGAAACAGAAGAAGGAAGGAAGAAGATAAGAAAATTCAAGGAATCAGCTTGGAAATGTGTTTATTTCCTGTCTGGAGAGCTTTTAGCTTTGTCGGTTACATATAACGAGCCTTGGTTCACCAATACCAGATATTTTTGGGTAGGACCAGGAGAACAGGTCTGGCCTGATCAAAAGATAAAATTGAAACTTAAGGCTGTATATATGTATGCTGCTGGATTCTACACATATTCCATATTTGCACTTATGTTTTGGGAAACAAGGCGTTCAGACTTTGGAGTGTCAATGTCACATCATGTTGCTACTGTCGTCCTGATTGTTCTATCTTACGTGTTCAGATTTGCTAGAGTTGGCTCTATAGTATTGGCAATTCATGATGCAAGTGATGTTTTCCTGGAAGTAGGGAAGATGTCCAAGTACAGTCATTGTGATTGGCTTGCCAATGTTTCGTTTCTGTTTTTTGTTATTTCATGGGTTCTTCTCCGCCTCACTTATTTTCCATTCTGGATTCTGAGAAGTACAAGCTATGAGGTCTTGTTGACTTTGGACAAAAAGAAGCACAATTTTGATGGTCCTATATACTATTATGTGTTCAATTCCCTTCTATTTTCACTACTTGTTCTCCACATATATTGGTGGGTCTTAATATATCGGATGCTTCTGAGACAAATCAAGACAAGAAATGTTGGAGATGATGTTCGATCTGATTCTGAAGGAGAAGACGACCATGAAGACTGA
>AC210013_26 
CTATGTGTCTTTCTTTGACTTGGGAGGGGCCTGCTGCTTCCATTCCCTGACGAGCTCCTTCCAGAGGTTCCAAATCCACAGGTTGCTGACCGCAATGGCGGTGCCGACAACCAGGATCCAGGAGATCCGCACCCACCACGGGATGACGTCGACGGCCTGGCCGGACAGGTAGAAGGCGGCCATCTTGAGGAGGAAGAGCGGGCCGGCGACGCCCCTGACGAGCGTGTAGAGCGCGTAGAAGGGCGGCGAGAGGGCGCCGTAGACGCGGGCGGCGGCGGGGGACTGGTCCCGCCAGATCCCGGCGAGCGTCCAGACGTTCTGCAGCAGGCTGGTGACCTCGGCGAGGACGAGGAGGACGAGGAGCGCGTAGGCGCCGTGGCGGACGAGGTAGCGGCAGGTCAGGAAGACGAAGAGCGTGGCGAGGTGGTGCGCGATGAAGAGGACGTCGCCCGGCAGAAAGGCGAGGTAGTGGAGCAGGTCCATGGTGAAGTAGGCGACGCTGTAGTCGAGGACGTGGTCCTGGAGGCGCGCGTTGGGCGCGGCGAAGGAGCGGGACCCCGCGGGAAGCGCGAGGATGGCCCCCGCGGCGGCCAGCGCGGCGGGGGTGCCGTGGAAGAGCGAGATGAGGCAGCTGGCGCCGTCGAGCCTCNNNNNNNNNNNNNNNNNNNNNNNNNNNNNNNNNNNNNNNNNNNNNNANNTGGCGGCNTACATGGCGAGGAACGCCGGGANNNNNNNNNNNTCCTCGGCGGCCAAGGACGCCAGCAAATCCAT
>GRMZM2G170868_17 
NNNNNNNNNNNNNNNNNNNNNNNNNNNNNNNNNNNNNNNNNNNNNNNNNNNNNNNNNNNNNNNNNNNCGTACGACGACTTCCTCGCGCTCCCCGTCTTCGTCCTTTTCTTCCCCACCGTCCGCTACCTCCTCGACCGCTTCGTCTTCGAGTGGGTTGCAAGGAGGCTTATAAATAGAAATGGACATCAGAGCACTAATAATGAAACAGAAGAAGGAAGGAAGAAGATAAGAAAATTCAAGGAATCAGCTTGGAAATGTGTTTATTTCCTGTCTGGAGAGCTTTTAGCTTTGTCGGTTACATATAACGAGCCTTGGTTCACCAATACCAGATATTTTTGGGTAGGACCAGGAGAACAGGTCTGGCCTGATCAAAAGATAAAATTGAAACTTAAGGCTGTATATATGTATGCTGCTGGATTCTACACATATTCCATATTTGCACTTATGTTTTGGGAAACAAGGCGTTCAGACTTTGGAGTGTCAATGTCACATCATGTTGCTACTGTCGTCCTGATTGTTCTATCTTACGTGTTCAGATTTGCTAGAGTTGGCTCTATAGTATTGGCAATTCATGATGCAAGTGATGTTTTCCTGGAAGTAGGGAAGATGTCCAAGTACAGTCATTGTGATTGGCTTGCCAATGTTTCGTTTCTGTTTTTTGTTATTTCATGGGTTCTTCTCCGCCTCACTTATTTTCCATTCTGGATTCTGAGAAGTACAAGCTATGAGGTCTTGTTGACTTTGGACAAAAAGAAGCACAATTTTGATGGTCCTATATACTATTATGTGTTCAATTCCCTTCTATTTTCACTACTTGTTCTCCACATATATTGGTGGGTCTTAATATATCGGATGCTTCTGAGACAAATCAAGACAAGAAATGTTGGAGATGATGTTCGATCTGATTCTGAAGGAGAAGACGACCATGAAGACTGA
>GRMZM2G315726_28 
ATGGCCTTCTCACCCCCGCTGATCGACTGGGAGGCGGAGAGCTACCCTGCCTACCCAGATTTCGCGGCCATTCCCCTTTTCGTCGTCTTCTTCCTCGTCGTCCGTTTCTTCCTCGACCGCTTCGTATTCGAGTGGTTAGCCAGGAAGCTGATTTTCAAGGAGGAGGATGAGAAGAAGCTTGGCCCTACTACATATGCAGGCAAGAGAAAGATCAGGAAATTTAAAGAATCAGCTTGGAAATGCATGTATTTTCTTTCTGGGGAGCTATTGGCATTGTCTGTGACGTACAACGAGCCATGGTTCACAACCACAAGAAATTTCTGGGTTGGACCAGGCGATCAGATCTGGCCAGATCAAAAAATTAAATTGAAACTCAAGACAGTCTATATGTATGTTGCTGGCTTTTACACATACTCGATATTTGCCCTTTTGTTTTGGGAAATAAGGCGCTCAGACTTCGGTATTTCAATGACTCATCATGTAGCAACCGTCTGTCTGATAGCACTGTCTTACATATTCAGATTTGCTCGGGTGGGTTCAGTTGTCCTTGCCATTCATGATGCTACTGATGTGTTCCTGGAGCTTGGAAAAATTTCCAAGTATAGTGGCCATGAGTTGTTTGCAGATGTTTCATTTCTTGTTTTCGTCAGTTCTTGGGTACTCCTCCGCCTTATATATTATCCGTTCTGGATTCTCTGGAGCACGAGCTATGAAGTTGTTCTGACTCTAGACAAGGAAAAGCATAAAGTTGACGGGCCAATATACTACTATGTATTCAACAGTCTTCTCTTCTCTCTACTTGTTCTACACATATATTGGTGGGTTTTAATGTATCGGATGCTTGTGAAGCAAATACAGTCTAGAGGGCACGTTGGCGATGATATACGATCTGATTCTGAAGGTGAAGAGGAACATGAGGATTGA
>GRMZM5G825226_6 
GGGGGGGGGAAAGGTGCATAAGGGGGAGAACTTTTCGCGGCAGAATCCAACCAGCCAGCGAGGAAAAAACAGGACAAGAAAAAACCTCCCGCACATTGCGACCAATCCGGCATGGAATCGATTCCCAGAAGGGTCACAGAGATCAAAAGAAAACAACGGCCGAAGCATCCCGTCGCGTCCGCGGTAACCCAAAAAAAGCATCGACCAGACCAGCATCCCGACGCGGACCGCGGGGAGGAAGAACAGAAAGAACCGTAACCCCCTCTGCATTGCGTGCAGGACCGAGACGCGATCGATGGATGAAAACCCCAT
>AC210013_9 
CTATGTGTCTTTCTTTGACTTGGGAGGGGCCTGCTGCTTCCATTCCCTGACGAGCTCCTTCCAGAGGTTCCAAATCCACAGGTTGCTGACCGCAATGGCGGTGCCGACAACCAGGATCCAGGAGATCCGCACCCACCACGGGATGACGTCGACGGCCTGGCCGGACAGGTAGAAGGCGGCCATCTTGAGGAGGAAGAGTGGGCCGGCGACGCCCCTGACGAGCGTGTAGAGCGCGTAGAAGGGCGGCGAGAGGGCNNNNNNNNNNNNNNNNNNNNNNNNNNNNNNNNNNNNNNNNNNNNNNNNNNNNNNNNNNNNNNNNNNNNNNNNNNNNNNNNNNNNNNNNNNNNNNNNNNNNNNNNNNNNNNNNNNNNNNNNNNNNNNNNNNNNNNNNNNNNNNNNNNNNNNNNNNNNNNNNNNNNNNNNNNNNNNNNNNNNNNNNNNNNNNNNNNNNNNNNNNNNNNNNNNNNNNNNNNNNNNNNNNNNNNNNNNNNNNNNNNNNNNNNNNNNNNNNNNNNNNNNNNNNNNNNNNNNNNNNNNNNNNNNNNNNNNNNNNNNNNNNNNNNNNNNNNNNNNNNNNNNNNNNNNNNNNNNNNNNNNNNNNNNNNNNNNNNNNNNNNNNNNNNNNNNNNNNNNNNNNNNNNNNNNNNNNNNNNNNNNNNNNNNNNNNNNNNNNNNNNNNAGCTGGCCGGCGCAGTAGATGGCGGCGTACATGGCGAGGAACGCCGGGAACAGCCACCGCTCATCGGCGGCCAAGGACGCCAGCAAATCCAT
>GRMZM2G016551_24 
ATGTATGCTGCTGGATTTTACACATATTCAATTTTCGCTCTTCTGTTCTGGGAAACAAGGCGTTCGGACTTTGGAGTATCAATGTCCCACCATATAGCAACTGTTGTTCTGATTGTTCTTTCCTACATTTTCAGATTTGCTCGTGTTGGCTCTGTTGTTTTAGCCCTTCATGATGCAAGTGATATATTCCTAGAGATTGGGAAGATGGCCAAGTACAGTAGCTGCGAGTGGCTAGCAGTTGTGGCATTTCTTCTTTTCGTGGCATCGTGGATACTTCTCCGGCTTGTTATATTCCCTTTCTGGATCCTAAGAAGCACAAGCTATGAAGTACTGCTGACCCTGGACAAGGAGAAACATCAGTTTTATGGCCCCATATACTATTATGTTTTCAACTGTCTTCTGTTCTCACTCCTAGTTCTTCACATATATTGGTGGGTACTGATATGGCGGATGCTAGTTAAGCAGATTCAATCGAAAGGGCATGTTGGTGATGATGTTCGATCCGATTCTGAAGGCGAAGAGGAACATGAAGATTAA
>GRMZM2G138330_13 
ATGGATTTGCTGGCGTCCTTGGCCGCCGAGGAGCGGTGGCTGTTCCCGTTGTTCCTCGCCATGTACGCCGCCATCTACTGCGTGGGCCAGCTCCTCGTGTTCCGGCGGTGGGCGCCGCGGCAGCNNNNNNNNNNNNNNNNNNNNNNNNNNNNNNNNNNNNNNNNNNNNNNNNNNNNNNNNNNNNNNNNNNNNNNNNNNNNNNNNNNNNNNNNNNNNNNNNNNNNNNNNNNNNNNNNNNNNNNNNNNNNNNNNNNNNNNNNNNNNNNNNNNNNNNNNNNNNNNNNNNNNNNNNNNNNNNNNNNNNNNNNNNNNNNNNNNNNNNNNNNNNNNNNNNNNNNNNNNNNNNNNNNNNNNNNNNNNNNNNNNNNNNNNNNNNNNNNNNNNNNNNNNNNNNNNNNNNNNNNNNNNNNNNNNNNNNNNNNNNNNNNNNNNNNNNNNNNNNNNNNNNNNNNNNNNNNNNNNNNNNNNNNNNNNNNNNNNNNNNNNNNNNNNNNNNNNNNNNNNNNNNNNNNNNNNNNNNNNNNNNNNNNNNNNNNNNNNNNNNNNNNNNNNNNNAGGGGCGTCGCCGGCCCGCTCTTCCTCCTCAAGATGGCCGCCTTCTACCTGTCCGGCCAGGCCGTCGACGTCATCCCGTGGTGGGTGCGGATCTCCTGGATCCTCGTTGTCGGCACCGCCATTGCCGTCAGCAACCTGTGGATTTGGAACCTCTGGAAGGAGCTCGTCAGGGAATGGAAGCAAGCCCCTTCCAAGTCAAAGAAAGACACATAG
>GRMZM2G075023_1 
TCAGCGACGAGCTTGTAAGTTATCAAGATATGACATATCACCCTTGCTGTCACAAAGGTAGTCCAGTTGAGTAACCATTCCAGCTTCACCATTGTTCTGTCGAAATCTCGAAATCCAACCATTCGCCTCACTTTCCTTACATGCAAAAATATGGAGTGCAGCGGAGACGGATGTGAGGGAGGAGTGGAGGAGNNATNCGNCGNTNTTGACGAAGAGCNGGTCGCGTGAGACCGAGCNGCGGACCGCGGCNNNNNNNNNNNNNNNNNNNNNNNNNNNNNNNNNNNNNNNNNNNNNNNNNNNNNNNNNNNNNNNNNNNNNNNCGAACCCCACAGACACAGCCCAGAGCACTAGCGTCGCCGCGAAGNNNNNNNNNNNNNNNNNNNNNNNNNNNGCCCCTCCGGCACGGTGGGGCGGCAT
>GRMZM2G075023_9 
TCAGCGACGAGCTTGTAAGTTATCAAGATATGGCATATCACCCTTGCTGCCACAAAGGTAGTCCAGTTGAGTAACCATTCCAGCTTCACCATTGTTCTGTCGAAATCTCGAAATCCAACCATTCGCCTCACTTTCCTTACATGCAAAAATATGGAGTGCAGCAGAGACGGATGTGAGGGAGGAGTGGAGGAGCGATACGGCGGTGTTGACGAAGAGCGGGTCGCGTGAGACCGAGCCGCGGACCGCGGCGTTGGCGGCCTGGAAGAAGGCGANNNNNNNNNNNNNNNNNNNNNNNNNNNNNNNNNNNNNNNNNNNNNNNNNNNNNNNNNNNNNNNNNNNNNNNNNNNNNNNNNNNNNNNNNNNNNNNNNNNNNNNNNNNNNNNNNNCTGCGGCCCCTCCGGCACGGTGGGGCGGCAT
>GRMZM2G016184_30 
GGGACCTATTACATTCCGTTATTCGATAATATCCACCTCTGCGTTGGGGGTTTCTGTCGGCTACTTCATCACTGATCTTGCAATGATCTTCTGGCTGTATCCTTCCCTTGGTGGAATGGAATATGTCCTCCACCATACTGTTTCCCTGGTTGCAATAGCTTACACAATGTTGTCTGGGGAAGGGCAGTTTTACACATACATGGTTCTCATTTCAGAGACAACCACCCCTGAAATCAACTTGCGATGGTTTCTTGACACTGCTGGACTGAAGAAATCAAGTGCTTACTTGGTTAATGGAATTCTGATGTTTGTTGCATGGCTGGTGGCAAGGATATTTTTGTTCATGTATGTATTTTACCACATCTATTTGCATTACGGTCAGATAATGCAGATGCATGCCTTTGGGTACTACCTGACATTTGTTGTGCCATCAGTGCTCTTTGTAATGAACACAATGTGGTTCATGAAGATCTTAAAAGGTGTGATGAAAACACTGGCAAAATGGCCATGA
>GRMZM2G016551_12 
ATGTATGCTGCTGGATTTTACACATATTCAATTTTCGCTCTTCTGTTCTGGGAAACAAGGCGTTCGGACTTTGGAGTATCAATGTCCCACCATATAGCAACTGTTGTTCTGATTGTTCTTTCCTACATTTTCAGATTTGCTCGTGTTGGCTCTGTTGTTTTAGCCCTTCATGATGCAAGTGATATATTCCTAGAGATTGGGAAGATGGCCAAGTACAGTAGCTGCGAGTGGCTAGCAGTTGTGGCATTTCTTTTTTTCGTGGCATCGTGGATACTTCTCCGGCTTGTTATATTCCCTTTCTGGATCCTAAGAAGCACAAGCTATGAAGTACTGCTGACCCTGGACAAGGAGAAACATCAGTTTTATGGCCCCATATACTATTATGTTTTCAACTGTCTTCTGTTCTCACTCCTAGTTCTTCACATATATTGGTGGGTACTGATATGGCGGATGCTAGTTAAGCAGATTCAATCGAAAGGGCATGTTGGTGATGATGTTCGATCCGATTCTGAAGGCGAAGAGGAACATGAAGATTAA
>GRMZM2G016184_25 
GGGACCTATTACATTCCGTTATTCGATAATATCCACCTCTGCGTTGGGGGTTTCTGTCGGCTACTTCATCACTGATCTTGCAATGATCTTCTGGCTGTATCCTTCCCTTGGTGGAATGGAATATGTCCTCCACCATACTGTTTCCCTGGTTGCAATAGCTTACACAATGTTGTCTGGGGAAGGGCAGTTTTACACATACATGGTTCTCATTTCAGAGACAACCACCCCTGAAATCAACTTGCGATGGTTTCTTGACACTGCTGGACTGAAGAAATCAAGTGCTTACTTGGTTAATGGAATTCTGATGTTTGTTGCATGGCTGGTGGCAAGGATATTTTTGTTCATGTATGTATTTTACCACATCTATTTGCATTACGGTCAGATAATGCAGATGCATGCCTTTGGGTACTACCTGACATTTGTTGTGCCATCAGTGCTCTTTGTAATGAACACAATGTGGTTCATGAAGATCTTAAAAGGTGTGATGAAAACACTGGCAAAATGGCCATGA
>GRMZM2G132084_28 
ATGTTGTCTGGGGAAGGGCAGTTTTACACATACATGGTTCTCATTTCAGAGACAACCACCCCTGAAATCAACTTGCGATGGTTTCTTGACACTGCTGGACTGAAGAAATCAAGTGCTTACTTGGTTAATGGAATTCTGATGTTTGTTGCATGGCTGGTGGCAAGGATATTTTTGTTCATGTATGTATTTTACCACATTTATTTGCATTACAGTCAGATAATGCAGATGCATGCCTTTGGGTACTACCTGACGTTTGTTGTGCCATCGGTGCTCTTTGTAATGAACACAATGTGGTTCATGAAGATCTTAAAAGGCGTGATGAAAACACTGGCAAAATGGTCATGA
>GRMZM2G138330_9 
ATNNATTTGCTGGCGTCCTNGGCCGCCGAGGAGCGGTGGCTGTTCCCGTTGTTCCTCGCCATGTACGCCGNNNNNNNNNNNNNNNNNNNNNNNNNNNNNNNNNNNNNNNNNNNNNNNNNNNNNNNNNNNNNNNNNNNNNNNNNNNNNNNNNNNNNNNNNNNNNNNNNNNNNNNNNNNNNNNNNNNNNNNNNNNNNNNNNNNNNGCTGCCCGCGGGGTCCCGGTCCTTCGCCGCGCCCAACGCGCGCCTCCAGGACCACGTCCTCGACTACAGCGTCGCCTACTTCACCATGGACCTGCTCCACTACCTCGCCTTCCTGCNNNNNNNNNNNNNNNNNNNNNNNNNNNNNNNNNNNNNNNNNNNNNNNNNNNNNNNNNNNNNNNNNNNNNNNNNNNNNNNNNNNNNNNNNNNNNNNNNNNNNNNNNNNNNNNCCGAGGTCNCCAGCCTGCTGCAGAACGTCTGGACGCTCGCGGGCATCTGGCGGGACCAGTCCCCCGCCGCTGCGCGCGTCTACGGTGCCCTCTCGCCGCCCTTCTACGCGCTCTACACGCTCGTCAGGGGCGTCGCCGGCCCGCTCTTCCTCCTCAAGATGGCCGCCTTCTACCTGTCCGGCCAGGCCGTCGACGTCATCCCGTGGTGGGTGCGGATCTCCTGGATCCTCGTTGTCGGCACCGCCATTGCCGTCAGCAACCTGTGGATTTGGAACCTCTGGAAGGAGCTCGTCAGGGAATGGAAGCAAGCCCCTTCCAAGTCAAAGAAAGACACATAG
>GRMZM2G138330_1 
NNNNNNNNNNNNNNNNNNNNNNNNNNNNNNNNNNNNNNNNNNNNNNNNNNNNNNNNNNNNNNNNNNNNNNNNNNNNNNNNNNNNNNNNNNNNNNNNNNNNNNNNNNNNNNNNNNNNNNNNNNNNNNNNNNNNNNNNNNNNNNNNNNNNNNNNNNNNNNNNNNNNNNNNNNNNNNNNNNNNNNNNNNNNNNNNNNNNNNNNNNNNNNNNNNNNNNNNNNNNNNNNNNNNNNNNNNNNNNNNNNNNNNNNNNNNNNNNNNNNNNNNNNNNNNNNNNNNNNNNNNNNNNNNNNNNNNNNNNNNNNNNNNNNNNNNNNNNNNNNNNNNNNNNNNNNNNNNNNNNNNNNNNNNNNNNNNNNNNNNNNNNNNNNNNNNNNNNNNNNNNNNNNNNNNNNNNNNNNNNNNNNNNNNNNNNNNNNNNNNNNNNNNNNNNNNNNNNNNNNNNNNNNNNNNNNNNNNNNNNNNNNNNNNNNNNNNNNNNNNNNNNNNNNNNNNNNNNNNNNNNNNNNNNNNNNNNNNNNNNNNNNNNNNNNNNNNNNNNNNNNNNNNNNNNNNNNNNNNNNNNNNNNNNNNNNNNNNNNNNNNNTCAAGATGGCCGCCTTCTACCTGTCCGGCCAGGCCGTCGACGTCATCCCGTGGTGGGTGCGGATCTCCTGGATCCTCGTTGTCGGCACCGCCATTGCCGTCAGCAACCTGTGGATTTGGAACCTCTGGAAGGAGCTCGTCAGGGAATGGAAGCAAGCCCCTTCCAAGTCAAAGAAAGACACATAG
>AC210013_4 
CTATGTGTCTTTCTTTGACTTGGGAGGGGCCTGCTGCTTCCATTCCCTGACGAGCTCCTTCCAGAGGTTCCAAATCCACAGGTTGCTGACCGCAATGGCGGTGCCGACAACCAGGATCCAGGAGATCCGCACCCACCACGGGATGACGTCGACGGCCTGGCCGGACAGGTAGAAGGCGGCCATCTTGAGGAGGAAGAGCGGGCCGGCGACGCCCCTGACGAGCGTGTAGAGCNNNNNNNNNNNNNNNNNNNNNNNNNNNNNNNNNNNNNNNNNNNNNNNNNNNNNNNNNNNNNNNNNNNNNNNNNNNNNNNNNNNNNNNNNNNNNNNNNNNNNNNNNNNNNNNNNNNNNNNNNNNNNNNNNNNNNNNNNNNNNNNNNNNNNNNNNNNNNNNNNNNNNNNNNNNNNNNNNNNNNNNNNNNNNNNNNNNNNNNNNNNNNNNNNNNNNNNNNNNNNNNNNNNNNNNNNNNNNNNNNNNNNNNNNNNNNNNNNNNNNNNNNNNNNNNNNNNNNNNNNNNNNNNNNNNNNNNNNNNNNNNNNNNNNNNNNNNNNNNNNNNNNNNNNNNNNNNNNNNNNNNNNNNNNNNNNNNNNNNNNNNNNNNNNNNNNNNNNNNNNNNNNNNNNNNNNNNNNNNNNNNNNNNNNNNNNNNNNNNNNNNNNNNNNNNNNNNNNNNNNNNNNNNNNNNNNNNNNNNNNNNNNNNNNNNNNNNNNNNNNNNNNNNNNNNNNNNNNNNNNNNNNNNNNNNNNNNNNNNNNNNNNNNNNNNNNNNNNNN
>GRMZM2G083427_12 
NNNNNNNNNNNNNNNNNNNNNNNNNNNNNNNNNNNNNNNNNNNNNNNNNNNNNNNNNNNNNNNNNNNNNNNNNNNNNNNNNNNNNNNNNNNNNNNNCCATTAGCAGTCTACCTTTTCAACACCAAAGCTTCTAAGTTGATGAATAATGAGGCCAGGCAAGCAAAGATTGTCAAGTTCTCAGAGTCCATTTGGAAACTTACCTACTATGCTTCTGTTCAAGCATGGGTCCTCATGATAATAAAGCAGGAACCATGGTCATTGGATATGATGCAATACTTTGATGGCTGGCCGAACCAACCCATCGTGTCTTCATTGATGCTTTTCTATATGTGCCAGTGTGGATTTTATATCTATAGCATCGGTGCTCTTGTTGCTTGGGAAACCCGCAGAAAAGATTTTGCTGTAATGATGTCTCATCATGTAATAACATCTACTCTAATTGGAGTTTCATATCTGACTGGTCTTGTAGTTTTGGACTTATTGCTGTTGCCGTTGCAATGGCAGCTATCATTCCATCACATTCTTGAGGAAGCTGGATGA
>GRMZM2G075023_13 
TCAGCGACGAGCTTGTAAGTTATCAAGATATGACATATCACCCTTGCTGTCACAAAGGTAGTCCAGTTGAGTAACCATTCCAGCTTCACCATTGTTCTGTCGAAATCTCGAAATCCAACCATTCGCCTCACTTTCCTTACATGCAAAAATATGGAGTGCAGCGGAGACGGATGTGAGGGAGGAGTGGAGGAGCGATACGGCGGTGTTGACGAAGAGCGGGTCGCGTGAGACCGAGCCGCGGACCGCGGCGTTGGCGGCCTGGAAGAAGGCGNNNNNNNNNNNNNNNNNNNNNNNNNNNNNNNNNNNNNNNNNNNNNNNNNNNNNNNNCACAGACACAGCCCAGAGCACTAGCGTCGCCGCGAAGAACGCGCTCGTGTCACCGCCGCCTGCGGCCCCTCCGGCACGGTGGGGCGGCAT
>GRMZM2G151521_18 
TTACTCGTCATCCTCAGAATCAGATCGAACATCATCTGTAACCTGTCCTTTATTATTCAATTGTCTCATTATCATCAAACATATGAGTTTCCACCAGTACATATGGAATACAAGCAATGTGAGAAGCATTGTATTGAAGATATAGTACAAAGCTGTAGGGAATTCATCCAGCTTCCTCCAGAATGTGATGGAATGATAGCTAGAGGCTTTGATTATCCAAAACGGGAAGTAAATCAAACGCAATAGAAGCCAGGAGATAGCGAAGAGACCGAAAAACAAGCTAGCCCCCAACTCCTTTTCTGTGTACTTGCACAATTTGGCAGTCTCAAGAAACACATCACTTGTATCATGAAGAGCAAGAACGATGGTCCCAATTCGAAAAAATCCTGTCAGATATGAAACTCCAATAAGAGTAGATGTTATTACATGATGAGACATCATTACAGCAAAATCTTTTCTGCGGGTTTCCCAAGCAACAAGAGCACCAATGCTGTAGATATAAAATCCACACTGGCACATATAGAAAAGCATCAACGAGGACACGATGGGTTGATTTGGCCAGCCATCAAAGTACTGCACCATATCCAACGACCATGGTTCTTGCTTTATTATCATGAGGACCCATGCTTGAACAGAAGCATAGTATGTAAGTTTCCAAATGGACTCCGAGAATTTGACAATCTTTGCTTGCCTGGCCTCATCACTCATCAACTTAGAAGCTTTAGTGTTGAAAAGGTAGACTGCCAATGGNNNNNNNNNNNNNNNNNNNNNNNNNNNNNNNNNNNNNNNNNNNNNNNNNNNNNNNNNNNNNNNNNNNNNNNNNNNNNNNNNNNNNNNNNNNNCCATCAT
>GRMZM2G163426_18 
ATGGCGGCGCTCCTGGAGCTGTTCCTGGGCTCCTCTCCCGCGCCGGTGGACTGGGAGGCAGAGGTCTACCCGGCGTACGGGGACTTCGCCGTACTCCCCTTACTCGTCGCCTTCTTCCCCGCCGTCCGGTTCCTCCTCGACCGACTCGTCTTCGAGGTTTTAGCACGAAAATTTATATTTGGAAAGGGACATGATAAGCTTGCTGAAACAGATGACAGTAGAAAGAAAATCAATAAATTTAAGGAATCAGCATGGAAGTTTGTTTATTTTCTTTCTGGCGAACTGCTTTCACTATCTGTAACATACAATGAGCCATGGTTTAAGAACACAAGATACTTTTGGATAGGCCCTGGTGACCAGATCTGGCCTGATCAGAAGATAAAACTGAAGCTCAAAGCTGTCTACATGTATGCTGCTGGATTTTACACATATTCAATTTTCGCTCTCCTGTTCTGGGAAACAAGACGTTCGGACTTTGGAGTATCAATGTCCCACCATATAGCAACTGTTGTTCTGATTGTTCTTTCCTACATTTTCCGATTCGCTCGTGTTGGCACTGTTGTTTTAGCCCTTCATGATGCAAGTGATATATTCCTAGAGATTGGGAAGATGGCCAAGTACAGTAGCTGCGAGTGGCTAGCAGTTATGGCATTTCTTCTTTTTGTGGCATCGTGGATACTTCTTCGGCTCGTTATGTTCCCTTTCTGGATCCTAAGAAGCACAAGCTATGAAGTGCTGCTGACCTTGGACAGGGAGAAGCATCGATTTTATGGCCCCATATACTACTATGTTTTCAACTGTCTTCTGTTCTCACTCCTAGTTCTTCACATATATTGGTGGGTACTGATATGGCGGATGCTAGTTAAACAGATTCAATCGAAAGGGCGTGTTGGTGATGATGTTCGATCCGATTCTGAAGGCGAAGATGAGCATGAAGATTAA
>GRMZM2G020148_17 
NNNNNNNNNNNNNNNNNNNNNNNNNNNNNNNNNNNNNNNNNNNNNNGAAGTAGTCAGTTTGTTTGGTTGGCGAACGGAACGGAGTCGGTAGTCGGTATACGTATATACCTTGATGAGGATGGGGTTGTCGGCCGTCACGGTGACGNANNNNNNNNNNNNNNNNNNNNNNNNNNNNNNNNNNNNNNNNNNNNNNNNNNNNNNNNNNNNNNNNNNNNNNNNNNNNNNNNNNNNNNNNNNNNNNNNNNNNNNGAGCATCTCCNNCAGGTGCAGCAGCGGGCTGGACATCTCCGTNNCGAGCATGCTGGCCACCATCTCCGTCCCGCANNNNNNNNNNNNNNNNNNNNNNNNNNNNNNNNNNNNNNNNNNNNNNNNNNNNNNNNNNNNNNNNNNNNNNNNNNNNNNNNNNNNNNNNNNNNNNNNNNNNNNNNNNNNNNNNNNNNNNNNNNNNNNNNNNNNNNNNNNNNNNNNNNNNNNNNNNNNNNNNNNNNNNNNNNNNNNNNNNNNNNNNNNNNNNNNNNNNNNNNNNNNNNNNNNNNNNNNNNNNNNNNNNNNNNNNNNNNNNNNNNNNNNNNNNNNNNNNNNNNNNNNNNNNNNNNNNNNNNNNNNNNNNNNNNNNNNNNNNNNNNNNNNNNNNNNNNNNNNNNNNNNNNNNNNNNNNNNNNNNNNNNNNNNNNNNNNNNNNNNNNNNNNNNNNNNNNNNNNNNNNNNNNNNNNNNNNNNNNNNNNNNNNNN
>GRMZM2G444643_12 
TCAATCTTCATGGTCGTCTTCTCCTTCAGAATCAGATCGAACATCATCTCCAACATTTCTTGTCTTGATTTGTCTCACAAGCATCCGATATATTAAAACCCACCAATATATGTGGAGAACAAGTAGTGAAAATAGAAGGGAATTGAACACATAATAGTATATAGGACCATCAAAATTGTGCTTCTTTTTGTCCAAAGTCAACAAGACCTCATAGCTTGTACTTCTCAGAATCCAGAACGGAAAATATGTGAGGCGGAGAAGAACCCATGAAATAACAAAAAACAGAAACGAAACATTGGCAAGCCAATCACAATGGCTGTACTTGGACATCTTCCCTACTTCCAGGAAAACGTCACTTGCATCATGAATTGCCAATACTATAGAGCCAACTCTAGCAAATCTGAACACATAAGATAGAACAATCAGAACAACAGTAGCAACATGATGTGACATTGACACTCCAAAGTCTGAACGCCTTGTTTCCCAAAACATAAGTGCAAATATGGAATATGTGTAGAATCCAGCAGCATACATATATACAGCCTTAAGTTTCAATTTTATCTTTTGGTCAGGCCAGACCTGTTCTCCTGGTCCTACCCAAAAATATCTGGTATTGGTGAACCAAGGCTCATTATATGTGACAGACAAAGATAAAAGCTCTCCAGACAGGAAATAAACACATTTCCAAGCTGATTCCTTGAATTTTCTTATCTTCTTCCTTGCCTCTTCTGTTTCATTATTAGCTCTCTGATGTCCCTGCCCATGTATAAGCCTCATTGCAACCCANNNNNNNNNNNNNNNNNNNNNNNNNNNNNNNNNNNNNNNNNNNNNNNNNNNNNNNNNNNNNNNNNNNNNNNNNNNNNNNNNNNNNNNNNNNNNNNNNNNNNNNNNNNNNNNNNNNNNNNNNNNNNNNNNNNNNNNNNNNNNNNNNNNNNNNNNNNNNNNNNNNNNNNNNNNNNNNNNNNNNNNNNNNNNNNNNNNNNNNNNNNNNNNNNNNNNNNNNNNNNNNNNNNNNNNNNNNNNNNNNNNNNNNNNNNNNNNNNNNNNNNNNNNNNNNNNNNNNNNNNNNNNNNNNNNNNNNNNNNNNNNNNNNNNNNNNNNNNNNNNNNNNNNNNNNNNNNNNNNNNNNNNTTTCCCTGCGTCGACGAGCGTCGGTCGGCTCGCGGTTGCGACCGTGGGTGGGGGCAGCAGGTTGGGGAGGAAGAACGGGGCGAAGGCCGGGAAGACGAACGGGACGTCCGACGACGGCGAAAACGATGGTGCGCGCATGATGTGAAACGTCCTCGTGGACGTGCAATAGCCACTGCGCGAGTCGGTGTCAGGGCTGGTGTCGAACGAATACGGGGAGGAGGCGCATGCTCCTACGCCCTCTGCCGAGAATGGGGTGGCGCGGAGGTGGAGGCATGAGGGGAGAGAGAAAAGAAGTAGAATGGCGAACGAGGTGGTGGCAACTGAGGTGAGGACCATCAT
>GRMZM2G077279_3 
TCAATCCTGATGGTTCTGCTTATTTCTTTCTCGTGTGAATGCTTTAAGTAGATCGAGCCCAAGAAATATGTTAAGCAGATTCATTCCTGCCATACCAAGTAGAGCTAGCGGAAGCTCAATGCCCTTCCCAAATTTGTGGGCATCAGAGATGAGCTTGTAAGTAATCAAGATATGGCATATCACCCTTGCTGTTACAAAGGTAGTCCAGTTGAGTACCCATTCCAGCTTCACCACTGTTCTGTCAAAATCCCGAAATCCAACCATTCGCCTGACTTTCCTTACATGTAAAAATATGGAGTGCAGCTCACATACAAGGGAGAGATTTAGGTAGTTGATTGTGACATTCCTATACAGAGCTAGTGTAAAGCAAATGAGTAGGATCAAGTGATGCATGAGAATTCCAGGAAGCCATCCACTGTATAGCCGGTATCGGAGCATGTCCAGTTGGTCATATGCAAAGTAGCCACAAGAAAAGCACAGAGCAGAATATGCTCCAATCCAACTGCCACCAAATAGTTCTTCATGCTCAAACAT
>GRMZM2G083427_24 
NNNNNNNNNNNNNNNNNNNNNNNNNNNNNNNNNNNNNNNNNNNNNNNNNNNNNNNNNNNNNNNNNNNNNNNNNNNNNNNNNNNNNNNNNNNNNNNNCCATTAGCAGTCTACCTTTTCAACACCAAAGCTTCTAAGTTGATGAATAATGAGGCCAGGCAAGCAAAGATTGTCAAGTTCTCAGAGTCCATTTGGAAACTTACCTACTATGCTTCTGTTCAAGCATGGGTCCTCATGATAATAAAGCAGGAACCATGGTCATTGGATATGATGCAATACTTTGATGGCTGGCCGAACCAACCCATCGTGTCTTCATTGATGCTTTTCTATATGTGCCAGTGTGGATTTTATATCTATAGCATCGGTGCTCTTGTTGCTTGGGAAACCCGCAGAAAAGATTTTGCTGTAATGATGTCTCATCATGTAATAACATCTACTCTAATTGGAGTTTCATATCTGACTGGTCTTGTAGTTTTGGACTTATTGCTGTTGCCGTTGCAATGGCAGCTATCATTCCATCACATTCTTGAGGAAGCTGGATGA
>GRMZM2G444643_24 
TCAATCTTCATGGTCGTCTTCTCCTTCAGAATCAGATCGAACATCATCTCCAACATTTCTTGTCTTGATTTGTCTCACAAGCATCCGATATATTAAAACCCACCAATATATGTGGAGAACAAGTAGTGAAAATAGAAGGGAATTGAACACATAATAGTATATAGGACCATCAAAATTGTGCTTCTTTTTGTCCAAAGTCAACAAGACCTCATAGCTTGTACTTCTCAGAATCCAGAACGGAAAATATGTGAGGCGGAGAAGAACCCACGAAATAACAAAAAACAGAAACGAAACATTGGCAAGCCAATCACAATGGCTGTACTTGGACATCTTCCCTACTTCCAGGAAAACGTCACTTGCATCATGAATTGCCAATACTATAGAGCCAACTCTAGCAAATCTGAACACGTAAGATAGAACAATCAGAACAACAGTAGCAACATGATGAGACATTGACACTCCAAAGTCTGAACGCCTTGTTTCCCAAAACATAAGTGCAAATATGGAATATGTGTAGAATCCAGCAGCATACATATATACAGCCTTAAGTTTCAATTTTATCTTTTGGTCAGGCCAGACCTGTTCTCCTGGTCCTACCCAAAAATATCTGGTATTGGTGAACCAAGGCTCATTATATGTGACAGACAAAGATAAAAGCTCTCCAGACAGGAAATAAACACATTTCCAAGCTGATTCCTTGAATTTTCTTATCTTCTTCCTTGCCTCTTCTGTTTCATTATTAGCTCTCTGATGTCCCTGCCCATGTATAAGCCTCATTGCAACCCANNNNNNNNNNNNNNNNNNNNNNNNNNNNNNNNNNNNNNNNNNNNNNNNNNNNNNNNNNNNNNNNNNNNNNNNNNNNNNNNNNNNNNNNNNNNNNNNNNNNNNNNNNNNNNNNNNNNNNNNNNNNNNNNNNNNNNNNNNNNNNNNNNNNNNNNNNNNNNNNNNNNNNNNNNNNNNNNNNNNNNNNNNNNNNNNNNNNNNNNNNNNNNNNNNNNNNNNNNNNNNNNNNNNNNNNNNNNNNNNNNNNNNNNNNNNNNNNNNNNNNNNNNNNNNNNNNNNNNNNNNNNNNNNNNNNNNNNNNNNNNNGCTTGCCTCTGTTCCGCGACTTGTGCGAAAGCGATTTTTCACTTTCCCTGCGTCGACGAGCGTCGGTCGGCTCGCGGTTGCGACCGTGGGTGGGGGCAGCAGGTTGGGGAGGAAGAACATGGCGAAGGCCGGGAAGACGAACGGGACGTCCGACGACGGCGAAAACGATGGTGCGCGCATGATGTGAAACGTCCTCGTGGACGTGCAATAGCCACTGCGCGAGTCGGTGTCAGGGCTGGTGTCGAACGAATACGGGGAGGAGGCGCATGCTCCTACGCCCTCTGCCGAGAATGGGGTGGCGCGGAGGTGGAGGCATGAGGGGAGAGAGAAAAGAAGTAGAATGGCGAACGAGGTGGTGGCAACTGAGGTGAGGACCATCAT
>GRMZM5G825226_27 
GGGGGGGGGAAAGGTGCATAAGGGGGAGAACTTTTCGCGGCAGAATCCAACCAGCCAGCGAGGAAAAAACAGGACAAGAAAAAACCTCCCGCACATTGCGACCAATCCGGCATGGAATCGATTCCCAGAAGGGTCACAGAGATCAAAAGAAAACAACGGCCGAAGCATCCCGTCGCGTCCGCGGTAAGCCAAAAAAAGCATCGACCAGACCAGCATCCCGACGCGGACCGCGGGGAGGAAGAACAGAAAGAACCGTAACCCCCTCTGCATTGCGTGCAGGACCGAGACGCGATCGATGGACGAAAACCCCAT
>GRMZM2G077279_29 
TCAATCCTGATGGTTCTGCTTATTTCTTTCTCGTGTGAATGCTTTAAGTAGATCGAGCCCAAGAAATATGTTAAGCAGATTCATTCCTGCCATACCAAGTAGAGCTAGCGGAAGCTCAATGCCCTTCCCAAATTTGTGGGCATCAGAGATGAGCTTGTAAGTAATCAAGATATGGCATATCACCCTTGCTGTTACAAAGGTAGTCCAGTTGAGTACCCATTCCAGCTTCACCACTGTTCTGTCAAAATCCCGAAATCCAACCATTCGCCTGACTTTCCTTACATGTAAAAATATGGAGTGCAGCTCACATACAAGGGAGAGATTTAGGTAGTTGATTGTGACATTCCTATACAGAGCTAGTGTAAAGCAAATGAGTAGGATCAAGTGATGCATGAGAATTCCAGGAAGCCATCCACTGTATAGCCGGTATCGGAGCATGTCCAGTTGGTCATATGCAAAGTAGCCACAAGAAAAGCACAGAGCAGAATATGCTCCAATCCAACTGCCACCAAATAGTTCTTCATGCTCAAACAT
>GRMZM2G075023_24 
TCAGCGACGAGCTTGTAAGTTATCAAGATATGACATATCACCCTTGCTGTCACAAAGGTAGTCCAGTTGAGTAACCATTCCAGCTTCACCATTGTTCTGTCGAAATCTCGAAATCCAACCATTCGCCTCACTTTCCTTACATGCAAAAATATGGAGTGCAGCGGAGACGGATGTGAGGGAGGAGTGGAGGAGCGATACGGCGGTGTTGACGAAGAGCGGGTCGCGTGAGACCGAGCCGCGGACCGCGGCGTTGGCGGCCTGGAAGAAGGNGAAGCCGGCGGCCACGGGCGCCAGCTCGCGTCGCCCCCGGACGCCGATCTCGAACCCCACAGACACAGCCCAGAGCACTAGCGTCGCCGCGAAGAACGCGCTCGTGTCACNGCNGCCTGCGGCCCCTCCGGCACGGTGGGGCGGCAT
>GRMZM2G132084_15 
ATGTTGTCTGGGGAAGGGCAGTTTTACACATACATGGTTCTCATTTCAGAGACAACCACCCCTGAAATCAACTTGCGATGGTTTCTTGACACTGCTGGACTGAAGAAATCAAGTGCTTACTTGGTTAATGGAATTCTGATGTTTGTTGCATGGCTGGTGGCAAGGATATTTTTGTTCATGTATGTATTTTACCACATTTATTTGCATTACAGTCAGATAATGCAGATGCATGCCTTTGGGTACTACCTGACGTTTGTTGTGCCATCGGTGCTCTTTGTAATGAACACAATGTGGTTCATGAAGATCTTAAAAGGCGTGATGAAAACACTGGCAAAATGGTCATGA
>GRMZM5G825226_20 
GGGGGGGGGAAAGGTGCATAAGGGGGAGAACTTTTCGCGGCAGAATCCAACCAGCCAGCGAGGAAAAAACAGGACAAGAAAAAACCTCCCGCACATTGCGACCAATCCGGCATGGAATCGATTCCCAGAAGGGTCACAGAGATCAAAAGAAAACAACGGCCGAAGCATCCCGTCGCGTCCGCGGTAACCCAAAAAAAGCATCGACCAGACCAGCATCCCGACGCGGACCGCGGGGAGGAAGAACAGAAAGAACCGTAACCCCCTCTGCATTGCGTGCAGGACCGAGACGCGATCGATGGATGAAAACCCCAT
>GRMZM2G016184_18 
GGGACCTATTACATTCCGTTATTCGATAATATCCACCTCTGCGTTGGGGGTTTCTGTCGGCTACTTCATCACTGATCTTGCAATGATCTTCTGGCTGTATCCTTCCCTTGGTGGAATGGAATATGTCCTCCACCATACTGTTTCCCTGGTTGCAATAGCTTACACAATGTTGTCTGGGGAAGGGCAGTTTTACACATACATGGTTCTCATTTCAGAGACAACCACCCCTGAAATCAACTTGCGATGGTTTCTTGACACTGCTGGACTGAAGAAATCAAGTGCTTACTTGGTTAATGGAATTCTGATGTTTGTTGCATGGCTGGTGGCAAGGATATTTTTGTTCATGTATGTATTTTACCACATCTATTTGCATTACGGTCAGATAATGCAGATGCATGCCTTTGGGTACTACCTGACATTTGTTGTGCCATCAGTGCTCTTTGTAATGAACACAATGTGGTTCATGAAGATCTTAAAAGGTGTGATGAAAACACTGGCAAAATGGCCATGA
>GRMZM5G825226_21 
GGGGGGGGGAAAGGTGCATAAGGGGGAGAACTTTTCGCGGCAGAATCCAACCAGCCAGCGAGGAAAAAACAGGACAAGAAAAAACCTCCCGCACATTGCGACCAATCCGGCATGGAATCGATTCCCAGAAGGGTCACAGAGATCAAAAGAAAACAACGGCCGAAGCATCCCGTCGCGTCCGCGGTAACCCAAAAAAAGCATCGACCAGACCAGCATCCCGACGCGGACCGCGGGGAGGAAGAACAGAAAGAACCGTAACCCCCTCTGCATTGCGTGCAGGACCGAGACGCGATCGATGGATGAAAACCCCAT
>GRMZM2G077279_26 
TCAATCCTGATGGTTCTGCTTATTTCTTTCTCGTGTGAATGCTTTAAGTAGATCGAGCCCAAGAAATATGTTAAGCAGATTCATTCCTGCCATACCAAGTAGAGCTAGCGGAAGCTCAATGCCCTTCCCAAATTTGTGGGCATCAGAGATGAGCTTGTAAGTAATCAAGATATGGCATATCACCCTTGCTGTTACAAAGGTAGTCCAGTTGAGTACCCATTCCAGCTTCACCACTGTTCTGTCAAAATCCCGAAATCCAACCATTCGCCTGACTTTCCTTACATGTAAAAATATGGAGTGCAGCTCACATACAAGGGAGAGATTTAGGTAGTTGATTGTGACATTCCTATACAGAGCTAGTGTAAAGCAAATGAGTAGGATCAAGTGATGCACGAGAATTCCAGGAAGCCATCCACTGTATAGCCGGTATCGGAGCATGTCCAGTTGGTCATATGCAAAGTAGCCACAAGAAAAGCACAGAGCAGAATATGCTCCAATCCAACTGCCACCAAATAGTTCTTCATGCTCAAACAT
>GRMZM2G021589_5 
ATGCACGGGAATTTCGGGCCCCAGGAGCAGATTCTGTGGCCGGCGTCGGTTCTCGCCGGCATCGTCATGTGCGGCGCCGTATATCAGATGACTCGACATGTCAGTTCTCGATGTTTCAAATGCTACAGTATGTTAAATAACAGGCAAAAGGTTGAGTGGAACAATAGGGGTTTCTCTACAGTCCATGCATTGGTAGCTGCTGCCGTTTCTTTCTACCTGGTCATGATCTCTGACCTCTTCAATGAAGATGCGCACAATAGCATAATAATTGACAGAAAATCATGGCTATCCGATTGCATGTTTGGGGTCTCGATCGGTTACTTTTTGACAGACTTGACGATGATCATGCTGTATTTTCCTTCTTTAGGTGGAAATGAGTATCTCTTGCATCACGGACTTTCTATGTATGCAATTGGTCTTGCTTTGTTGAGTGGCAAAGCACACATGTACATCCTCATGGTCCTCTTCACCGAAATCACGACTCCCTTTGTGAACCTCAGATGGTATTTGGACGTTGCTGGTCAGAAGACTTGTAATCTTTACTTATACAATGGTGTGGCTCTATTTGTTGGATGGCTGGTACAACAACTGCTCTCATGAGTCATCAATTTCTTTTAA
>GRMZM2G075023_12 
TCAGCGACGAGCTTGTAAGTTATCAAGATATGACATATCACCCTTGCTGTCACAAAGGTAGTCCAGTTGAGTAACCATTCCAGCTTCACCATTGTTCTGTCGAAATCTCGAAATCCAACCATTCGCCTCACTTTCCTTACATGCAAAAATATGGAGTGCAGCGGAGACGGATGTGAGGGAGGAGTGGAGGAGCGATACGGCGGTGTTGACGAAGAGCGGGTCGCGTGAGACCGAGCCGCGGACCGCGGCGTTGNNNNNNNNNNNNNNNNNNNNNNNNNNNNNNNNNNNNNNNNNNNNNNNNNNNNNNNNNNNNNNNNNNNNNNNNNNNNNNNNNNNNNNNNNNNNNNNNNNNNNNNNNNNNNNNNNNNNNNNNNNNNNNNNNNNNNNNNNNNNNNNNNNNNNNNNNNNNNNNNGCAT
>GRMZM2G315726_15 
NNNNNNNNNNNNNNNNNNNNNNNNNNNNNNNNNNNNNNNNNNNNNNNNNCCTACCCAGATTTCGCGGCCATTCCCCTTTTCGTCGTCTTCTTCCTCGTCGTCCGTTTCTTCCTCGACCGCTTCGTATTCGAGTGGTTAGCCAGGAAGCTGATTTTCAAGGAGGAGGATGAGAAGAAGCTTGGCCCTACTACATATGCAGGCAAGAGAAAGATCAGGAAATTTAAAGAATCAGCTTGGAAATGCATGTATTTTCTTTCTGGGGAGTTATTGGCATTGTCTGTGACGTACAACGAGCCATGGTTCACAACCACAAGAAATTTCTGGGTTGGACCAGGCGATCAGATCTGGCCAGATCAAAAAATTAAATTGAAACTCAAGACAGTCTATATGTATGTTGCTGGCTTTTACACATACTCGATATTTGCCCTTTTGTTTTGGGAAATAAGGCGCTCAGACTTCGGTATTTCAATGACTCATCATGTAGCAACCGTCTGTCTGATAGCACTGTCTTACATATTCAGATTTGCTCGGGTGGGTTCAGTTGTCCTTGCCATTCATGATGCTACTGATGTGTTCCTGGAGCTTGGAAAAATTTCCAAGTATAGTGGCCATGAGTTGTTTGCAGATGTTTCATTTCTTGTTTTCGTCAGTTCTTGGGTACTCCTCCGCCTTATATATTATCCGTTCTGGATTCTCTGGAGCACGAGCTATGAAGTTGTTCTGACTCTAGACAAGGAAAAGCATAAAGTTGACGGGCCAATATACTACTATGTATTCAACAGTCTTCTCTTCTCTCTACTTGTTCTACACATATATTGGTGGGTTTTAATGTATCGGATGCTTGTGAAGCAAATACAGTCTAGAGGGCACGTTGGCGATGATATACGATCTGATTCTGAAGGTGAAGAGGAACATGAGGATTGA
>GRMZM2G083427_13 
NNNNNGGTCCACGGCGGAGAGGCGGTCTCCGTCGCGCTCCTCTTCTCCCTCGCTTTCTTCTGCGCTCGCCTCCTGCTCGACCGCCTCGTCTACAAGCCATTAGCAGTCTACCTTTTCAACACCAAAGCTTCTAAGTTGATGAATAATGAGGCCAGGCAAGCAAAGATTGTCAAGTTCTCAGAGTCCATTTGGAAACTTACCTACTATGCTTCTGTTCAAGCATGGGTCCTCATGATAATAAAGCAGGAACCATGGTCATTGGATATGATGCAATACTTTGATGGCTGGCCGAACCAACCCATCGTGTCTTCATTGATGCTTTTCTATATGTGCCAGTGTGGATTTTATATCTATAGCATCGGTGCTCTTGTTGCTTGGGAAACCCGCAGAAAAGATTTTGCTGTAATGATGTCTCATCATGTAATAACATCTACTCTAATTGGAGTTTCATATCTGACTGGTCTTGTAGTTTTGGACTTATTGCTGTTGCCGTTGCAATGGCAGCTATCATTCCATCACATTCTTGAGGAAGCTGGATGA
>GRMZM2G020148_10 
NNNNNNNNNNNNNNNNNNNNNNNNNNNNNNNNNNNNNNNNNNNNNNNNNNNNNNNNNNNNNNNNNNNNNNNNNNNNNNNNNNNNNNNNNNNNNNNNNNNNNNNNNNNNNNNNNNNNNNNNNNNNNNNNNNNNNNNNNNNNNNNNNNNNNNNNNNNNNNNNNNNNNNNNNNNNNNNNNNNNNNNNNNNNNNNNNNNNNNNNNNNNNNNNNNNNNNNNNNNNNNNNNNNNNNNNNNNNNNNNNNNNNNNNNNNNNNNNNNNNNNNNNNNNNNNNNNNNNNNNNNNNNNNNNNNNNNNNNNNNNNNNNNNNNNNNNNNNNNNNNNNNNNNNNNNNNNNNNNNNNNNNNNNNNNNNNNNNNNNNNNNNNNNNNNNNNNNNNNNNNNNNNNNNNNNNNNNNNNNNNNNNNNNNNNNNNNNNNNNNNNNNNNNNNNNNNNNNNNNNNNNNNNNNNNNNNNNNNNNNNNNNNNNNNNNNNNNNNNNNNNNNNNNNNNNNNNNNNNNNNNNNNNNNNNNNNNNNNNNNNNNNNNNNNNNNNNNNNNNNNNNNNNNNNNNNNNNNNNNNNNNNNNNNNNNNNNNNNNNNNNNNNNNNNNNNNNNNNNNNNNNNNNNNNNNNNNNNNNNNNNNNNNNNNNNNNNNNNNNNNNNNNNNNNNNNNNNNNNNNNNNNNNNNNNNNNNNNNNNNNNNNNNNNNNNNNNNNNNNNNNNNNNNNNNNNNNNNNNNNNNNNNNNNNNNN
>GRMZM2G444643_13 
TCAATCTTCATGGTCGTCTTCTCCTTCGGAATCAGATCGAACATCATCTCCAACATTTCTTGTCTTGATTTGTCTCACAAGCATCCGGTATATTAAAACCCACCAATATATGTGGAGAACAAGTAGTGAAAATAGAAGGGAATTGAACACATAATAGTATATAGGACCATCAAAATTGTGCTTCTTTTTGTCCAAAGTCAACAAGACCTCATAGCTTGTACTTCTCAGAATCCAGAACGGAAAATATGTGAGGCGGAGAAGAACCCATGAAATAACAAAAAACAGAAACGAAACATTGGCAAGCCAATCACAATGGCTGTACTTGGACATCTTCCCTACTTCCAGGAAAACGTCACTTGCATCATGAATTGCCAATACTATAGAGCCAACTCTAGCAAATCTGAACACATAAGATAGAACAATCAGAACAACAGTAGCAACATGATGTGACATTGACACTCCAAAGTCTGAACGCCTTGTTTCCCAAAACATAAGTGCAAATATGGAATATGTGTAGAATCCAGCAGCATACATATATACAGCCTTAAGTTTCAATTTTATCTTTTGGTCAGGCCAGACCTGTTCTCCTGGTCCTACCCAAAAATATCTGGTATTGGTGAACCAAGGCTCATTATATGTGACAGACAAAGATAAAAGCTCTCCAGACAGGAAATAAACACATTTCCAAGCTGATTCCTTGAATTTTCTTATCTTCTTCCTTGCCTCTTCTGTTTCATTATTAGCTCTCTGATGTCCCTGCCCATGTATAAGCCTCATTGCAACCCANNNNNNNNNNNNNNNNNNNNNNNNNNNNNNNNNNNNNNNNNNNNNNNNNNNNNNNNNNNNNNNNNNNNNNNNNNNNNNNNNNNNNNNNNNNNNNNNNNNNNNNNNNNNNNNNNNNNNNNNNNNNNNNNNNNNNNNNNNNNNNNNNNNNNNNNNNNNNNNNNNNNNNNNNNNNNNNNNNNNNNNNNNNNNNNNNNNNNNNNNNNNNNNNNNNNNNNNNNNNNNNNNNNNNNNNNNNNNNNNNNNNNNNNNNNNNNNNNNNNNNNNNNNNNNNNNNNNNNNNNNNNNNNNNNNNNNNNNNNNNNNNNNNNNNNNNNNNNNNNNNNNNNNNNNNNNNNNNNNNNNNNNNNNNNCTGCGTCGACGAGCGTCGGTCGGCTCGCGGTTGCGACCGTGGGTGGGGGCAGCAGGTTGGGGAGGAAGAACATGGCGAAGGCCGGGAAGACGAACGGGACGTCCGACGACGGCGAAAACGATGGTGCGCGCATGATGTGAAACGTCCTCGTGGACGTGCAATAGCCACTGCGCGAGTCGGTGTCAGGGCTGGTGTCGAACGAATACGGGGAGGAGGCGCATGCTCCTACGCCCTCTGCCGAGAATGGGGTGGCGCGGAGGTGGAGGCATGAGGGGAGAGAGAAAAGAAGTAGAATGGCGAACGAGGTGGTGGCAACTGAGGTGAGGACCATCAT
>GRMZM2G020148_11 
TCACCAGCTGCAGCCCCGTCGNNNNNNNNNNNNNNNNNNNNNNNNNNNNNNNNNNNGTTTGTTTGGTTGGCGAACGGAACGGAGTCGGTAGTCGGTATACGTATATACCTTGATGAGGATGGGGTTGTCGGCCGTCACGGTGACGTAGGTGAGGTNNNNNNNNNNNNNNNNNNNNNNNNNNNNNNNNNNNNNNNNNNNNNNNNNNNNNNNNNNNNNNNNNNNNNNNNNNNNNNNNNNNNNNNNNNNNNNNNNNNNNNNNNNNNNNNNNNNNNNNNNNNNNNNNNNNNNNNNNNNNNNNNNNNNNNNNNNNNNNNNNNNNNNNNNNNNNNNNNNNNNNNNNNNNNNNNNNNNNNNNNNNNNNNNNNNNNNNNNNNNNNNNNNNNNNNNNNNNNNNNNNNNNNNNNNNNNNNNNNNNNNNNNNNNNNNNNNNNNNNNNNNNNNNNNNNNNNNNNNNNNNNNNNNNNNNNNNNNNNNNNNNNNNNNNNNNNNNNNNNNNNNNNNNNNNNNNNNNNNNNNNNNNNNNNNNNNNNNNNNNNNNNNNNNNNNNNNNNNNNNNNNNNNNNNNNNNNNNNNNNNNNNNNNNNNNNNNNNNNNNNNNNNNNNNNNNNNNNNNNNNNNNNNNNNNNNNNNNNNNNNNNNNNNNNNNNNNNNNNNNNNNNNNNNNNNNNNNNNNNNNNNNNNNNNNNNNNNNNNNNNNTCCTCCATGGCCGCCGCCGCCGCCGCAGTCGCCAT
>GRMZM2G016551_9 
ATGTATGCTGCTGGATTTTACACATATTCAATTTTCGCTCTTCTGTTCTGGGAAACAAGGCGTTCGGACTTTGGAGTATCAATGTCCCACCATATAGCAACTGTTGTTCTGATTGTTCTTTCCTACATTTTCAGATTTGCTCGTGTTGGCTCTGTTGTTTTAGCCCTTCATGATGCAAGTGATATATTCCTAGAGATTGGGAAGATGGCCAAGTACAGTAGCTGCGAGTGGCTAGCAGTTGTGGCATTTCTTTTTTTCGTGGCATCGTGGATACTTCTCCGGCTTGTTATATTCCCTTTCTGGATCCTAAGAAGCACAAGCTATGAAGTACTGCTGACCCTGGACAAGGAGAAACATCAGTTTTATGGCCCCATATACTATTATGTTTTCAACTGTCTTCTGTTCTCACTCCTAGTTCTTCACATATATTGGTGGGTACTGATATGGCGGATGCTAGTTAAGCAGATTCAATCGAAAGGGCATGTTGGTGATGATGTTCGATCCGATTCTGAAGGCGAAGAGGAACATGAAGATTAA
>GRMZM2G016551_1 
ATGTATGCTGCTGGATTTTACACATATTCAATTTTCGCTCTTCTGTTCTGGGAAACAAGGCGTTCGGACTTTGGAGTATCAATGTCCCACCATATAGCAACTGTTGTTCTGATTGTTCTTTCCTACATTTTCAGATTTGCTCGTGTTGGCTCTGTTGTTTTAGCCCTTCATGATGCAAGTGATATATTCCTAGAGATTGGGAAGATGGCCAAGTACAGTAGCTGCGAGTGGCTAGCAGTTGTGGCATTTCTTCTTTTCGTGGCATCGTGGATACTTCTCCGGCTTGTTATATTCCCTTTCTGGATCCTAAGAAGCACAAGCTATGAAGTACTGCTGACCCTGGACAAGGAGAAACATCAGTTTTATGGCCCCATATACTATTATGTTTTCAACTGTCTTCTGTTCTCACTCCTAGTTCTTCACATATATTGGTGGGTACTGATATGGCGGATGCTAGTTAAGCAGATTCAATCGAAAGGGCATGTTGGTGATGATGTTCGATCCGATTCTGAAGGCGAAGAGGAACATGAAGATTAA
>GRMZM2G083427_1 
NNNNNNNNNNNNNNNNNNNNNNNNNNNNNNNNNNNNNNNNNNNNNNNNNNNNNNNNNNNNNNNNNNNNNNNNNNNNNNNNNNNNNNNNNNNNNNNNCCATTAGCAGTCTACCTTTTCAACACCAAAGCTTCTAAGTTGATGAATAATGAGGCCAGGCAAGCAAAGATTGTCAAGTTCTCAGAGTCCATTTGGAAACTTACCTACTATGCTTCTGTTCAAGCATGGGTCCTCATGATAATAAAGCAGGAACCATGGTCATTGGATATGATGCAATACTTTGATGGCTGGCCGAACCAACCCATCGTGTCTTCATTGATGCTTTTCTATATGTGCCAGTGTGGATTTTATATCTATAGCATCGGTGCTCTTGTTGCTTGGGAAACCCGCAGAAAAGATTTTGCTGTAATGATGTCTCATCATGTAATAACATCTACTCTAATTGGAGTTTCATATCTGACTGGTCTTGTAGTTTTGGACTTATTGCTGTTGCCGTTGCAATGGCAGCTATCATTCCATCACATTCTTGAGGAAGCTGGATGA
>GRMZM2G083427_9 
ATGGCAGTCCACGGCGGANNNNNNNNNNNNNNNNNNNNNNNNNNNNNNNNNNNNNNNNNNNNNNNNNNNNNNNNNNNNNNNNNNNNNNTCTACAAGCCATTAGCAGTCTACCTTTTCAACACCAAAGCTTCTAAGTTGATGAATAATGAGGCCAGGCAAGCAAAGATTGTCAAGTTCTCAGAGTCCATTTGGAAACTTACCTACTATGCTTCTGTTCAAGCATGGGTCCTCATGATAATAAAGCAGGAACCATGGTCATTGGATATGATGCAATACTTTGATGGCTGGCCGAACCAACCCATCGTGTCTTCATTGATGCTTTTCTATATGTGCCAGTGTGGATTTTATATCTATAGCATCGGTGCTCTTGTTGCTTGGGAAACCCGCAGAAAAGATTTTGCTGTAATGATGTCTCATCATGTAATAACATCTACTCTAATTGGAGTTTCATATCTGACTGGTCTTGTAGTTTTGGACTTATTGCTGTTGCCGTTGCAATGGCAGCTATCATTCCATCACATTCTTGAGGAAGCTGGATGA
>GRMZM2G138330_12 
ATNGATTTGCTGGCGTCCTTGNCCGCCGAGGAGCGGTGGCTGTTCCCGTTGTTCCTCGCCATGTACGCCGCCATCTACTGCGTGGGCCAGCTCCTCGTGTTCCGGCGGTGGGCGCCGCGGCAGCGGCTNNNNNNNNNNNNNNNNNNNNNNNNNNNCTTCCACGGCACCCCCGCGGNNNNNNNNNNNNNNNNNNNNNNNNNNNNNNNNNNNNNNNNNNNNNNNNNNNNNNNNNNNNNNNNNNNNNNNNNNNNNNNNNNNNNNNNNNNNNNNNNNNNNNNNNNNNNNNNNNNNNNNNNNNNNNNNNNNNNNNNNNNNNNNCCCGGGGACGTGCTCTTCATNGCGCACCANCNGGCCACGCTCTTCGTCTTCCTCACCTGCCGCTACCTCGTCCGGCACGGCGCATACGCGCTCCTCGTCCTCCTCCTTCTCGCCGAGGTCACCAGCCTGCTGCAGANNNNNNNNNNNNNNNNNNNNNNNNNNNNNNNNNNNNNNNNNNNNNNNNNNNNNNNNNNNNNNNNNNNNNNGCCGCCCTTCTACGCGCTCTACACGCTCGTCAGGGGCGTCGCCGGCCCGCTCTTCCTCCTCAAGATGGCCGCCTTCTACCTGTCCGGCCAGGCCGTCGACGTCATCCCGTGGTGGGTGCGGATCTCCTGGATCCTCGTTGTCGGCACCGCCATTGCCGTCAGCAACCTGTGGATTTGGAACCTCTGGAAGGAGCTCGTCAGGGAATGGAAGCAAGCCCCTTCCAAGTCAAAGAAAGACACATAG
>GRMZM2G021589_19 
ATGCACGGGAATTTCGGGCCCCAGGAGCAGATTCTGTGGCCGGCGTCGGTTCTCGCCGGCATCGTCATGTGCGGCGCCGTATATCAGATGACTCGACATGTCAGTTCTCGATGTTTCAAATGCTACAGTATGTTAAATAACAGGCAAAAGGTTGAGTGGAACAATAGGGGTTTCTCTACACTCCATGCATTGGTAGCTGCTGCCGTTTCTTTCTACCTGGTCATGATCTCTGACCTCTTCAATGAAGATGCGCACAATAGCATAATAATTGACACAAAATCGTGGCTATCCGATTGCATGTTTGGGGTCTCGATCGGTTACTTTTTGACAGACTTGACGATGATCATGCTGTATTTTCCTTCTTTAGGTGGAAATGAGTATCTCTTGCATCACGGACTTTCTATGTATGCAATTGGTCTTGCTTTGTTGAGTGGCAAAGCACACATGTACATCCTCATGGTCCTCTTCACCGAAATCACGACTCCCTTTGTGAACCTCAGATGGTATTTGGACGTTGCTGGTCAGAAGACTTGCGATCTTTACTTATACAATGGTGTGGCTCTATTTGTTGGATGGCTGGTACAATAACTGCTCTCATGAGCCATCAATTTCTTTTAA
>GRMZM2G315726_4 
ATGGCCTTCTCACCCCCGCTGATCGACTGGGAGGCGGAGAGCTACCCTGCCTACCCAGATTTCGCGGCCATTCCCCTTTTCGTCGTCTTCTTCCTCGTCGTCCGTTTCTTCCTCGACCGCTTCGTATTCGAGTGGTTAGCCAGGAAGCTGATTTTCAAGGAGGAGGATGAGAAGAAGCTTGGCCCTACTACATATGCAGGCAAGAGAAAGATCAGGAAATTTAAAGAATCAGCTTGGAAATGCATGTATTTTCTTTCTGGGGAGCTATTGGCATTGTCTGTGACGTACAACGAGCCATGGTTCACAACCACAAGAAATTTCTGGGTTGGACCAGGCGATCAGATCTGGCCAGATCAAAAAATTAAATTGAAACTCAAGACAGTCTATATGTATGTTGCTGGCTTTTACACATACTCGATATTTGCCCTTTTGTTTTGGGAAATAAGGCGCTCAGACTTCGGTATTTCAATGACTCATCATGTAGCAACCGTCTGTCTGATAGCACTGTCTTACATATTCAGATTTGCTCGGGTGGGTTCAGTTGTCCTTGCCATTCATGATGCTACTGATGTGTTCCTGGAGCTTGGAAAAATTTCCAAGTATAGTGGCCATGAGTTGTTTGCAGATGTTTCATTTCTTGTTTTCGTCAGTTCTTGGGTACTCCTCCGCCTTATATATTATCCGTTCTGGATTCTCTGGAGCACGAGCTATGAAGTTGTTCTGACTCTAGACAAGGAAAAGCATAAAGTTGACGGGCCAATATACTACTATGTATTCAACAGTCTTCTCTTCTCTCTACTTGTTCTACACATATATTGGTGGGTTTTAATGTATCGGATGCTTGTGAAGCAAATACAGTCTAGAGGGCACGTTGGCGATGATATACGATCTGATTCTGAAGGTGAAGAGGAACATGAGGATTGA
>GRMZM2G444643_1 
TCAATCTTCATGGTCGTCTTCTCCTTCAGAATCAGATCGAACATCATCTCCAACATTTCTTGTCTTGATTTGTCTCACAAGCATCCGATATATTAAAACCCACCAATATATGTGGAGAACAAGTAGTGAAAATAGAAGGGAATTGAACACATAATAGTATATAGGACCATCAAAGTTGTGCTTCTTTTTGTCCAAAGTCAACAAGACCTCATAGCTTGTACTTCTCAGAATCCAGAACGGAAAATATGTGAGACGGAGAAGAACCCATGAAATAACAAAAAACAGAAACGAAACATTGGCAAGCCAATCACAATGGCTGTACTTGGACATCTTCCCTACTTCCAGGAAAACGTCACTTGCATCATGAATTGCCAATACTATAGAGCCAACTCTAGCAAATCTGAACACGTAAGATAGAACAATCAGAACAACAGTAGCAACATGATGTGACATTGACACTCCAAAGTCTGAACGCCTTGTTTCCCAAAACATAAGTGCAAATATGGAATATGTGTAGAATCCAGCAGCATACATATATACAGCCTTAAGTTTCAATTTTATCTTTTGGTCAGGCCAGACCTGTTCTCCTGGTCCTACCCAAAAATATCTGGTATTGGTGAACCAAGGCTCATTATATGTGACAGACAAAGATAAAAGCTCTCCAGACAGGAAATAAACACATTTCCAAGCTGATTCCTTGAATTTTCTTATCTTCTTCCTTGCCTCTTCTGTGTCATTATTAGCTCTCTGATGTCCCTGCCCATGTATAAGCCTCATTGCAACCCANNNNNNNNNNNNNNNNNNNNNNNNNNNNNNNNNNNNNNNNNNNNNNNNNNNNNNNNNNNNNNNNNNNNNNNNNNNNNNNNNNNNNNNNNNNNNNNNNNNNNNNNNNNNNNNNNNNNNNNNNNNNNNNNNNNNNNNNNNNNNNNNNNNNNNNNNNNNNNNNNNNNNNNNNNNNNNNNNNNNNNNNNNNNNNNNNNNNNNNNNNNNNNNNNNNNNNNNNNNNNNNNNNNNNNNNNNNNNNNNNNNNNNNNNNNNNNNNNNNNNNNNNNNNNNNNNNNNNNNNNNNNNNNNNNNNNNNNNNNNNNNNNNNNNNNNNNNNNNNNNNNNNNNNNNNNNNNNNNNNNNNNNNNNNNNNNNNNNNNNNNNNNNNNNNNNNNNNNNNNNNNNNNNNNNNNNNNNNNNNNNNNNNNNNNNNNNNNNNNNNNNNNNNNNNNNNNNNNNNNNNNNNNNNNNNNNNNNNNNNNNNNNNNNNNNNNNNNNNNNNNNNNNNNNNNNNNNNNNNNNNNNNNNNNNNNNNNNNNNNNNNNNNNNNNNNNNNNNGCTGGTGTCGAACGAATACGGGGAGGAGGCGCATGCTCCTACGCCCTCTGCCGAGAATGGGGTGGCGCGGAGGTGGAGGCATGAGGGGAGAGAGAAAAGAAGTAGAATGGCGAACGAGGTGGTGGCAACTGAGGTGAGGACCATCAT
>GRMZM2G444643_9 
TCAATCTTCATGGTCGTCTTCTCCTTCGGAATCAGATCGAACATCATCTCCAACATTTCTTGTCTTGATTTGTCTCACAAGCATCCGGTATATTAAAACCCACCAATATATGTGGAGAACAAGTAGTGAAAATAGAAGGGAATTGAACACATAATAGTATATAGGACCATCAAAATTGTGCTTCTTTTTGTCCAAAGTCAACAAGACCTCATAGCTTGTACTTCTCAGAATCCAGAACGGAAAATATGTGAGGCGGAGAAGAACCCATGAAATAACAAAAAACAGAAACGAAACATTGGCAAGCCAATCACAATGGCTGTACTTGGACATCTTCCCTACTTCCAGGAAAACGTCACTTGCATCATGAATTGCCAATACTATAGAGCCAACTCTAGCAAATCTGAACACATAAGATAGAACAATCAGAACAACAGTAGCAACATGATGTGACATTGACACTCCAAAGTCTGAACGCCTTGTTTCCCAAAACATAAGTGCAAATATGGAATATGTGTAGAATCCAGCAGCATACATATATACAGCCTTAAGTTTCAATTTTATCTTTTGGTCAGGCCAGACCTGTTCTCCTGGTCCTACCCAAAAATATCTGGTATTGGTGAACCAAGGCTCATTATATGTGACAGACAAAGATAAAAGCTCTCCAGACAGGAAATAAACACATTTCCAAGCTGATTCCTTGAATTTTCTTATCTTCTTCCTTGCCTCTTCTGTTTCATTATTAGCTCTCTGATGTCCCTGCCCATGTATAAGCCTCATTGCAACCCANNNNNNNNNNNNNNNNNNNNNNNNNNNNNNNNNNNNNNNNNNNNNNNNNNNNNNNNNNNNNNNNNNNNNNNNNNNNNNNNNNNNNNNNNNNNNNNNNNNNNNNNNNNNNNNNNNNNNNNNNNNNNNNNNNNNNNNNNNNNNNNNNNNNNNNNNNNNNNNNNNNNNNNNNNNNNNNNNNNNNNNNNNNNNNNNNNNNNNNNNNNNNNNNNNNNNNNNNNNNNNNNNNNNNNNNNNNNNNNNNNNNNNNNNNNNNNNNNNNNNNNNNNNNNNNNNNNNNNNNNNNNNNNNNNNNNNNNNNNNNNNNNNNNNNNNNNNNNNNNNNNNNNNNNNNNNNNNNNNNNNNNNNNNNNACGCGTCGACGAGCGTCGGTCGGCTCGCGGCTGCGACCGTGGGTGGGGGCAGCAGGTTGGGGAGGAAGAACGTGGCGAAGGCCGGGAAGACGAACGGGACGTCCGACGACGGCGAAAACGATGGTGCGCGCATGATGTGAAACGTCCTCGTGGACGTGCAATAGCCACTGCGCGAGTCGGTGTCNNNNNNNNNNNNNNNNNNNNNCGGGGAGGAGGCGCATGCTCCTACGCCCTCTGCCGAGAATGGGGTGGCGCGGAGGTGGAGGCATGAGGGGAGAGAGAAAAGAAGTAGAATGGCGAACGAGGTGGTGGCAACTGAGGTGAGGACCATCAT
>GRMZM2G132084_7 
ATGTTGTCTGGGGAAGGGCAGTTTTACACATACATGGTTCTCATTTCAGAGACAACCACCCCTGAAATCAACTTGCGATGGTTTCTTGACACTGCTGGACTGAAGAAATCAAGTGCTTACTTGGTTAATGGAATTCTGATGTTTGTTGCATGGCTGGTGGCAAGGATATTTTTGTTCATGTATGTATTTTACCACATTTATTTGCATTACAGTCAGATAATGCAGATGCATGCCTTTGGGTACTACCTGACGTTTGTTGTGCCATCGGTGCTCTTTGTAATGAACACAATGTGGTTCATGAAGATCTTAAAAGGCGTGATGAAAACACTGGCAAAATGGTCATGA
>GRMZM2G315726_8 
ATGGCCTTCTCACCCCCGCTGATCGACTGGGAGGCGGAGAGCTACCCTGCCTACCCAGATTTCGCGGCCATTCCCCTTTTCGTCGTCTTCTTCCTCGTCGTCCGTTTCTTCCTCGACCGCTTCGTATTCGAGTGGTTAGCCAGGAAGCTGATTTTCAAGGAGGATGATGAGAAGAAGCTTGGCCCTACTACATATGCAGGCAAGAGAAAGATCAGGAAATTTAAAGAATCAGCTTGGAAATGCATGTATTTTCTTTCTGGGGAGCTATTGGCATTGTCTGTGACGTATAACGAGCCATGGTTCACAACCACAAGAAATTTCTGGGTTGGACCAGGCGATCAGATCTGGCCAGATCAAAAAATTAAATTGAAACTCAAGACAGTCTATATGTATGTTGCTGGCTTTTACACATACTCGATATTTGCCCTTTTGTTTTGGGAAATAAGGCGCTCAGACTTTGGTATTTCAATGACTCATCATGTAGCAACCGTCTGTCTGATAGCACTGTCTTACATATTCAGATTTGCTCGGGTGGGTTCAGTTGTCCTTGCCATTCATGATGCTACTGATGTGTTCCTGGAGCTTGGGAAAATTTCCAAGTATAGTGGCCATGAGTTGTTTGCAGATGTTTCATTTCTTGTTTTCGTCAGTTCTTGGGTACTACTCCGCCTTATATATTATCCGTTCTGGATTCTCTGGAGCACGAGCTATGAAGTTGTTCTGACTCTAGACAAGGAAAAGCATAAAGTTGACGGGCCAATATACTACTATGTATTCAACAGTCTTCTCTTCTCTCTACTTGTTCTACACATATATTGGTGGGTTTTAATGTATCGGATGCTTGTGAAGCAAATACAGTCTAGAGGGCACGTTGGGGATGATATACGATCTGATTCTGAAGGTGAAGAGGAACATGAGGATTGA
>GRMZM2G016551_13 
ATGTATGCTGCTGGATTTTACACATATTCAATTTTCGCTCTTCTGTTCTGGGAAACAAGGCGTTCGGACTTTGGAGTATCAATGTCCCACCATATAGCAACTGTTGTTCTGATTGTTCTTTCCTACATTTTCAGATTTGCTCGTGTTGGCTCTGTTGTTTTAGCCCTTCATGATGCAAGTGATATATTCCTAGAGATTGGGAAGATGGCCAAGTACAGTAGCTGCGAGTGGCTAGCAGTTGTGGCATTTCTTCTTTTCGTGGCATCGTGGATACTTCTCCGGCTTGTTATATTCCCTTTCTGGATCCTAAGAAGCACAAGCTATGAAGTACTGCTGACCCTGGACAAGGAGAAACATCAGTTTTATGGCCCCATATACTATTATGTTTTCAACTGTCTTCTGTTCTCACTCCTAGTTCTTCACATATATTGGTGGGTACTGATATGGCGGATGCTAGTTAAGCAGATTCAATCGAAAGGGCATGTTGGTGATGATGTTCGATCCGATTCTGAAGGCGAAGAGGAACATGAAGATTAA
>GRMZM2G021589_16 
ATGCACGGGAATTTCGGGGCCCAGGAGCAGATTCTATGGCCGGCGTCGGTTCTCGCCGGCATCGTCATGTGCGGCGCCGTATATCAGATGACTCGACATGTCAGTTCTCGATGTTTCAAATGCTACAGTATGTTAAATAACAGGCAAAAGGTTGAGTGGAACAATCGGGGTTTCTCTACAGTCCATGCATTGGTAGCTGCTGCCGTTTCTTTCTACCTGGTCATGATCTCTGACCTCTTCAATGAAGATGCGCACAATAGCATAATAATTGACAGAAAATCATGGCTATCCGATTGCATGTTTGGGGTCTCGATCGGTTACTTTTTGACAGACTTGACGATGATCATGCTGTATTTTCCTTCTTTAGGTGGAAATGAGTATCTCTTGCATCACGGACTTTCTATGTATGCAATTGGTCTTGCTTTATTGAGTGGCAAAGCACACATGTACATCCTCATGGTCCTCTTCACCGAAATCACGACTCCCTTTGTGAACCTCAGATGGTATTTGGACGTTGCTGGTCAGAAGACTTGCAATCTTTACTTATACAATGGTGTGGCTCTATTTGTTGGATGGCTGGTACAACAACTGCTCTCACGAGTCATCAATTTCTTTTAA
>GRMZM2G315726_7 
ATGGCCTTCTCACCCCCACTGATCGACTGGGAGGCGGAGAGCTACCCTGCCTACCCAGATTTCGCGGCCATTCCCCTTTTCGTCGTCTTCTTCCTCGTCGTCCGTTTCTTCCTCGACCGCTTCGTATTCGAGTGGTTAGCCAGGAAGCTGATTTTCAAGGAGGAGGATGAGAAGAAGCTTGGCCCTACTACATATGCAGGCAAGAGAAAGATCAGGAAATTTAAAGAATCAGCTTGGAAATGCATGTATTTTCTTTCTGGGGAGCTATTGGCATTGTCTGTGACGTACAACGAGCCATGGTTCACAACCACAAGAAATTTCTGGGTTGGACCAGGCGATCAGATCTGGCCAGATCAAAAAATTAAATTGAAACTCAAGACAGTCTATATGTATGTTGCTGGCTTTTACACATACTCGATATTTGCCCTTTTGTTTTGGGAAATAAGGCGTTCAGACTTCGGTATTTCAATGACTCATCATGTAGCAACCGTCTGTCTGATAGCACTGTCTTACATATTCAGATTTGCTCGGGTGGGTTCAGTTGTCCTTGCCATTCATGATGCTACTGATGTGTTCCTGGAGCTTGGAAAAATTTCCAAGTATAGTGGCCATGAGTTGTTTGCAGATGTTTCATTTCTTGTTTTCGTCAGTTCTTGGGTACTCCTCCGCCTTATATATTATCCGTTCTGGATTCTCTGGAGCACGAGCTATGAAGTTGTTCTGACTCTAGACAAGGAAAAGCATAAAGTTGACGGGCCAATATACTACTATGTATTCAACAGTCTTCTCTTCTCTCTACTTGTTCTACACATATATTGGTGGGTTTTAATGTATCGGATGCTTGTGAAGCAAATACAGTCTAGAGGGCACGTTGGCGATGATATACGATCTGATTCTGAAGGTGAAGAGGAACATGAGGATTGA
>GRMZM2G170868_11 
NNNNNNNNNNNNNNNNNNNNNNNNNNNNNNNNNNNNNNNNNNNNNNNNNNNNNNNNNNNNNNNNNNNNNNNNNNNNNNNNNNNNNNNNNNNNNNNNNNNNNNNNNNNNNNNNNCACCGTCCGCTACCTCCTCGACCGCTTCGTCTTCGAGTGGGTTGCAAGGAGGCTTATAAATAGAAATGGACATCAGAGCGCTAATAATGAAACAGAAGAAGGAAGGAAGAAGATAAGAAAATTCAAGGAATCAGCTTGGAAATGTGTTTATTTCCTGTCTGGAGAGCTTTTAGCTTTGTCGGTTACATATAACGAGCCTTGGTTCACCAATACCAGATATTTTTGGGTAGGACCAGGAGAACAGGTCTGGCCTGATCAAAAGATAAAATTGAAACTTAAGGCTGTATATATGTATGCTGCTGGATTCTACACATATTCCATATTTGCACTTATGTTTTGGGAAACAAGGCGTTCAGACTTTGGAGTGTCAATGTCACATCATGTTGCTACTGTCGTCCTGATTGTTCTCTCTTACGTGTTCAGATTTGCTAGAGTTGGCTCTATAGTATTGGCAATTCATGATGCAAGTGATGTTTTTCTGGAAGTAGGGAAGATGTCCAAGTACAGTCATTGTGATTGGCTTGCCAATGTTTCGTTTCTGTTTTTTGTTATTTCATGGGTTCTTCTCCGTCTCACTTATTTTCCATTCTGGATTCTGAGAAGTACAAGCTATGAGGTCTTGTTGACTTTGGACAAAAAGAAGCACAATTTTGATGGTCCTATATACTATTATGTGTTCAATTCCCTTCTATTTTCACTACTTGTTCTCCACATATATTGGTGGGTCTTAATATATCGGATGCTTCTGAGACAAATCAAGACAAGAAATGTTGGAGATGATGTTCGATCTGATTCTGAAGGAGAAGACGACCATGAAGACTGA
>GRMZM2G170868_10 
NNNNNNNNNNNNNNNNNNNNNNNNNNNNNNNNNNNNNNNNNNNNNNNNNNNCGAGAGGCCTACCCGGCGTACGACGACTTCCTCGCGCTCNCCGCTTTCGTCCTCTTCTTCCCCACCGTCCGCTACCTCCTCGACCGCTTCGTCTTCGAGTGGGTTGCAAGGAGGCTTATAAATAGAAATGGACATCAGAGCGCTAATAATGAAACAGAAGAAGGAAGGAAGAAGATAAGAAAATTCAAGGAATCAGCTTGGAAATGTGTTTATTTCCTGTCTGGAGAGCTTTTAGCTTTGTCGGTTACATATAACGAGCCTTGGTTCACCAATACCAGATATTTTTGGGTAGGACCAGGAGAACAGGTCTGGCCTGATCAAAAGATAAAATTGAAACTTAAGGCTGTATATATGTATGCTGCTGGATTCTACACATATTCCATATTTGCACTTATGTTTTGGGAAACAAGGCGTTCAGACTTTGGAGTGTCAATGTCACATCATGTTGCTACTGTCGTCCTGATTGTTCTCTCTTACGTGTTCAGATTTGCTAGAGTTGGCTCTATAGTATTGGCAATTCATGATGCAAGTGATGTTTTTCTGGAAGTAGGGAAGATGTCCAAGTACAGTCATTGTGATTGGCTTGCCAATGTTTCGTTTCTGTTTTTTGTTATTTCATGGGTTCTTCTCCGTCTCACTTATTTTCCATTCTGGATTCTGAGAAGTACAAGCTATGAGGTCTTGTTGACTTTGGACAAAAAGAAGCACAATTTTGATGGTCCTATATACTATTATGTGTTCAATTCCCTTCTATTTTCACTACTTGTTCTCCACATATATTGGTGGGTCTTAATATATCGGATGCTTCTGAGACAAATCAAGACAAGAAATGTTGGAGATGATGTTCGATCTGATTCTGAAGGAGAAGACGACCATGAAGACTGA
>GRMZM2G132084_4 
ATGTTGTCTGGGGAAGGGCAGTTTTACACATACATGGTTCTCATTTCAGAGACAACCACCCCTGAAATCAACTTGCGATGGTTTCTTGACACTGCTGGACTGAAGAAATCAAGTGCTTACTTGGTTAATGGAATTCTGATGTTTGTTGCATGGCTGGTGGCAAGGATATTTTTGTTCATGTATGTATTTTACCACATTTATTTGCATTACAGTCAGATAATGCAGATGCATGCCTTTGGGTACTACCTGACGTTTGTTGTGCCATCGGTGCTCTTTGTAATGAACACAATGTGGTTCATGAAGATCTTAAAAGGCGTGATGAAAACACTGGCAAAATGGTCATGA
>GRMZM2G163426_30 
ATGGCGGCGCTCCTGCAGCTGTTCCTGGGCTCCTCTCCCGCGCAGGTGGACTGGGAGGCAGAGGTCTACCCGGCGTACGGGGACTTCGCCGTACTCCCCTTACTCGTCGCCTTCTTCCCCGCCGTCCGGTTCCTCCTCGACCGACTCGTCTTCGAGGTTTTAGCACGAAAATTTATATTTGGAAAGGGACATGATAAGCTTGCTGAAACAGATGACAGTAGAAAGAAAATCAATAAATTTAAGGAATCAGCATGGAAGTTTGTTTATTTTCTTTCTGGCGAACTGCTTTCACTATCTGTAACATACAATGAGCCATGGTTTAAGAACACCAGATACTTTTGGATAGGCCCTGGTGACCAGATCTGGCCTGATCAGAAGATAAAACTGAAGCTCAAAGCTGTCTACATGTATGCTGCTGGATTTTACACATATTCAATTTTCGCTCTCCTGTTCTGGGAAACAAGACGTTCGGACTTTGGAGTATCAATGTCCCACCATATAGCAACTGTTGTTCTGATTGTTCTTTCCTACATTTTCCGATTCGCTCGTGTTGGCACTGTTGTTTTAGCCCTTCATGATGCAAGTGATATATTCCTAGAGATTGGGAAGATGGCCAAGTACAGTAGCTGCGAGTGGCTAGCAGTTATGGCATTTCTTCTTTTTGTGGCATCGTGGGTACTTCTTCGCCTCGTTATGTTCCCTTTCTGGATCCTAAGAAGCACAAGCTATGAAGTGCTGCTGACCTTGGACAGGGAGAAGCATCGATTTTATGGCCCCATATACTACTATGTTTTCAACTGTCTTCTGTTCTCACTCCTAGTTCTTCACATATATTGGTGGGTATTGATATGGCGGATGCTAGTTAAACAGATTCAATCGAAAGGGCGTGTTGGTGATGATGTTCGATCCGATTCTGAAGGCGAAGATGAGCATGAAGATTAA
>GRMZM2G138330_24 
ATGGATTTGCTGGCGTCCTTGGCCGCCGAGGAGCGGTGGCTGTTCCCGTTGTTCCTCGCCATGTACGCCGCCATCTACTGCGTGGGCCAGCTCCTCGTGTTCCGGNNNNNNNNNNNNNNNNNNNNNNNNNNNNNNNNNNNNNNNNNNNNNNNNNNNNNNNNNNNNNNNNNNNNNNNNNNNNNNNCCGCCNNNNNNNNCCTCGCGCTGCCCGNGGGGTCCCGGTCCTTCGCCGCGCCCAACGCGCGCCTCCAGGACCACGTCCTCGACTACAGCGTCGCCTACTTCACCATGNNNNNNNNNNNNNNNNNNNNNNNNNNNNNNNNNNNNNNNNNNNNNNNNNNNNNNNNNNNNNNNNNNNNNNNNNNNNNNNNNNNNNNNNNNNNNNNNNNNNNNNNNNNNNNNNNNNNNNNNNNNNNNNNNNNNNNNNNNNNNNNNNNNNNNNNNNNNNNNNNNNNNNNNNNNNNNNNNNNNNGCATCTGGCGGGANCANNNNNCCGCCGCTGNNCGCGTCTACGGTGCCCTCTCGCCGCCCTTCTACGCGCTCTACACGCTCGTCAGGGGCGTCGCCGGCCCGCTCTTCCTCCTCAAGATGGCCGCCTTCTACCTGTCCGGCCAGGCCGTCGACGTCATCCCGTGGTGGGTGCGGATCTCCTGGATCCTCGTTGTCGGCACCGCCATTGCCGTCAGCAACCTGTGGATTTGGAACCTCTGGAAGGAGCTCGTCAGGGAATGGAAGCAAGCCCCTTCCAAGTCAAAGAAAGACACATAG
>GRMZM2G151521_30 
TTACTCGTCATCCTCAGAATCAGATCGAACATCATCTGTAACCTGTCCTTTATTATTCAATTGTCTCATTATCATCAAACATATGAGTTTCCACCAGTACATATGGAATACAAGCAATGTGAGAAGCATTGTATTGAAGATATAGTACAAAGCTGTAGGGAATTCATCCAGCTTCCTCCAGAATGTGATGGAATGATAGCTAGAGGCTTTGATTATCCAAAACGGGAAGTAAATCAAACGCAATAGAAGCCAGGAGATAGCGAAGAGACCGAAAAACAAGCTAGCCCCCAACTCCTTTTCTGTGTACTTGCACAATTTGGCAGTCTCAAGAAACACATCACTTGTATCATGAAGAGCAAGAACGATGGTCCCAATTCGAAAAAATCCTGTCAGATATGAAACTCCAATAAGAGTAGATGTTATTACATGATGAGACATCATTACAGCAAAATCTTTTCTGCGGGTTTCCCAAGCAACAAGAGCACCAATGCTGTAGATATAAAATCCACACTGGCACATATAGAAAAGCATCAACGAGGACACGATGGGTTGATTTGGCCAGCCATCAAAGTACTGCACCATATCCAACGACCATGGTTCTTGCTTTATTATCATGAGGACCCATGCTTGAACAGAAGCATAGTATGTAAGTTTCCAAATGGACTCCGAGAATTTGACAATCTTTGCTTGCCTGGCCTCATCACTCATCAACTTAGAAGCTTTAGTGTTGAAAAGGTAGACTGCCAATGGNNNNNNNNNNNNNNNNNNNNNNNNNNNNNNNNNNNNNNNNNNNNNNNNNNNNNNNNNNNNNNNNNNNNNNNNNNNNNNNNNNNNNNNNNNNNNNNNNNN
>GRMZM2G132084_8 
ATGTTGTCTGGGGAAGGGCAGTTTTACACATACATGGTTCTCATTTCAGAGACAACCACCCCTGAAATCAACTTGCGATGGTTTCTTGACACTGCTGGACTGAAGAAATCAAGTGCTTACTTGGTTAATGGAATTCTGATGTTTGTTGCATGGCTGGTGGCAAGGATATTTTTGTTCATGTATGTATTTTACCACATTTATTTGCATTACAGTCAGATAATGCAGATGCATGCCTTTGGGTACTACCTGACGTTTGTTGTGCCATCGGTGCTCTTTGTAATGAACACAATGTGGTTCATGAAGATCTTAAAAGGCGTGATGAAAACACTGGCAAAATGGTCATGA
>GRMZM2G163426_25 
ATGGCGGCGCTCCTGGAGCTGTTCCTGGGCTCCTCTCCCGCGCCGGTGGACTGGGAGGCAGAGGTCTACCCGGCGTACGGGGACTTCGCCGTACTCCCCTTACTCGTCGCCTTCTTCCCCGCCGTCCGGTTCCTCCTCGACCGACTCGTCTTCGAGGTTTTAGCACGAAAATTTATATTTGGAAAGGGACATGATAAGCTTGCTGAAACAGATGACAGTAGAAAGAAAATCAATAAATTTAAGGAATCAGCATGGAAGTTTGTTTATTTTCTTTCTGGCGAACTGCTTTCACTATCTGTAACATACAATGAGCCATGGTTTAAGAACACAAGATACTTTTGGATAGGCCCTGGTGACCAGATCTGGCCTGATCAGAAGATAAAACTGAAGCTCAAAGCTGTCTACATGTATGCTGCTGGATTTTACACATATTCAATTTTCGCTCTCCTGTTCTGGGAAACAAGACGTTCGGACTTTGGAGTATCAATGTCCCACCATATAGCAACTGTTGTTCTGATTGTTCTTTCCTACATTTTCCGATTCGCTCGTGTTGGCACTGTTGTTTTAGCCCTTCATGATGCAAGTGATATATTCCTAGAGATTGGGAAGATGGCCAAGTACAGTAGCTGCGAGTGGCTAGCAGTTATGGCATTTCTTCTTTTTGTGGCATCGTGGATACTTCTTCGGCTCGTTATGTTCCCTTTCTGGATCCTAAGAAGCACAAGCTATGAAGTGCTGCTGACCTTGGACAGGGAGAAGCATCGATTTTATGGCCCCATATACTACTATGTTTTCAACTGTCTTCTGTTCTCACTCCTAGTTCTTCACATATATTGGTGGGTACTGATATGGCGGATGCTAGTTAAACAGATTCAATCGAAAGGGCGTGTTGGTGATGATGTTCGATCCGATTCTGAAGGCGAAGATGAGCATGAAGATTAA
>GRMZM2G151521_25 
TTACTCGTCATCCTCAGAATCAGATCGAACATCATCTGTAACCTGTCCTTTATTATTCAATTGTCTCATTATCATCAAACATATGAGTTTCCACCAGTACATATGGAATACAAGCAATGTGAGAAGCATTGTATTGAAGATATAGTACAAAGCTGTAGGGAATTCATCCAGCTTCCTCCAGAATGTGATGGAATGATAGCTAGAGGCTTTGATTATCCAAAACGGGAAGTAAATCAAACGCAATAGAAGCCAGGAGATAGCGAAGAGACCGAAAAACAAGCTAGCCCCCAACTCCTTTTCTGTGTACTTGCACAATTTGGCAGTCTCAAGAAACACATCACTTGTATCATGAAGAGCAAGAACGATGGTCCCAATTCGAAAAAATCCTGTCAGATATGAAACTCCAATAAGAGTAGATGTTATTACATGATGAGACATCATTACAGCAAAATCTTTTCTGCGGGTTTCCCAAGCAACAAGAGCACCAATGCTGTAGATATAAAATCCACACTGGCACATATAGAAAAGCATCAACGAGGACACGATGGGTTGATTTGGCCAGCCATCAAAGTACTGCACCATATCCAACGACCATGGTTCTTGCTTTATTATCATGAGGACCCATGCTTGAACAGAAGCATAGTATGTAAGTTTCCAAATGGACTCCGAGAATTTGACAATCTTTGCTTGCCTGGCCTCATCACTCATCAACTTAGAAGCTTTAGTGTTGAAAAGGTAGACTGCCAATGGNNNNNNNNNNNNNNNNNNNNNNNNNNNNNNNNNNNNNNNNNNNNNNNNNNNNNNNNNNNNNNNNNNNNNNNNNNNNNNNNNNNNGCGTACCGCCATCAT
>GRMZM2G075023_8 
TCAGCGACGAGCTTGTAAGTTATCAAGATATGACATATCACCCTTGCTGTCACAAAGGTAGTCCAGTTGAGTAACCATTCCAGCTTCACCATTGTTCTGTCGAAATCTCGAAATCCAACCATTCGCCTCACTTTCCTTACATGCAAAAATATGGAGTGCAGCGGAGACGGACGTGAGGGAGGAGTGGAGGAGCGATACGNNNNNNNNGNCGAAGAGNGGGTCGCGTNNNNNNNNNNNNNNNNNNNNNNNNNNNNNNNNNNNNNNNNNNNNNNNNNNNNNNNNNNNNNNNNNNNNNNNNNNNNNNNNNNNNNNNNNNNNNNNNNNNNNNNNNNNNNNNNNNNNNNNNNNNNNNNNNNNNNNNNNNNNNNNNNNNNNNNNNNNNNNNNNNNNNNNNNNNNNNNNNNNNNNNNNNNNNNN
>GRMZM5G825226_29 
NNNNNNNNNNNNNNNNNNNNNNNNNNNNNNNNNNNNNNNNNNNNNNNNNNNNNNNNNNNNNNNNNNNAACAGGACAAGAAAAAACCTCCCGCACATTGCGACCAATCCGGCATGGAATCGATTCCCAGAAGGGTCACAGAGATCAAAAGAAAACAACGGCCGAAGCATCCCGTCGCGTCCGCGGTAAGCCAAAAAAAGCATCGACCAGACCAGCATCCCGACGCGGACCGCGGGGAGGAAGAACAGAAAGAACCGTAACCCCCTCTGCATTGCGTGCAGGACCGAGACGCGATCGATGGACGAAAACCCCAT
>GRMZM2G163426_14 
ATGGCGGCGCTCCTGGAGCTGTTCCTGGGCTCCTCTCCCGCGCCGGTGGACTGGGAGGCAGAGGTCTATCCGGCGTACGGGGACTTCGCCGTACTCCCCTTACTCGTCGCCTTCTTCCCCGCCGTCCGGTTCCTCCTCGACCGACTCGTCTTCGAGGTTTTAGCACGAAAATTTATATTTGGAAAGGGACATGATAAGCTTGCTGAAACAGATGACAGTAGAAAGAAAATCAATAAATTTAAGGAATCAGCATGGAAGTTTGTTTATTTTCTTTCTGGCGAACTGCTTTCACTATCTGTAACATACAATGAGCCATGGTTTAAGAACACCAGATACTTTTGGATAGGCCCTGGTGACCAGATCTGGCCTGATCAGAAGATAAAACTGAAGCTCAAAGCTGTCTACATGTATGCTGCTGGATTTTACACATATTCAATTTTCGCTCTCCTGTTCTGGGAAACAAGACGTTCGGACTTTGGAGTATCAATGTCCCACCATATAGCAACTGTTGTTCTGATTGTTCTTTCCTACATTTTCCGATTCGCTCGTGTTGGCACTGTTGTTTTAGCCCTTCATGATGCAAGTGATATATTCCTAGAGATTGGGAAGATGGCCAAGTACAGTAGCTGCGAGTGGCTAGCAGTTATGGCATTTCTTCTTTTTGTGGCATCGTGGATACTTCTTCGGCTCGTTATGTTCCCTTTCTGGATCCTAAGAAGCACAAGCTATGAAGTGCTGCTGACCTTGGATAGGGAGAAGCATCGATTTTATGGCCCCATATACTACTATGTTTTCAACTGTCTTCTGTTCTCACTCCTAGTTCTTCACATATATTGGTGGGTACTGATATGGCGGATGCTAGTTAAACAGATTCAATCGAAAGGGCGTGTTGGTGATGATGTTCGATCCGATTCTGAAGGCGAAGATGAGCATGAAGATTAA
>GRMZM2G075023_4 
TCAGCGACGAGCTTGTAAGTTATCAAGATATGACATATCACCCTTGCTGTCACAAAGGTAGTCCAGTTGAGTAACCATTCCAGCTTCACCATTGTTCTGTCGAAATCTCGAAATCCAACCATTCGCCTCACTTTCCTTACATGCAAAAATATGGAGTGCAGCGGAGACGGATGTGAGGGAGGAGTGGAGGAGCGATACGGCGGTGTTGNNNNNNNNNNNNNNNNNNNNNNNNNNNNNNNNNNNNNNNNNNNNNNNNNNNNNNNNNNNNNNNNNNNNNNNNNNNNNNNNNNNNNNNNNNNNNNNNNNNNNNNNNNNNNNNTCGAACCCCACAGACACAGCCCAGAGCACTAGCGTCGCCGCGAAGAACGNGCTCGTGTCACCGCCGCCNNNNNNNNNNNNNNNNNNNTGGGGCGGCAT
>GRMZM2G151521_14 
TTACTCGTCATCCTCAGAATCAGATCGAACATCATCTGTAACCTGTCCTTTATTATTCAATTGTCTCATTATCATCAAACATATGAGTTTCCACCAGTACATATGGAATACAAGCAATGTGAGAAGCATTGTATTGAAGATATAGTACAAAGCTGTAGGGAATTCATCCAGCTTCCTCCAGAATGTGATGGAATGATAGCTAGAGGCTTTGATTATCCAAAACGGGAAGTAAATCAAACGCAATAGAAGCCAGGAGATAGCGAAGAGACCGAAAAACAAGCTAGCCCCCAACTCCTTTTCTGTGTACTTGCACAATTTGGCAGTCTCAAGAAACACATCACTTGTATCATGAAGAGCAAGAACGATGGTCCCAATTCGAAAAAATCCTGTCAGATATGAAACTCCAATAAGAGTAGATGTTATTACATGATGAGACATCATTACAGCAAAATCTTTTCTGCGGGTTTCCCAAGCAACAAGAGCACCAATGCTGTAGATATAAAATCCACACTGGCACATATAGAAAAGCATCAACGAGGACACGATGGGTTGATTTGGCCAGCCATCAAAGTACTGCACCATATCCAACGACCATGGTTCTTGCTTTATTATCATGAGGACCCATGCTTGAACAGAAGCATAGTATGTAAGTTTCCAAATGGACTCCGAGAATTTGACAATCTTTGCTTGCCTGGCCTCATCACTCATCAACTTAGAAGCTTTAGTGTTGAAAAGGTAGACTGCCAATGGCTTGTAGACGAGGAGGTCGAGCAGGAAGCGGGCGCAGAAGAAAACGAGGGAGAAGAGGAGCGCTACGGANACCNNNNCNCCGCCGCGTACCGCCATCAT
>GRMZM2G016184_23 
GGGACCTATTACATTCCGTTATTCGATAATATCCACCTCTGCGTTGGGGGTTTCTGTCGGCTACTTCATCACTGATCTTGCAATGATCTTCTGGCTGTATCCTTCCCTTGGTGGAATGGAATATGTCCTCCACCATACTGTTTCCCTGGTTGCAATAGCTTACACAATGTTGTCTGGGGAAGGGCAGTTTTACACATACATGGTTCTCATTTCAGAGACAACCACCCCTGAAATCAACTTGCGATGGTTTCTTGACACTGCTGGACTGAAGAAATCAAGTGCTTACTTGGTTAATGGAATTCTGATGTTTGTTGCATGGCTGGTGGCAAGGATATTTTTGTTCATGTATGTATTTTACCACATCTATTTGCATTACGGTCAGATAATGCAGATGCATGCCTTTGGGTACTACCTGACATTTGTTGTGCCATCAGTGCTCTTTGTAATGAACACAATGTGGTTCATGAAGATCTTAAAAGGTGTGATGAAAACACTGGCAAAATGGCCATGA
>GRMZM5G825226_26 
GGGGGGGGGAAAGGTGCATAAGGGGGAGAACTTTTCGCGGCAGAATCCAACCAGCCAGCGAGGAAAAAACAGGACAAGAAAAAACCTCCCGCACATTGCGACCAATCCGGCATGGAATCGATTCCCAGAAGGGTCACAGAGATCAAAAGAAAACAACGGCCGAAGCATCCCGTCGCGTCCGCGGTAAGCCAAAAAAAGCATCGACCAGACCAGCATCCCGACGCGGACCGCGGGGAGGAAGAACAGAAAGAACCGTAACCCCCTCTGCATTGCGTGCAGGACCGAGACGCGATCGATGGACGAAAACCCCAT
>GRMZM2G138330_15 
NNNNNNNNNNNNNNNNNNNNNNNNNNNNNNNNNNNNNNNNNNNNNNNNNNNNNNNNNNNNNNNNNNNNNNNNNNNNNNNNNNNNNNNNNNNNNNNNNNNNNNNNNNNNNNNNNNNNNNNNNNNNNNNNNNNNNNNNNNNNNNNNNNNNNNNNNNNNNNNNNNNNNNNNNNNNNNNNNNNNNNNNNNNNNNNNNNNNNNNNNNNNNNNNNNNNNNNNNNNNNNNNNNNNNNNNNNNNNNNNNNNNNNNNNNNNNNNNNNNNNNNNNNNNNNNNNNNNNNNNNNNNNNNNNNNNNNNNNNNNNNNNNNNNNNNNNNNNNNNNNNNNNNNNNNNNNNNNNNNNNNNNNNNNNNNNNNNNNNNNNNNNNNNNNNNNNNNNNNNNNNNNNNNNNNNNNNNNNNNNNNNNNNNNNNNNNNNNNNNNNNNNNNNNNNNNNNNNNNNNNNNNNNNNNNNNNNNNNNNNNNNNNNNNNNNNNNNNNNNNNNNNNNNNNNNNNNNNNNNNNNNNNNNNNNNNNNNNNNNNNNNNNNNNNNNNNNNNNNNNNNNNNNNNNNNNNNNNNNNNNNNNNNNNNNNNNNNNNNNNNNNNNNNNNNNNNNNNNNNNNNNNNNNNNNNNNNNNNNNNNNNNNNNNNNNNNNNNNNNNNNNNNNNNNNNNNNNNNNNNNNNNNNNNNNNNNNNNNNGCCGTCAGCAACCTGTGGATTTGGAACCTCTGGAAGGAGCTCGTCAGGGAATGGAAGCAAGCCCCTTCCAAGTCAAAGAAAGACACATAG
>GRMZM2G077279_20 
TCAATCCTGATGGTTCTGCTTATTTCTTTCTCGTGTGAATGCTTTAAGTAGATCGAGCCCAAGAAATATGTTAAGCAGATTCATTCCTGCCATACCAAGTAGAGCTAGCGGAAGCTCAATGCCCTTCCCAAATTTGTGGGCATCAGAGATGAGCTTGTAAGTAATCAAGATATGGCATATCACCCTTGCTGTTACAAAGGTAGTCCAGTTGAGTACCCATTCCAGCTTCACCACTGTTCTGTCAAAATCCCGAAATCCAACCATTCGCCTGACTTTCCTTACATGTAAAAATATGGAGTGCAGCTCACATACAAGGGAGAGATTTAGGTAGTTGATTGTGACATTCCTATACAGAGCTAGTGTAAAGCAAATGAGTAGGATCAAGTGATGCATGAGAATTCCAGGAAGCCATCCACTGTATAGCCGGTATCGGAGCATGTCCAGTTGGTCATATGCAAAGTAGCCACAAGAAAAGCACAGAGCAGAATATGCTCCAATCCAACTGCCACCAAATAGTTCTTCATGCTCAAACAT
>GRMZM2G170868_5 
ATGGGGNTCGGGGAGGCGGCGGGGCGGCNCCTNNNNNNNNNNNNNNNNNNNNNNNNNNNNNNNNNNNNNNNNNNNNNNNNNNNNNNNNNNNNNGTCTTCGTCCTTTTCTTCCCCACCGTCCGCTACCTCCTCGACCGCTTCGTCTTCGAGTGGGTTGCAAGGAGGCTTATAAATAGAAATGGACATCAGAGCACTAATAATGAAACAGAAGAAGGAAGGAAGAAGATAAGAAAATTCAAGGAATCAGCTTGGAAATGTGTTTATTTCCTGTCTGGAGAGCTTTTAGCTTTGTCGGTTACATATAACGAGCCTTGGTTCACCAATACCAGATATTTTTGGGTAGGACCAGGAGAACAGGTCTGGCCTGATCAAAAGATAAAATTGAAACTTAAGGCTGTATATATGTATGCTGCTGGATTCTACACATATTCCATATTTGCACTTATGTTTTGGGAAACAAGGCGTTCAGACTTTGGAGTGTCAATGTCACATCATGTTGCTACTGTCGTCCTGATTGTTCTATCTTACGTGTTCAGATTTGCTAGAGTTGGCTCTATAGTATTGGCAATTCATGATGCAAGTGATGTTTTCCTGGAAGTAGGGAAGATGTCCAAGTACAGTCATTGTGATTGGCTTGCCAATGTTTCGTTTCTGTTTTTTGTTATTTCATGGGTTCTTCTCCGCCTCACTTATTTTCCATTCTGGATTCTGAGAAGTACAAGCTATGAGGTCTTGTTGACTTTGGACAAAAAGAAGCACAATTTTGATGGTCCTATATACTATTATGTGTTCAATTCCCTTCTATTTTCACTACTTGTTCTCCACATATATTGGTGGGTCTTAATATATCGGATGCTTCTGAGACAAATCAAGACAAGAAATGTTGGAGATGATGTTCGATCTGATTCTGAAGGAGAAGACGACCATGAAGACTGA
>GRMZM2G077279_21 
TCAATCCTGATGGTTCTGCTTATTTCTTTCTCGTGTGAATGCTTTAAGTAGATCGAGCCCAAGAAATATGTTAAGCAGATTCATTCCTGCCATACCAAGTAGAGCTAGCGGAAGCTCAATGCCCTTCCCAAATTTGTGGGCATCAGAGATGAGCTTGTAAGTAATCAAGATATGGCATATCACCCTTGCTGTTACAAAGGTAGTCCAGTTGAGTACCCATTCCAGCTTCACCACTGTTCTGTCAAAATCCCGAAATCCAACCATTCGCCTGACTTTCCTTACATGTAAAAATATGGAGTGCAGCTCACATACAAGGGAGAGATTTAGGTAGTTGATTGTGACATTCCTATACAGAGCTAGTGTAAAGCAAATGAGTAGGATCAAGTGATGCATGAGAATTCCAGGAAGCCATCCACTGTATAGCCGGTATCGGAGCATGTCCAGTTGGTCATATGCAAAGTAGCCACAAGAAAAGCACAGAGCAGAATATGCTCCAATCCAACTGCCACCAAATAGTTCTTCATGCTCAAACAT
>GRMZM2G020148_19 
TCACCANNNNNNNNNNNNNCGCNATNNNNTGGTGGGTGGNAANNNGNNNNNNNNNNNNNNNNNNNNNNNNNNNNCGGAACGGAGTCGGTAGTCGGTATACGTATATACCTTGATGAGGATGGGGTTGTCGGCCGTCACGGTGACGTAGGTGAGGTACGGGCCGACGCCCATCCGNNNNNNNNNNAAGGTGGCGGCGAAGAGCACGTCGACGAGGAGGTTCAGGTCCGTGTCCCGCACGCCCAGCTCCTTGAGCATCTCCCGCAGGTGCAGCAGCGGGCTGGACATCTCCGTCACGAGCATGCTGGCCACCATCTCCGTCCCGCACCTCTGGTAGGCGAGCCCCGCGCCGATGCCGACGATGCTGACCAGGTGGTGCACGGCGTTGTCCAGCCGCGTGTCGCCGTTGAGGTGGCAGCACGCCGCGTCGTACACCATGTACGCCAGCGTAACCGCCAGCGCCTTCATCTGGNGAGNNGAGGATGCGGCGGCGAGCGGGCAGACGGGGCACGACCAGTCGTCGACGGAGAGGCAGGCGAGGCACACGGCGGCGACGGCGTGCATGGTGGAGACGGCGCGGTTGCANNNNNNNNNNNNNNNNNNNNNNNNNNNNNNNNNNNNNNNNNNNNNNNNNNNNNNNNNNAGCACCACCCCGGACGCNACCCAGCTCACCANGNCGCNGCCGNNNACGACGTCCGGCNNCTCCATGNNNGCNGCNGCCGCCGCAGTCGCCAT
>GRMZM2G151521_22 
TTACTCGTCATCCTCAGAATCAGATCGAACATCATCTGTAACCTGTCCTTTATTATTCAATTGTCTCATTATCATCAAACATATGAGTTTCCACCAGTACATATGGAATACAAGCAATGTGAGAAGCATTGTATTGAAGATATAGTACAAAGCTGTAGGGAATTCATCCAGCTTCCTCCAGAATGTGATGGAATGATAGCTAGAGGCTTTGATTATCCAAAACGGGAAGTAAATCAAACGCAATAGAAGCCAGGAGATAGCGAAGAGACCGAAAAACAAGCTAGCCCCCAACTCCTTTTCTGTGTACTTGCACAATTTGGCAGTCTCAAGAAACACATCACTTGTATCATGAAGAGCAAGAACGATGGTCCCAATTCGAAAAAATCCTGTCAGATATGAAACTCCAATAAGAGTAGATGTTATTACATGATGAGACATCATTACAGCAAAATCTTTTCTGCGGGTTTCCCAAGCAACAAGAGCACCAATGCTGTAGATATAAAATCCACACTGGCACATATAGAAAAGCATCAACGAGGACACGATGGGTTGATTTGGCCAGCCATCAAAGTACTGCACCATATCCAACGACCATGGTTCTTGCTTTATTATCATGAGGACCCATGCTTGAACAGAAGCATAGTATGTAAGTTTCCAAATGGACTCCGAGAATTTGACAATCTTTGCTTGCCTGGCCTCATCACTCATCAACTTAGAAGCTTTAGTGTTGAAAAGGTAGACTGCCAATGGNNNNNNNNNNNNNNNNNNNNNNNNNNNNNNNNNNNNNNNNNNNNNNNNNNNNNNNNNNNNNNNNNNNNNNNNNNNNNNNNNNNNNNNNNNNNNNNNNNN
>AC210013_30 
CTATGTGTCTTTCTTTGACTTGGGAGGGGCCTGCTGCTTCCATTCCCTGACGAGCTCCTTCCAGAGGTTCCAAATCCACAGGTTGCTGACCGCAATGGCGGTGCCGACAACCAGGATCCAGGAGATCCGCACCCACCACGGGATGACGTCGACGGCCTGGCCGGACAGGTAGAAGGCGGCCATCTTGAGGAGGAAGAGTGGGCCGGCGACGCNNNNNNNNNNNNNNNNNNNNNNNNNNNNNNNNNNNNNNNNNNNNNNNNNNNNNNNNNNNNNNNNNNNNNNNNNNNNNNNNNNNNNNNNNNNNNNNNNNNNNNNNNNNNNNNNNNNNNNNNNNNNNNNNNNNNNNNNNNNNNNNNNNNNNNNNNNNNNNNNNNNNNNNNNNNNNNNNNNNNNNNNNNNNNNNNNNNNNNNNNNNNNNNNNNNNNNNNNNNNNNNNNNNNNNNNNNNNNNNNNNNNNNNNNNNNNNNNNNNNNNNNNNNNNNNNNNNNNNNNNNNNNNNNNNNNNNNNNNNNNNNNNNNNNNNNNNNNNNNNNNNNNNNNNNNNNNNNNNNNNNNNNNNNNNNNNNNNNNNNNNNNNNNNNNNNNNNNNNNNNNNNNNNNNNNNNNNNNNNNNNNNNNNNNNNNNNNNNNNNNNNNNNNNNNNNNNNNNNNNNNNNNNNNNNNNNNNNNNNNNNNNNNNNNNNNNNNNNNNNNNNNNNNNNNNNNNNNNNNNNNNNNNNNNNNNNNNNNNNNNNNNNNNNNNNNNNNNNNNNNNNACGCCAGCAAATCCAT
>GRMZM2G163426_22 
ATGGCGGCGCTCCTGGAGCTGTTCCTGGACTCCTCTCCCGCGCCGGTGGACTGGGAGGCAGAGGTCTACCCGGCGTACGGGGACTTCGCCGTACTCCCCTTACTCGTCGCCTTCTTCCCCGCCGTCCGGTTCCTCCTCGACCGACTCGTCTTCGAGGTTTTAGCACGAAAATTTATATTTGGAAAGGGACATGATAAGCTTGCTGAAACAGATGACAGTAGAAAGAAAATCAATAAATTTAAGGAATCAGCATGGAAGTTTGTTTATTTTCTTTCTGGCGAACTGCTTTCACTATCTGTAACATACAATGAGCCATGGTTTAAGAACACAAGATACTTTTGGATAGGCCCTGGTGACCAGATCTGGCCTGATCAAAAGATAAAACTGAAGCTCAAAGCTGTCTACATGTATGCTGCTGGATTTTACACATATTCAATTTTCGCTCTCCTGTTCTGGGAAACAAGACGTTCGGACTTTGGAGTATCAATGTCCCACCATATAGCAACTGTTGTTCTGATTGTTCTTTCCTACATTTTCCGATTCGCTCGTGTTGGCACTGTTGTTTTAGCCCTTCATGATGCAAGTGATATATTCCTAGAGATTGGGAAGATGGCCAAGTACAGTAGCTGCGAGTGGCTAGCAGTTATGGCATTTCTTCTTTTTGTGGCATCGTGGATACTTCTTCGGCTCGTTATGTTCCCTTTCTGGATCCTAAGAAGCACAAGCTATGAAGTGCTGCTGACCTTGGACAGGGAGAAGCATCGATTTTATGGCCCAATATACTACTATGTTTTCAACTGTCTTCTGTTCTCACTCCTAGTTCTTCACATATATTGGTGGGTACTGATATGGCGGATGCTAGTTAAACAGATTCAATCGAAAGGGCGTGTTGGTGATGATGTTCGATCCGATTCTGAAGGCGAAGATGAGCATGAAGATTAA
>GRMZM2G444643_28 
TCAATCTTCATGGTCGTCTTCTCCTTCAGAATCAGATCGAACATCATCTCCAACATTTCTTGTCTTGATTTGTCTCACAAGCATCCGATATATTAAAACCCACCAATATATGTGGAGAACAAGTAGTGAAAATAGAAGGGAATTGAACACATAATAGTATATAGGACCATCAAAGTTGTGCTTCTTTTTGTCCAAAGTCAACAAGACCTCATAGCTTGTACTTCTCAGAATCCAGAACGGAAAATATGTGAGACGGAGAAGAACCCATGAAATAACAAAAAACAGAAACGAAACATTGGCAAGCCAATCACAATGGCTGTACTTGGACATCTTCCCTACTTCCAGGAAAACGTCACTTGCATCATGAATTGCCAATACTATAGAGCCAACTCTAGCAAATCTGAACACGTAAGATAGAACAATCAGAACAACAGTAGCAACATGATGTGACATTGACACTCCAAAGTCTGAACGCCTTGTTTCCCAAAACATAAGTGCAAATATGGAATATGTGTAGAATCCAGCAGCATACATATATACAGCCTTAAGTTTCAATTTTATCTTTTGGTCAGGCCAGACCTGTTCTCCTGGTCCTACCCAAAAATATCTGGTATTGGTGAACCAAGGCTCATTATATGTGACAGACAAAGATAAAAGCTCTCCAGACAGGAAATAAACACATTTCCAAGCTGATTCCTTGAATTTTCTTATCTTCTTCCTTGCCTCTTCTGTGTCATTATTAGCTCTCTGATGTCCCTGCCCATGTATAAGCCTCATTGCAACCCANNNNNNNNNNNNNNNNNNNNNNNNNNNNNNNNNNNNNNNNNNNNNNNNNNNNNNNNNNNNNNNNNNNNNNNNNNNNNNNNNNNNNNNNNNNNNNNNNNNNNNNNNNNNNNNNNNNNNNNNNNNNNNNNNNNNNNNNNNNNNNNNNNNNNNNNNNNNNNNNNNNNNNNNNNNNNNNNNNNNNNNNNNNNNNNNNNNNNNNNNNNNNNNNNNNNNNNNNNNNNNNNNNNNNNNNNNNNNNNNNNNNNNNNNNNNNNNNNNNNNNNNNNNNNNNNNNNNNNNNNNNNNNNNNNNNNNNNNNNNNNNNNNNNNNNNNNNNNCGCGACTTGTGCGAAAGCGATTTTTCACTTTCCCTGCGNNNNNNNNNGTCGNNNNNNNNNNNNNNNNNNNNNNNNNNGGGGGCAACAGGTTGGGGAGGAAGAACATGGCGAAGGCCGGGAAGACGAACGGGACGTCCGACGACGGCGAAAACGATGGTGCGCGCATGATGTGAAACGTCCTCGTGGACGTGCAATAGCCACTGCGCGAGTCGGTGTCAGGGCTGGTGTCGAACGAATACGGGGAGGAGGCGCATGCTCCTACGCCCTCTGCCGAGAATGGGGTGGCGCGGAGGTGGAGGCATGAGGGGAGAGAGAAAAGAAGTAGAATGGCGAACGAGGTGGTGGCAACTGAGGTGAGGACCATCAT
>GRMZM2G020148_16 
NNNNNNNNNNNNNNNNNNNNNNNNNNNNNNNNNNNNNNNNNNNNNNNNNNNNNNNNNNNNNNNNNNNNNNNNNNNNNNNNNNNNNNNNNNNNNNNNNNNNNNNNNNNNNNNNNNNNNNNNNNNNNNNNCGGCCGTCACGGTGACGTAGGTGAGGTACGGCCCGACGCCCATCCGGGCGGCGGAGAAGGTGGCGGCGAAGAGCACGTCGACGAGGAGGTTCAGCNNNNNNNNNNNNNNNNNNNNNNNNNNNNNNNNNNNNNNNNNNNNNNNNNNNNNNNNNNNNNNNNNNNNNNNNNNNNNNNNNNNNNNNNNNNNNNNNNNNNNNNNNNNNNNNNNNNNNNNNNNNNNNNNNNNGNNGATGCTGACCAGGTGGTGCACGGCGTTGTCCAGCCGCGTGTCGCCGTTGAGGTGGCAGCACGCCGCGTCGTACACCATGTACGCCAGCGTAACCGCCAGCGCCTTCATCNGGCGACGGGAGGATGCGGCGGCGAGCGGGCAGACGGGGCACGACCAGTCGTCGACGGAGAGGCAGGCGAGGCACACGGCGGCGACNNNNNNNNNNNNNNNNNNNNNNNNNNNNNNNNNNNNNNNNNNNNNNNNNNNNNNNNNNNNNNNNNNNNNNNNNNNNNNNNNNNNNNNNNNNNNNNNNNNNNNNNNNNNNNNNNNNNNNNNNNNNNNNNNNNNNNNNNNNNNNNNNNNNNNNNNNNNNNNNNNNNNNNNNNNNNNNNNNAT
>GRMZM2G075023_7 
TCAGCGACGAGCTTGTAAGTTATCAAGATATGACATATCACCCTTGCTGTCACAAAGGTAGTCCAGTTGAGTAACCATTCCAGCTTCACCATTGTTCTGTCGAAATCTCGAAATCCAACCATTCGCCTCACTTTCCTTACATGCAAAAATATGGAGTGCAGCGGAGACGGATGTGAGGGAGGAGNNNNNNNNNNNNNNNNNNNNNNNNNNNNNNNNNNNNNNNNNNNNNNNNNNNNNNNNNNNNNNNNNNNNNNNNNNNNNNNNNNNNNNNNNNNNNNNNNNNNNNNNNNNNNNNNNNNNNNNNNNNCGGACGCCGATCTCGAACCCCACAGACACAGCCCAGAGCACTAGCGTCGCCGCGAAGAACGCGCTCGTGTCACCGCCGCCTGCGGCCCCTCCGGCACGGTGGGGCGGCAN
>GRMZM2G083427_28 
ATGGCGGTCCACGGNGGAGAGGCGGNCNCCGTCGCNCNNCTCTTCTCCCTCGCTTTCTTCTGCGCTCGNNNCCTGCTCGACCGCCTCGTCTACAAGCCATTAGCAGTCTACCTTTTCAACACCAAAGCTTCTAAGTTGATGAATAATGAGGCCAGGCAAGCAAAGATTGTCAAGTTCTCAGAGTCCATTTGGAAACTTACCTACTATGCTTCTGTTCAAGCATGGGTCCTCATGATAATAAAGCAGGAACCATGGTCATTGGATATGATGCAATACTTTGATGGCTGGCCGAACCAACCCATCGTGTCTTCATTGATGCTTTTCTATATGTGCCAGTGTGGATTTTATATCTATAGCATCGGTGCTCTTGTTGCTTGGGAAACCCGCAGAAAAGATTTTGCTGTAATGATGTCTCATCATGTAATAACATCTACTCTAATTGGAGTTTCATATCTGACTGGTCTTGTAGTTTTGGACTTATTGCTGTTGCCGTTGCAATGGCAGCTATCATTCCATCACATTCTTGAGGAAGCTGGATGA
>GRMZM2G016551_28 
ATGTATGCTGCTGGATTTTACACATATTCAATTTTCGCTCTTCTGTTCTGGGAAACAAGGCGTTCGGACTTTGGAGTATCAATGTCCCACCATATAGCAACTGTTGTTCTGATTGTTCTTTCCTACATTTTCAGATTTGCTCGTGTTGGCTCTGTTGTTTTAGCCCTTCATGATGCAAGTGATATATTCCTAGAGATTGGGAAGATGGCCAAGTACAGTAGCTGCGAGTGGCTAGCAGTTGTGGCATTTCTTTTTTTCGTGGCATCGTGGATACTTCTCCGGCTTGTTATATTCCCTTTCTGGATCCTAAGAAGCACAAGCTATGAAGTACTGCTGACCCTGGACAAGGAGAAACATCAGTTTTATGGCCCCATATACTATTATGTTTTCAACTGTCTTCTGTTCTCACTCCTAGTTCTTCACATATATTGGTGGGTACTGATATGGCGGATGCTAGTTAAGCAGATTCAATCGAAAGGGCATGTTGGTGATGATGTTCGATCCGATTCTGAAGGCGAAGAGGAACATGAAGATTAA
>GRMZM2G132084_12 
ATGTTGTCTGGGGAAGGGCAGTTTTACACATACATGGTTCTCATTTCAGAGACAACCACCCCTGAAATCAACTTGCGATGGTTTCTTGACACTGCTGGACTGAAGAAATCAAGTGCTTACTTGGTTAATGGAATTCTGATGTTTGTTGCATGGCTGGTGGCAAGGATATTTTTGTTCATGTATGTATTTTACCACATTTATTTGCATTACAGTCAGATAATGCAGATGCATGCCTTTGGGTACTACCTGACGTTTGTTGTGCCATCGGTGCTCTTTGTAATGAACACAATGTGGTTCATGAAGATCTTAAAAGGCGTGATGAAAACACTGGCAAAATGGTCATGA
>GRMZM2G020148_5 
NNNNNNNNNNNNNNNNNNNNNNNNNNNNNNNNNNNNNNNNNNNNNNNNNNNNNNNNNNNNNNNNNNNNNNNNNNNNNNNNNNNNNNNNNNNNNNNNNNNNNNNNNNNNNTTGATGAGGATGGGGTTGTCGGCCGTCACGGTGACGTAGGTGAGGTACGGCCCGACGCCCATCCGGGCGGCGGAGAAGGTGGCGGCGAAGAGCACGTCGANNNNNNNNNNNNNNNNNNNNNNNNNNNNNNNNNNNNNNNNNNNNNNNNNNNNNNNNNNNNNNNNNNNNNNNNNNNNNNNNNNNNNNNNNNNNNNNNNNNNNNNNNNNNNNNNNNNNNNNNNNNNNNNNNNNNNNNNNNNNNNNNNNNNNNNNNNNNNNNNNNNNNNNNNNNNNNNNNNNNNNNNNNNNNNNNNNNNNNNNNNNNNNNNNNNNNNNNNNNNNNNNNNNNNNNNNNNNNNNNNNNNNNNNNNNNNNNNNNNNNNNNNNNNNNNNNNNNNNNNNNNNNNNNNNNNNNNNNNNGACCAGTCGTCGACGGAGAGGCAGGNGNNNNNNNNNNNNNNNNNNNNNNNNNNNNNNNNNNNNNNNNNNNNNNNNNNNNNNNNNNNNNNNNNNNNNNNNNNNNNNNNNNNNNNNNNNNNNNNNNNNNNNNNNNNNNNNNNNNNNNNNNNNNNNNNNNNNNNNNNNNNNNNNNNNNNNNNNNNNNNNNNNNNNNNNNNNNNNNNNNNNNNNNNNNNNNNNNNNNN
>GRMZM2G315726_24 
ATGGCCTTCTCACCCCCGCTGATCGACTGGGAGGCGGAGAGCTACCCTGCCTACCCAGATTTCGCGGCCATTCCCCTTTTCGTCGTCTTCTTCCTCGTCGTCCGTTTCTTCCTCGACCGCTTCGTATTCGAGTGGTTAGCCAGGAAGCTGATTTTCAAGGAGGAGGATGAGAAGAAGCTTGGCCCTACTACATATGCAGGCAAGAGAAAGATCAGGAAATTTAAAGAATCAGCTTGGAAATGCATGTATTTTCTTTCTGGGGAGTTATTGGCATTGTCTGTGACGTACAACGAGCCATGGTTCACAACCACAAGAAATTTCTGGGTTGGACCAGGCGATCAGATCTGGCCAGATCAAAAAATTAAATTGAAACTCAAGACAGTCTATATGTATGTTGCTGGCTTTTACACATACTCGATATTTGCCCTTTTGTTTTGGGAAATAAGGCGCTCAGACTTCGGTATTTCAATGACTCATCATGTAGCAACCGTCTGTCTGATAGCACTGTCTTACATATTCAGATTTGCTCGGGTGGGTTCAGTTGTCCTTGCCATTCATGATGCTACTGATGTGTTCCTGGAGCTTGGAAAAATTTCCAAGTATAGTGGCCATGAGTTGTTTGCAGATGTTTCATTTCTTGTTTTCGTCAGTTCTTGGGTACTCCTCCGCCTTATATATTATCCGTTCTGGATTCTCTGGAGCACGAGCCATGAAGTTGTTCTGACTCTAGACAAGGAAAAGCATAAAGTTGACGGGCCAATATACTACTATGTATTCAACAGTCTTCTCTTCTCTCTACTTGTTCTACACATATATTGGTGGGTTTTAATGTATCGGATGCTTGTGAAGCAAATACAGTCTAGAGGGCACGTTGGCGATGATATACGATCTGATTCTGAAGGTGAAGAGGAACATGAGGATTGA
>GRMZM2G138330_7 
ATGGANNNNNNNNNNNNNNNNNNNNNNNNNNNNNNNNNNNNNNNNNNNNNNNNNNNNNNNNNNNNNNNNNNNNNNNNNNNNNNNNNNNNNNNNNNNNNNNNNNNNNNNNNNNNNNNNNNNNNNNNNNNNNNNNNNNNNNNNNNNNNNNNNNNNNNNNNNNNNNNNNNNNNNNNNNNNNNNNNNNNNNNNNNNNNNNNNNNNNNNNNNNNNNNNNNNNNNNNNNNNNNNNNNNNNNNNNNNNNNNNNNNNNNNNNNNNNNNNNNNNNNNNNNNNNNNNNNNNNNNNNNNNNNNNNNNNNNNNNNNNNNNNNNNNNNNNNNNNNNNNNNNNNNNNNNNNNNNNNNNNNNNNNNNNNNNNNNNNNNNNNNNNNNNNNNNNNNNNNNNNNNNNNNNNNNNNNNNNNNNNNNNNNNNNNNNNNNNNNNNNNNNNNNNNNNNNNNNNNNNNNNNNNNNNNNNNNNNNNNNNNNNNNNNNNNNNNNNNNNNNNNNNNNNNNNNNNNNNNNNNNNNNNNNNNNNNNNNNNNNNNNNNNNNNNNNNNNNNNNNNNNNNNNCGTCAGGGGCGTCGCCGGCCCGCTCTTCCTCCTCAAGATGGCCGCCTTCTACCTGTCCGGCCAGGCCGTCGACGTCATCCCGTGGTGGGTGCGGATCTCCTGGATCCTCGTTGTCGGCACCGCCATTGCCGTCAGCAACCTGTGGATTTGGAACCTCTGGAAGGAGCTCGTCAGGGAATGGAAGCAAGCCCCTTCCAAGTCAAAGAAAGACACATAG
>GRMZM2G021589_11 
ATGCACGGGAATTTCGGGCCCCAGGAGCAGATTCTGTGGCCGGCGTCGGTTCTCGCCGGCATCGTCATGTGCGGCGCCGTATATCAGATGACTCGACATGTCAGTTCTCGATGTTTCAAATGCTACAGTATGTTAAATAACAGGCAAAAGGTTGAGTGGAACAATAGGGGTTTCTCTACACTCCATGCATTGGTAGCTGCTGCCGTTTCTTTCTACCTGGTCATGATCTCTGACCTCTTCAATGAAGATGCGCACAATAGCATAATAATTGACACAAAATCGTGGCTATCCGATTGCATGTTTGGGGTCTCGATCGGTTACTTTTTGACAGACTTGACGATGATCATGCTGTATTTTCCTTCTTTAGGTGGAAATGAGTATCTCTTGCATCACGGACTTTCTATGTATGCAATTGGTCTTGCTTTGTTGAGTGGCAAAGCACACATGTACATCCTCATGGTCCTCTTCACCGAAATCACGACTCCCTTTGTGAACCTCAGATGGTATTTGGACGTTGCTGGTCAGAAGACTTGCGATCTTTACTTATACAATGGTGTGGCTCTATTTGTTGGATGGCTGGTACAATAACTGCTCTCATGAGCCATCAATTTCTTTTAA
>GRMZM2G021589_10 
ATGCACGGGAATTTCGGGCCCCAGGAGCAGATTCTATGGCCGGCGTCGGTTCTCGCCGGCATCGTCATGTGCGGCGCCGTATATCAGATGACTCGACATGTCAGTTCTCGATGTTTCAAATGCTACAGTATGTTAAATAACAGGCAAAAGGTTGAGTGGAACAATAGGGGTTTCTCTACAGTCCATGCATTGGTAGCTGCTGCCGTTTCTTTCTACCTGGTCATGATCTCTGACCTCTTCAATGAAGATGCGCACAATAGCATAATAATTGACAGAAAATCATGGCTATCCGATTGCATGTTTGGGGTCTCGATCGGTTACTTTTTGACAGACTTGACGATGATCATGCTGTATTTTCCTTCTTTAGGTGGAAATGAGTATCTCTTGCATCACGGACTTTCTATGTATGCAATTGGTCTTGCTTTGTTGAGTGGCAAAGCACACATGTACATCCTCATGGTCCTCTTCACCGAAATCACGACTCCCTTTGTGAACCTCAGATGGTATTTGGACGTTGCTGGTCAGAAGACTTGCGATCTTTACTTATACAATGGTGTGGCTCTATTTGTTGGATGGCTGGTACAATAACTGCTCTCATGAGCCATCAATTTCTTTTAA
>GRMZM2G170868_16 
NNNNNNNNNNNNNNNNNNNNNNNNNNNNNNNNNNNNNNNNNNNNNNNNNNNNNNNNNNNNNNNNNNNNNNACGACGACTTCCTCGCGCNCCCCGCTTTCGTCNTCTTCTTNCCCACCGTCCNCTACCTCCNNNNNNNNNNNNTCTTCGAGTGGGTTGCAAGGAGGCTTATAAATAGAAATGGACATCAGAGCGCTAATAATGAAACAGAAGAAGGAAGGAAGAAGATAAGAAAATTCAAGGAATCAGCTTGGAAATGTGTTTATTTCCTGTCTGGAGAGCTTTTAGCTTTGTCGGTTACATATAACGAGCCTTGGTTCACCAATACCAGATATTTTTGGGTAGGACCAGGAGAACAGGTCTGGCCTGATCAAAAGATAAAATTGAAACTTAAGGCTGTATATATGTATGCTGCTGGATTCTACACATATTCCATATTTGCACTTATGTTTTGGGAAACAAGGCGTTCAGACTTTGGAGTGTCAATGTCACATCATGTTGCTACTGTCGTCCTGATTGTTCTCTCTTACGTGTTCAGATTTGCTAGAGTTGGCTCTATAGTATTGGCAATTCATGATGCAAGTGATGTTTTTCTGGAAGTAGGGAAGATGTCCAAGTACAGTCATTGTGATTGGCTTGCCAATGTTTCGTTTCTGTTTTTTGTTATTTCATGGGTTCTTCTCCGTCTCACTTATTTTCCATTCTGGATTCTGAGAAGTACAAGCTATGAGGTCTTGTTGACTTTGGACAAAAAGAAGCACAATTTTGATGGTCCTATATACTATTATGTGTTCAATTCCCTTCTATTTTCACTACTTGTTCTCCACATATATTGGTGGGTCTTAATATATCGGATGCTTCTGAGACAAATCAAGACAAGAAATGTTGGAGATGATGTTCGATCTGATTCTGAAGGAGAAGACGACCATGAAGACTGA
>GRMZM2G138330_4 
ATGGATTTGCTGGCGTCCTTGGCCNNNNNNNNNNNNNNNNNNNNNNNNNNNNNNNNNNNNNNNNNNNNNNNNNNNNNNNNNNNNNNNNNNNNNNNNNNNNNNNNNNNNNNNNNNNNNNNNNNNNNNNNNNNNNNNNNNNNNNNNNNNNNNNNNNNNNNNNNNNNNNNNNNNNNNNNNNNNNNNNNNNNNNNNNNNNNNNNNNNNNNNNNNNNNNNNNNNNNNNNNNNNNNNNNNNNNNNNNNNNNNNNNNNNNNNNNNNNNNNNNNNNNNNNNNNNNNNNNNNNNNNNNNNNNNNNNNNNNNNNNNNNNNNNNNNNNNNNNNNNNNNNNNNNNNNNNNNNNNNNNNNNNNNNNNNNNNNNNNNNNNNNNNNNNNNNNNNNNNNNNNNNNNNNNNNNNNNNNNNNNNNNNNNNNNNNNNNNNNNNNNNNNNNNNNNNNNNNNNNNNNNNNNNNNNNNNNNNNNNNNNNNNNNNNNNNNNNNNNNNNNNNNNNNNNNNNNNNNNNNNNNNNNNNNNNNNNNNNNNNNNNNNNNNNNNNNNNNNNNNNNNNNNNNNNNNNNNNNNNNNNNNNNNNNNNNNNNNNNNNNAAGATGGCCGCCTTCTACCTGTCCGGCCAGGCCGTCGACGTCATTCCGTGGTGGGTGCGGATCTCCTGGATCCTCGTTGTCGGCACCGCCATTGCCGTCAGCAACCTGTGGATTTGGAACCTCTGGAAGGAGCTCGTCAGGGAATGGAAGCAAGCCCCTTCCAAGTCAAAGAAAGACACATAG
>GRMZM2G132084_24 
ATGTTGTCTGGGGAAGGGCAGTTTTACACATACATGGTTCTCATTTCAGAGACAACCACCCCTGAAATCAACTTGCGATGGTTTCTTGACACTGCTGGACTGAAGAAATCAAGTGCTTACTTGGTTAATGGAATTCTGATGTTTGTTGCATGGCTGGTGGCAAGGATATTTTTGTTCATGTATGTATTTTACCACATTTATTTGCATTACAGTCAGATAATGCAGATGCATGCCTTTGGGTACTACCTGACGTTTGTTGTGCCATCGGTGCTCTTTGTAATGAACACAATGTGGTTCATGAAGATCTTAAAAGGCGTGATGAAAACACTGGCAAAATGGTCATGA
>GRMZM2G016184_2 
GGGACCTATTACATTCCGTTATTCGATAATATCCACCTCTGCGTTGGGGGTTTCTGTCGGCTACTTCATCACTGATCTTGCAATGATCTTCTGGCTGTATCCTTCCCTTGGTGGAATGGAATATGTCCTCCACCATACTGTTTCCCTGGTTGCAATAGCTTACACAATGTTGTCTGGGGAAGGGCAGTTTTACACATACATGGTTCTCATTTCAGAGACAACCACCCCTGAAATCAACTTGCGATGGTTTCTTGACACTGCTGGACTGAAGAAATCAAGTGCTTACTTGGTTAATGGAATTCTGATGTTTGTTGCATGGCTGGTGGCAAGGATATTTTTGTTCATGTATGTATTTTACCACATCTATTTGCATTACGGTCAGATAATGCAGATGCATGCCTATGGGTACTACCTGACATTTGTTGTGCCATCAGTGCTCTTTGTAATGAACACAATGTGGTTCATGAAGATCTTAAAAGGTGTGATGAAAACACTGGCAAAATGGCCATGA
>GRMZM2G138330_8 
NNNNNNNNNNNNNNNNNNNNNNNNNNNNNNNNNNNNNNNNNNNNNNNNNNNNNNNNNNNNNNNNNNNNNNNNNNNNNNNNNNNNNNNNNNNNNNNNNNNNNNNNNNNNNNNNNNNNNNNNNNNNNNNNNNNNNNNNNNNNNNNNNNNNNNNNNNNNNNNNNNNNNNNNNNNNNNNNNNNNNNNNNNNNNNNNNNNNNNNNNNNNNNNNNNNNNNNNNNNNNNNNNNNNNNNNNNNNNNNNNNNNNNNNNNNNNNNNNNNNNNNNNNNNNNNNNNNNNNNNNNNNNNNNNNNNNNNNNNNNNNNNNNNNNNNNNNNNNNNNNNNNNNNNNNNNNNNNNNNNNNNNNNNNNNNNNNNNNNNNNNNNNNNNNNNNNNNNNNNNNNNNNNNNNNNNNNNNNNNNNNNNNNNNNNNNNNNNNNNNNNNNNNNNNNNNNNNNNNNNNNNNNNNNNNNNNNNNNNNNNNNNNNNNNNNNNNNNNNNNNNNNNNNNNNNNNNNNNNNNNNNNNNNNNNNNNNNNNNNNNNNNNNNNNNNNNNNNNNNNNNNNNNNNNNNNNNNNNNNNNNNNNNNNNNNNNNNNNNNNNNNNNNNNNNNNNNNCCTTCTACCTGTCCGGCCAGGCCGTCGACGTCATCCCGTGGTGGGTGCGGATCTCCTGGATCCTCGTTGTCGGCACCGCCATTGCCGTCAGCAACCTGTGGATTTGGAACCTCTGGAAGGAGCTCGTCAGGGAATGGAAGCAAGCCCCTTCCAAGTCAAAGAAAGACACATAG
>GRMZM2G170868_19 
ATGGGGCTCGGTGAGGCGGCGGGGCNNNNNNNNNNNNNNNNNNNNNNNNNNNNNNNGGCCTACCCGGCGTACGACGACTTCCTCGCGCTCCCCGTCTTCGTCCTCTTCTTCCCCACCGTCCGCTACCTCCTCGACCGCTTCGTCTTCGAGTGGGTTGCAAGGAGGCTTATAAATAGAAATGGACATCAGAGCGCTAATAATGAAACAGAAGAAGGAAGGAAGAAGATAAGAAAATTCAAGGAATCAGCTTGGAAATGTGTTTATTTCCTGTCTGGAGAGCTTTTAGCTTTGTCGGTTACATATAACGAGCCTTGGTTCACCAATACCAGATATTTTTGGGTAGGACCAGGAGAACAGGTCTGGCCTGATCAAAAGATAAAATTGAAACTTAAGGCTGTATATATGTATGCTGCTGGATTCTACACATATTCCATATTTGCACTTATGTTTTGGGAAACAAGGCGTTCAGACTTTGGAGTGTCAATGTCACATCATGTTGCTACTGTCGTCCTGATTGTTCTCTCTTACGTGTTCAGATTTGCTAGAGTTGGCTCTATAGTATTGGCAATTCATGATGCAAGTGATGTTTTTCTGGAAGTAGGGAAGATGTCCAAGTACAGTCATTGTGATTGGCTTGCCAATGTTTCGTTTCTGTTTTTTGTTATTTCATGGGTTCTTCTCCGTCTCACTTATTTTCCATTCTGGATTCTGAGAAGTACAAGCTATGAGGTCTTGTTGACTTTGGACAAAAAGAAGCACAATTTTGATGGTCCTATATACTATTATGTGTTCAATTCCCTTCTATTTTCACTACTTGTTCTCCACATATATTGGTGGGTCTTAATATATCGGATGCTTCTGAGACAAATCAAGACAAGAAATGTTGGAGATGATGTTCGATCTGATTCTGAAGGAGAAGACGACCATGAAGACTGA
>GRMZM2G315726_12 
ATGGCCTTCTCACCCCCGCTGATCGACTGGGAGGCGGAGAGCTACCCTGCCTACCCAGATTTCGCGGCCATTCCCCTTTTCGTCGTCTTCTTCCTCGTCGTCCGTTTCTTCCTCGACCGCTTCGTATTCGAGTGGTTAGCCAGGAAGCTGATTTTCAAGGAGGAGGATGAGAAGAAGCTTGGCCCTACTACATATGCAGGCAAGAGAAAGATCAGGAAATTTAAAGAATCAGCTTGGAAATGCATGTATTTTCTTTCTGGGGAGTTATTGGCATTGTCTGTGACGTACAACGAGCCATGGTTCACAACCACAAGAAATTTCTGGGTTGGACCAGGCGATCAGATCTGGCCAGATCAAAAAATTAAATTGAAACTCAAGACAGTCTATATGTATGTTGCTGGCTTTTACACATACTCGATATTTGCCCTTTTGTTTTGGGAAATAAGGCGCTCAGACTTCGGTATTTCAATGACTCATCATGTAGCAACCGTCTGTCTGATAGCACTGTCTTACATATTCAGATTTGCTCGGGTGGGTTCAGTTGTCCTTGCCATTCATGATGCTACTGATGTGTTCCTGGAGCTTGGAAAAATTTCCAAGTATAGTGGCCATGAGTTGTTTGCAGATGTTTCATTTCTTGTTTTCGTCAGTTCTTGGGTACTCCTCCGCCTTATATATTATCCGTTCTGGATTCTCTGGAGCACGAGCTATGAAGTTGTTCTGACTCTAGACAAGGAAAAGCATAAAGTTGACGGGCCAATATACTACTATGTATTCAACAGTCTTCTCTTCTCTCTACTTGTTCTACACATATATTGGTGGGTTTTAATGTATCGGATGCTTGTGAAGCAAATACAGTCTAGAGGGCACGTTGGCGATGATATACGATCTGATTCTGAAGGTGAAGAGGAACATGAGGATTGA
>GRMZM2G075023_15 
TCAGCGACGAGCTTGTAAGTTATCAAGATATGACATATCACCCTTGCTGTCACAAAGGTAGTCCAGTTGAGTAACCATTCCAGCTTCACCATTGTTCTGTCGAAATCTCGAAATCCAACCATTCGCCTCACTTTCCTTACATGCAAAAATATGGAGTGCAGCGGAGACGGATGTGAGGGAGGAGTGGAGGAGCGATACGGCGGTGTTGACGAAGAGCGGGTCGCGTGAGACCGAGCNNNNNNNNNNNNNNNNNNNNNNNNNNNNNNNNNNNNNNNNNNNNNNNNNNNNNNNNNNNNNNNNNNNNNNNNNNNNNNNNNNNNNNNNNNNNNNNNNNNNNNNNNNNNNNACTAGCGTCGCCGCGAAGAACGCGCTCGTGTCACCGCCGCCTGCGGCCCCTCCGGCACGGTGGGGCGGCAT
>AC210013_6 
CTATGTGTCTTTCTTTGACTTGGGAGGGGCCTGCTGCTTCCATTCCCTGACGAGCTCCTTCCAGAGGTTCCAAATCCACAGGTTGCTGACCGCAATGGCGGTGCCGACAACCAGGATCCAGGAGATCCGCACCCACCACGGGATGACGTCGACGGCCTGGCCGGACAGGTAGAAGGCGGCCATCTTGAGGAGGAAGAGCGGGCCGGCGACGCCCCTGACGAGCGTGTAGAGCGCGTAGANNNNNNNNNNNNNNNNNNNNNNNNNNNNNNNNNNNNNNNNNNNNNNNNNNNNNNNNNNNNNNNNNNNNNNNNNNNNNNNNNNNNNNNNNNNNNNNNNNNNNNNNNNNNNNNNNNNNNNNNNNNNNNNNNNNNNNNNNNNNNNNNNNNNNNNNNNNNNNNNNNNNNNNNNNNNNNNNNNNNNNNNNNNNNNNNNNNNNNNNNNNNNNNNNNNNNNNNNNNNNNNNNNNNNNNNNNNNNNNNNNNNNNNNNNNNNNNNNNNNNNNNNNNNNNNNNNNNNNNNNNNNNNNNNNNNNNNNNNNNNNNNGAAGGAGCGGGACCCCGCGGGAAGCGCGAGGATGGCCCCCGCGGCGGCCAGCGCGGCGGGGGNNNNNNNNNNNNNNNNNNNNNNNNNNNNNNNNNNNNNNNNNNNNNNNNNNNNNNNNNNNNNNNNNNNNNNNNNNNNNNNNNNNNNGCAGTAGATGGCGGCGTACATGGCGAGGAACGCCGGGAACAGCCACCGCTCCTCGGCGGCCAAGGACGCCAGCAAATCCAT
>GRMZM2G444643_15 
TCAATCTTCATGGTCGTCTTCTCCTTCAGAATCAGATCGAACATCATCTCCAACATTTCTTGTCTTGATTTGTCTCACAAGCATCCGATATATTAAAACCCACCAATATATGTGGAGAACAAGTAGTGAAAATAGAAGGGAATTGAACACATAATAGTATATAGGACCATCAAAATTGTGCTTCTTTTTGTCCAAAGTCAACAAGACCTCATAGCTTGTACTTCTCAGAATCCAGAACGGAAAATATGTGAGGCGGAGAAGAACCCATGAAATAACAAAAAACAGAAACGAAACATTGGCAAGCCAATCACAATGGCTGTACTTGGACATCTTCCCTACTTCCAGGAAAACGTCACTTGCATCATGAATTGCCAATACTATAGAGCCAACTCTAGCAAATCTGAACACATAAGATAGAACAATCAGAACAACAGTAGCAACATGATGTGACATTGACACTCCAAAGTCTGAACGCCTTGTTTCCCAAAACATAAGTGCAAATATGGAATATGTGTAGAATCCAGCAGCATACATATATACAGCCTTAAGTTTCAATTTTATCTTTTGGTCAGGCCAGACCTGTTCTCCTGGTCCTACCCAAAAATATCTGGTATTGGTGAACCAAGGCTCATTATATGTGACAGACAAAGATAAAAGCTCTCCAGACAGGAAATAAACACATTTCCAAGCTGATTCCTTGAATTTTCTTATCTTCTTCCTTGCCTCTTCTGTTTCATTATTAGCTCTCTGATGTCCCTGCCCATGTATAAGCCTCATTGCAACCCANNNNNNNNNNNNNNNNNNNNNNNNNNNNNNNNNNNNNNNNNNNNNNNNNNNNNNNNNNNNNNNNNNNNNNNNNNNNNNNNNNNNNNNNNNNNNNNNNNNNNNNNNNNNNNNNNNNNNNNNNNNNNNNNNNNNNNNNNNNNNNNNNNNNNNNNNNNNNNNNNNNNNNNNNNNNNNNNNNNNNNNNNNNNNNNNNNNNNNNNNNNNNNNNNNNNNNNNNNNNNNNNNNNNNNNNNNNNNNNNNNNNNNNNNNNNNNNNNNNNNNNNNNNNNNNNNNNNNNNNNNNNNNNNNNNNNNNNNNNNNNNNNNNNNNNNNNNNNNNNNNNNNNNNNNNNNNNNATTTTTCACTTTCCCTGCGTCGACGAGCGTCGGTCGGCTCGCGGTTGCGANCGTGGGCGGGGGCTGCAGGTTGGGGAGGAAGAACATGGCGAAGGCCGGGAAGACGAACGGGACGTCCGACGACGGCGAAAACGATGGTGCGCGCATGATGTGAAACGTCCTCGTGGACGTGCAATAGCCACTGCGCGAGTCGGTGTCAGGGCTGGTGTCGAACGAATACGGGGAGGAGGCGCATGCTCCTACGCCCTCTGCCGAGAATGGGGTGGCGCGGAGGTGGAGGCATGAGGGGAGAGAGAAAAGAAGTAGAATGGCGAACGAGGTGGTGGCAACTGAGGTGAGGACCATCAT
>GRMZM2G077279_6 
TCAATCCTGATGGTTCTGCTTATTTCTTTCTCGTGTGAATGCTTTAAGTAGATCGAGCCCAAGAAATATGTTAAGCAGATTCATTCCTGCCATACCAAGTAGAGCTAGCGGAAGCTCAATGCCCTTCCCAAATTTGTGGGCATCAGAGATGAGCTTGTAAGTAATCAAGATATGGCATATCACCCTTGCTGTTACAAAGGTAGTCCAGTTGAGTACCCATTCCAGCTTCACCACTGTTCTGTCAAAATCCCGAAATCCAACCATTCGCCTGACTTTCCTTACATGTAAAAATATGGAGTGCAGCTCACATACAAGGGAGAGATTTAGGTAGTTGATTGTGACATTCCTATACAGAGCTAGTGTAAAGCAAATGAGTAGGATCAAGTGATGCATGAGAATTCCAGGAAGCCATCCACTGTATAGCCGGTATCGGAGCATGTCCAGTTGGTCATATGCAAAGTAGCCACAAGAAAAGCACAGAGCAGAATATGCTCCAATCCAACTGCCACCAAATAGTTCTTCATGCTCAAACAT
>GRMZM2G083427_15 
NNNNNNNNNNNNNNNNNNNNNNNNNNNNNNNNNNNNNNNNNNNNNNNNNNNNNNNNNNNNNNNNNNNNNNNNNNNNNNNNNNNNNNNNNNNNNNNNCCATTAGCAGTCTACCTTTTCAACACCAAAGCTTCTAAGTTGATGAATAATGAGGCCAGGCAAGCAAAGATTGTCAAGTTCTCAGAGTCCATTTGGAAACTTACCTACTATGCTTCTGTTCAAGCATGGGTCCTCATGATAATAAAGCAGGAACCATGGTCATTGGATATGATGCAATACTTTGATGGCTGGCCGAACCAACCCATCGTGTCTTCATTGATGCTTTTCTATATGTGCCAGTGTGGATTTTATATCTATAGCATCGGTGCTCTTGTTGCTTGGGAAACCCGCAGAAAAGATTTTGCTGTAATGATGTCTCATCATGTAATAACATCTACTCTAATTGGAGTTTCATATCTGACTGGTCTTGTAGTTTTGGACTTATTGCTGTTGCCGTTGCAATGGCAGCTATCATTCCATCACATTCTTGAGGAAGCTGGATGA
>GRMZM2G016551_8 
ATGTATGCTGCTGGATTTTACACATATTCAATTTTCGCTCTTCTGTTCTGGGAAACAAGGCGTTCGGACTTTGGAGTATCAATGTCCCACCATATAGCAACTGTTGTTCTGATTGTTCTTTCCTACATTTTCAGATTTGCTCGTGTTGGCTCTGTTGTTTTAGCCCTTCATGATGCAAGTGATATATTCCTAGAGATTGGGAAGATGGCCAAGTACAGTAGCTGCGAGTGGCTAGCAGTTGTGGCATTTCTTCTTTTCGTGGCATCGTGGATACTTCTCCGGCTTGTTATATTCCCTTTCTGGATCCTAAGAAGCACAAGCTATGAAGTACTGCTGACCCTGGACAAGGAGAAACATCAGTTTTATGGCCCCATATACTATTATGTTTTCAACTGTCTTCTGTTCTCACTCCTAGTTCTTCACATATATTGGTGGGTACTGATATGGCGGATGCTAGTTAAGCAGATTCAATCGAAAGGGCATGTTGGTGATGATGTTCGATCCGATTCTGAAGGCGAAGAGGAACATGAAGATTAA
>GRMZM2G315726_13 
ATGGCCTTCTCACCCCCGCTGATCGACTGGGAGGCGGAGAGCTACCCTGCCTACCCAGATTTCGCGGCCATTCCCCTTTTCGTCGTCTTCTTCCTCGTCGTCCGTTTCTTCCTCGACCGCTTCGTATTCGAGTGGTTAGCCAGGAAGCTGATTTTCAAGGAGGATGATGAGAAGAAGCTTGGCCCTACTACATATGCAGGCAAGAGAAAGATCAGGAAATTTAAAGAATCAGCTTGGAAATGCATGTATTTTCTTTCTGGGGAGCTATTGGCATTGTCTGTGACGTATAACGAGCCATGGTTCACAACCACAAGAAATTTCTGGGTTGGACCAGGCGATCAGATCTGGCCAGATCAAAAAATTAAATTGAAACTCAAGACAGTCTATATGTATGTTGCTGGCTTTTACACATACTCGATATTTGCCCTTTTGTTTTGGGAAATAAGGCGCTCAGACTTTGGTATTTCAATGACTCATCATGTAGCAACCGTCTGTCTGATAGCACTGTCTTACATATTCAGATTTGCTCGGGTGGGTTCAGTTGTCCTTGCCATTCATGATGCTACTGATGTGTTCCTGGAGCTTGGGAAAATTTCCAAGTATAGTGGCCATGAGTTGTTTGCAGATGTTTCATTTCTTGTTTTCGTCAGTTCTTGGGTACTACTCCGCCTTATATATTATCCGTTCTGGATTCTCTGGAGCACGAGCTATGAAGTTGTTCTGACTCTAGACAAGGAAAAGCATAAAGTTGACGGGCCAATATACTACTATGTATTCAACAGTCTTCTCTTCTCCCTACTTGTTCTACACATATATTGGTGGGTTTTAATGTATCGGATGCTTGTGAAGCAAATACAGTCTAGAGGGCACGTTGGGGATGATATACGATCTGATTCTGAAGGTGAAGAGGAACATGAGGATTGA
>GRMZM2G016551_4 
ATGTATGCTGCTGGATTTTACACATATTCAATTTTCGCTCTTCTGTTCTGGGAAACAAGGCGTTCGGACTTTGGAGTATCAATGTCCCACCATATAGCAACTGTTGTTCTGATTGTTCTTTCCTACATTTTCAGATTTGCTCGTGTTGGCTCTGTTGTTTTAGCCCTTCATGATGCAAGTGATATATTCCTAGAGATTGGGAAGATGGCCAAGTACAGTAGCTGCGAGTGGCTAGCAGTTGTGGCATTTCTTTTTTTCGTGGCATCGTGGATACTTCTCCGGCTTGTTATATTCCCTTTCTGGATCCTAAGAAGCACAAGCTATGAAGTACTGCTGACCCTGGACAAGGAGAAACATCAGTTTTATGGCCCCATATACTATTATGTTTTCAACTGTCTTCTGTTCTCACTCCTAGTTCTTCACATATATTGGTGGGTACTGATATGGCGGATGCTAGTTAAGCAGATTCAATCGAAAGGGCATGTTGGTGATGATGTTCGATCCGATTCTGAAGGCGAAGAGGAACATGAAGATTAA
>GRMZM2G132084_13 
ATGTTGTCTGGGGAAGGGCAGTTTTACACATACATGGTTCTCATTTCAGAGACAACCACCCCTGAAATCAACTTGCGATGGTTTCTTGACACTGCTGGACTGAAGAAATCAAGTGCTTACTTGGTTAATGGAATTCTGATGTTTGTTGCATGGCTGGTGGCAAGGATATTTTTGTTCATGTATGTATTTTACCACATTTATTTGCATTACAGTCAGACAATGCAGATGCATGCCTTTGGGTACTACCTGACGTTTGTTGTGCCATCGGTGCTCTTTGTAATGAACACAATGTGGTTCATGAAGATCTTAAAAGGCGTGATGAAAACACTGGCAAAATGGTCATGA
>GRMZM2G163426_2 
ATGGCGGCGCTCCTGGAGCTGTTCCTGGGCTCCTCTCCCGCGCCGGTGGACTGGGAGGCAGAGGTCTACCCGGCGTACGGGGACTTCGCCGTACTCCCCTTACTCGTCGCCTTCTTCCCCGCCGTCCGGTTCCTCCTCGACCGACTCGTCTTCGAGGTTTTAGCACGAAAATTTATATTTGGAAAGGGACATGATAAGCTTGCTGAAACAGATGACAGTAGAAAGAAAATCAATAAATTTAAGGAATCAGCATGGAAGTTTGTTTATTTTCTTTCTGGCGAACTGCTTTCACTATCTGTAACATACAATGAGCCATGGTTTAAGAACACAAGATACTTTTGGATAGGCCCTGGTGACCAGATCTGGCCTGATCAGAAGATAAAACTGAAGCTCAAAGCTGTCTACATGTATGCTGCTGGATTTTACACATATTCAATTTTCGCTCTCCTGTTCTGGGAAACAAGACGTTCGGACTTTGGAGTATCAATGTCCCACCATATAGCAACTGTTGTTCTGATTGTTCTTTCCTACATTTTCCGATTCGCTCGTGTTGGCACTGTTGTTTTAGCCCTTCATGATGCAAGTGATATATTCCTAGAGATTGGGAAGATGGCCAAGTACAGTAGCTGCGAGTGGCTAGCAGTTATGGCATTTCTTCTTTTTGTGGCATCGTGGATACTTCTTCGGCTCGTTATGTTCCCTTTCTGGATCCTAAGAAGCACAAGCTATGAAGTGCTGCTGACCTTGGACAGGGAGAAGCATCGATTTTATGGCCCCATATACTACTATGTTTTCAACTGTCTTCTGTTCTCACTCCTAGTTCTTCACATATATTGGTGGGTACTGATATGGCGGATGCTAGTTAAACAGATTCAATCGAAAGGGCGTGTTGGTGATGATGTTCGATCCGATTCTGAAGGCGAAGATGAGCATGAAGATTAA
>GRMZM2G016551_7 
ATGTATGCTGCTGGATTTTACACATATTCAATTTTCGCTCTTCTGTTCTGGGAAACAAGGCGTTCGGACTTTGGAGTATCAATGTCCCACCATATAGCAACTGTTGTTCTGATTGTTCTTTCCTACATTTTCAGATTTGCTCGTGTTGGCTCTGTTGTTTTAGCCCTTCATGATGCAAGTGATATATTCCTAGAGATTGGGAAGATGGCCAAGTACAGTAGCTGCGAGTGGCTAGCAGTTGTGGCATTTCTTCTTTTCGTGGCATCGTGGATACTTCTCCGGCTTGTTATATTCCCTTTCTGGATCCTAAGAAGCACAAGCTATGAAGTACTGCTGACCCTGGACAAGGAGAAACATCAGTTTTATGGCCCCATATACTATTATGTTTTCAACTGTCTTCTGTTCTCACTCCTAGTTCTTCACATATATTGGTGGGTACTGATATGGCGGATGCTAGTTAAGCAGATTCAATCGAAAGGGCATGTTGGTGATGATGTTCGATCCGATTCTGAAGGCGAAGAGGAACATGAAGATTAA
>GRMZM2G151521_2 
TTACTCGTCATCCTCAGAATCAGATCGAACATCATCTGTAACCTGTCCTTTATTATTCAATTGTCTCATTATCATCAAACATATGAGTTTCCACCAGTACATATGGAATACAAGCAATGTGAGAAGCATTGTATTGAAGATATAGTACAAAGCTGTAGGGAATTCATCCAGCTTCCTCCAGAATGTGATGGAATGATAGCTAGAGGCTTTGATTATCCAAAACGGGAAGTAAATCAAACGCAATAGAAGCCAGGAGATAGCGAAGAGACCGAAAAACAAGCTAGCCCCCAACTCCTTTTCTGTGTACTTGCACAATTTGGCAGTCTCAAGAAACACATCACTTGTATCATGAAGAGCAAGAACGATGGTCCCAATTCGAAAAAATCCTGTCAGATATGAAACTCCAATAAGAGTAGATGTTATTACATGATGAGACATCATTACAGCAAAATCTTTTCTGCGGGTTTCCCAAGCAACAAGAGCACCAATGCTGTAGATATAAAATCCACACTGGCACATATAGAAAAGCATCAACGAGGACACGATGGGTTGATTTGGCCAGCCATCAAAGTACTGCACCATATCCAACGACCATGGTTCTTGCTTTATTATCATGAGGACCCATGCTTGAACAGAAGCATAGTATGTAAGTTTCCAAATGGACTCCGAGAATTTGACAATCTTTGCTTGCCTGGCCTCATCACTCATCAACTTAGAAGCTTTAGTGTTGAAAAGGTAGACTGCCAATGGCTTGTAGACGAGGAGGTCGAGCAGGAAGCGGGCNCANAAGAAAACNNNNNNNNNNNNNNNNNNNNNNNNNNNNNNNNNNNNNNNNNNNNNNNNNNNNNN
>GRMZM2G021589_17 
ATGCACGGGAATTTCGGGCCCCAGGAGCAGATTCTGTGGCCGGCGTCGGTTCTCGCCGGCATCGTCATGTGCGGCGCCGTATATCAGATGACTCGACATGTCAGTTCTCGATGTTTCAAATGCTACAATATGTTAAATAACAGGCAAAAGGTTGAGTGGAACAATAGGGGTTTCTCTACAGTCCATGCATTGGTAGCTGCTGCCGTTTCTTTCTACCTGGTCATGATCTCTGACCTCTTCAACGAAGATGCGCACAATAGCATAATAATTGACAGAAAATCATGGCTATCCGATTGCATGTTTGGGGTCTCGATCGGTTACTTTTTGACAGACTTGACGATGATCATGCTGTATTTTCCTTCTTTAGGTGGAAATGAGTATCTCTTGCATCACGGACTTTCTATGTATGCAATTGGTCTTGCTTTATTGAGTGGCAAAGCACACATGTACATCCTCATGGTCCTCTTCACCGAAATCACGACTCCCTTTGTGAACCTCAGATGGTATTTGGACGTTGCTGGTCAGAAGACTTGCAATCTTTACTTATACAATGGTGTGGCTCTATTTGTTGGATGGCTGGTACAACAACTGCTCTCATGAGTCATCGATTTCTTTTAA
>AC210013_16 
CTATGTGTCTTTCTTTGACTTGGGAGGGGCCTGCTGCTTCCATTCCCTGACGAGCTCCTTCCAGAGGTTCCAAATCCACAGGTTGCTGACCGCAATGGCGGTGCCGACAACCAGGATCCAGGAGATCCGCACCCACCACGGGATGACGTCGACGGCCTGGCCGGACAGGTAGAAGGCGGCCATCTTGAGGAGGAANNGTGGGCCGGCGACGCCCCTGACGAGCGTGTAGAGCGCGTAGAAGGGCGGCGAGAGGGCGCCGTAGANNNNNNNNNNNNNNNNNNNNNNNNNNNNNNNNNNNNNNNNNNNNNNNNNNNNNNNNNNNNNNNNNNNNNNNNNNNNNNNNNNNNNNNNNNNNNNNNNNNNNNNNNNNNNNNNNNNNNNNNNNNNNNNNNNNNNNNNNNNNNNNNNNNNNNNNNNNNNNNNNNNNNNNNNNNNNNNNNNNNNNNNNNNNNNNNNNNNNNNNNNNNNNNNNNNNNNNNNNNNNNNNNNNNNNNNNNNNNNNNNNNNNNNNNNNNNNNNNNNNNNNNNNNNNNNNNNNNNNNNGAAGGAGCGGGACTCCGCGGGAAGCGCGAGGATGGCCCCCGCGGCGGCCAGNGCGGCGGGGGTGNNNNNNNNNNNNNNNNNNNNNNNNNNNNNNNNNNNNNNNNNNNNNNNNNNNNNNNNNNNNNNNNNNNNNNNNNNNNNNNNNNNGCAGTAGATGGCGACGTACATGGCGAGGAACGTCAGGAACATCCACCGCTCATCGGCGGCCAAGGACGCCAGCAAATCCAT
>AC210013_5 
CTATGTGTCTTTCTTTGACTTGGGAGGGGCCTGCTGCTTCCATTCCCTGACGAGCTCCTTCCAGAGGTTCCAAATCCACAGGTTGCTGACCGCAATGGCGGTGCCGACAACCAGGATCCAGGAGATCCGCACCCACCACGGGATGACGTCGACGGCCTGGCCGGACAGGTAGAAGGCGGCCNNNNNNNNNNNNNNNNNNNNNNNNNNNNNNNNNNNNNNNNNNNNNNNNNNNNNNNNNNNNNNNNNNNNNNNNNNNNNNNNNNNNNNNNNNNNNNNNNNNNNNNNNNNNNNNNNNNNNNNNNNNNNNNNNNNNNNNNNNNNNNNNNNNNNNNNNNNNNNNNNNNNNNNNNNNNNNNNNNNNNNNNNNNNNNNNNNNNNNNNNNNNNNNNNNNNNNNNNNNNNNNNNNNNNNNNNNNNNNNNNNNNNNNNNNNNNNNNNNNNNNNNNNNNNNNNNNNNNNNNNNNNNNNNNNNNNNNNNNNNNNNNNNNNNNNNNNNNNNNNNNNNNNNNNNNNNNNNNNNNNNNNNNNNNNNNNNNNNNNNNNNNNNNNNNNNNNNNNNNNNNNNNNNNNNNNNNNNNNNNNNNNNNNNNNNNNNNNNNNNNNNNNNNNNNNNNNNNNNNNNNNNNNNNNNNNNNNNNNNNNNNNNNNNNNNNNNNNNNNNNNNNNNNNNNNNNNNNNNNNNNNNNNNNNNNNNNNNNNGGCGGCGTACATGGCGAGGAACGCCGGGAACAGCCACCGCTCCTCGGCGGCCAAGGNCGCCAGCAAATCCAT
>GRMZM2G138330_28 
NNNNNNNNNNNNNNNNNNNNNNNNNNNNNNNNNNNNNNNNNNNNNNNNNNNNNNNNNNNNNNNNNNNNNNNNNNNNNNNNNNNNNNNNNNNNNNNNNNNNNNNNNNNNNNNNNNNNNNNNNNNNNNNNNNNNNNNNNNNNNNNNNNNNNNNNNNNNNNNNNNNNNNNNNNNNNNNNNNNNNNNNNNNNNNNNNNNNNNNNNNNNNNNNNNNNNNNNNNNNNNNNNNNNNNNNNNNNNNNNNNNNNNNNNNNNNNNNNNNNNNNNNNNNNNNNNNNCGCCTACTTCACCATGGACCTGCTCCACTACCTCGCCTTCCTGCCCGGGGACGTGCTCTTCATCGCGNACCACCTGGCCACGCTCTTCGTCTTCCTCACCTNNNNNNNNNNNNNNNNNNNNNNNNNNNNNNNNNNNNNNNNNNNNNNNNNNNNNNNNNNNNNNNNNNNNNNNNNNNNNNNNNNNNNNNNNNNNNNNNNNNNNNNNNNNNNNNNNNNNNNNNNNNNNNNNNNNNNNNNNNNNNNCCTCTCGCCGCCCTTCTACGCGCTCTACACGCTCGTCAGGGGCGTCGCCGGCCCGCTCTTCCTCCTCAAGATGGCCGCCTTCTACCTGTCCGGCCAGGCCGTCGACGTCATTCCGTGGTGGGTGCGGATCTCCTGGATCCTCGTTGTCGGCACCGCCATTGCCGTCAGCAACCTGTGGATTTGGAACCTCTGGAAGGAGCTCGTCAGGGAATGGAAGCAAGCCCCTTCCAAGTCAAAGAAAGACACATAG
>GRMZM2G132084_9 
ATGTTGTCTGGGGAAGGGCAGTTTTACACATACATGGTTCTCATTTCAGAGACAACCACCCCTGAAATCAACTTGCGATGGTTTCTTGACACTGCTGGACTGAAGAAATCAAGTGCTTACTTGGTTAATGGAATTCTGATGTTTGTTGCATGGCTGGTGGCAAGGATATTTTTGTTCATGTATGTATTTTACCACATTTATTTGCATTACAGTCAGATAATGCAGATGCATGCCTTTGGGTACTACCTGACGTTTGTTGTGCCATCGGTGCTCTTTGTAATGAACACAATGTGGTTCATGAAGATCTTAAAAGGCGTGATGAAAACACTGGCAAAATGGTCATGA
>GRMZM2G444643_7 
TCAATCTTCATGGTCGTCTTCTCCTTCAGAATCAGATCGAACATCATCTCCAACATTTCTTGTCTTGATTTGTCTCACAAGCATCCGATATATTAAAACCCACCAATATATGTGGAGAACAAGTAGTGAAAATAGAAGGGAATTGAACACATAATAGTATATAGGACCATCAAAGTTGTGCTTCTTTTTGTCCAAAGTCAACAAGACCTCATAGCTTGTACTTCTCAGAATCCAGAACGGAAAATATGTGAGACGGAGAAGAACCCATGAAATAACAAAAAACAGAAACGAAACATTGGCAAGCCAATCACAATGGCTGTACTTGGACATCTTCCCTACTTCCAGGAAAACGTCACTTGCATCATGAATTGCCAATACTATAGAGCCAACTCTAGCAAATCTGAACACGTAAGATAGAACAATCAGAACAACAGTAGCAACATGATGTGACATTGACACTCCAAAGTCTGAACGCCTTGTTTCCCAAAACATAAGTGCAAATATGGAATATGTGTAGAATCCAGCAGCATACATATATACAGCCTTAAGTTTCAATTTTATCTTTTGGTCAGGCCAGACCTGTTCTCCTGGTCCTACCCAAAAATATCTGGTATTGGTGAACCAAGGCTCATTATATGTGACAGACAAAGATAAAAGCTCTCCAGACAGGAAATAAACACATTTCCAAGCTGATTCCTTGAATTTTCTTATCTTCTTCCTTGCCTCTTCTGTGTCATTATTAGCTCTCTGATGTCCCTGCCCATGTATAAGCCTCATTGCAACCCANNNNNNNNNNNNNNNNNNNNNNNNNNNNNNNNNNNNNNNNNNNNNNNNNNNNNNNNNNNNNNNNNNNNNNNNNNNNNNNNNNNNNNNNNNNNNNNNNNNNNNNNNNNNNNNNNNNNNNNNNNNNNNNNNNNNNNNNNNNNNNNNNNNNNNNNNNNNNNNNNNNNNNNNNNNNNNNNNNNNNNNNNNNNNNNNNNNNNNNNNNNNNNNNNNNNNNNNNNNNNNNNNNNNNNNNNNNNNNNNNNNNNNNNNNNNNNNNNNNNNNNNNNNNNNNNNNNNNNNNNNNNNNNNNNNNNNNNNNNNNNNNNNNNNNNNNNNNNNNNNNNNNNNNNNNNNNNNNNNNNNCACTTTCCCTGCGTCGACGAGCGTCGGTCGGNNNNNNNNNNNNNNNNNNNNNNGGGGCAGCAGGTTGGGGAGGAAGAACGTGGCGAAGGCCGGGAAGACGAACGGGACGTCCGACGACGGCGAAAACGATGGTGCGCGCATGATGTGAAACGTCCTCGTGGACGTGCAATAGCCACTGCGCGAGTCGGTGTCAGGGCTGGTGTCGAACGAATACGGGGAGGAGGCGCATGCTCCTACGCCCTCTGCCGAGAATGGGGTGGCGCGGAGGTGGAGGCATGAGGGGAGAGAGAAAAGAAGTAGAATGGCGAACGAGGTGGTGGCAACTGAGGTGAGGACCATCAT
>GRMZM2G132084_1 
ATGTTGTCTGGGGAAGGGCAGTTTTACACATACATGGTTCTCATTTCAGAGACAACCACCCCTGAAATCAACTTGCGATGGTTTCTTGACACTGCTGGACTGAAGAAATCAAGTGCTTACTTGGTTAATGGAATTCTGATGTTTGTTGCATGGCTGGTGGCAAGGATATTTTTGTTCATGTATGTATTTTACCACATTTATTTGCATTACAGTCAGATAATGCAGATGCATGCCTTTGGGTACTACCTGACGTTTGTTGTGCCATCGGTGCTCTTTGTAATGAACACAATGTGGTTCATGAAGATCTTAAAAGGCGTGATGAAAACACTGGCAAAATGGTCATGA
>GRMZM2G163426_23 
ATGGCGGCGCTCCTGGAGCTGTTCCTGGACTCCTCTCCCGCGCCGGTGGACTGGGAGGCAGAGGTCTACCCGGCGTACGGGGACTTCGCCGTACTCCCCTTACTCGTCGCCTTCTTCCCCGCCGTCCGGTTCCTCCTCGACCGACTCGTCTTCGAGGTTTTAGCACGAAAATTTATATTTGGAAAGGGACATGATAAGCTTGCTGAAACAGATGACAGTAGAAAGAAAATCAATAAATTTAAGGAATCAGCATGGAAGTTTGTTTATTTTCTTTCTGGCGAACTGCTTTCACTATCTGTAACATACAATGAGCCATGGTTTAAGAACACAAGATACTTTTGGATAGGCCCTGGTGACCAGATCTGGCCTGATCAGAAGATAAAACTGAAGCTCAAAGCTGTCTACATGTATGCTGCTGGATTTTACACATATTCAATTTTCGCTCTCCTGTTCTGGGAAACAAGACGTTCGGACTTTGGAGTATCAATGTCCCACCATATAGCAACTGTTGTTCTGATTGTTCTTTCCTACATTTTCCGATTCGCTCGTGTTGGCACTGTTGTTTTAGCCCTTCATGATGCAAGTGATATATTCCTAGAGATTGGGAAGATGGCCAAGTACAGTAGCTGCGAGTGGCTAGCAGTTATGGCATTTCTTCTTTTTGTGGCATCGTGGATACTTCTTCGGCTCGTTATGTTCCCTTTCTGGATCCTAAGAAGCACAAGCTATGAAGTGCTGCTGACCTTGGACAGGGAGAAGCATCGATTTTATGGCCCCATATACTACTATGTTTTCAACTGTCTTCTGTTCTCACTCCTAGTTCTTCACATATATTGGTGGGTACTGATATGGCGGATGCTAGTTAAACAGATTCAATCGAAAGGGCGTGTTGGTGATGATGTTCGATCCGATTCTGAAGGCGAAGATGAGCATGAAGATTAA
>GRMZM2G016184_14 
GGGACCTATTACATTCCGTTATTCGATAATATCCACCTCTGCGTTGGGGGTTTCTGTCGGCTACTTCATCACTGATCTTGCAATGATCTTCTGGCTGTATCCTTCCCTTGGTGGAATGGAATATGTCCTCCACCATACTGTTTCCCTGGTTGCAATAGCTTACACAATGTTGTCTGGGGAAGGGCAGTTTTACACATACATGGTTCTCATTTCAGAGACAACCACCCCTGAAATCAACTTGCGATGGTTTCTTGACACTGCTGGACTGAAGAAATCAAGTGCTTACTTGGTTAATGGAATTCTGATGTTTGTTGCATGGCTGGTGGCAAGGATATTTTTGTTCATGTATGTATTTTACCACATCTATTTGCATTACGGTCAGATAATGCAGATGCATGCCTTTGGGTACTACCTGACATTTGTTGTGCCATCAGTGCTCTTTGTAATGAACACAATGTGGTTCATGAAGATCTTAAAAGGTGTGATGAAAACACTGGCAAAATGGCCATGA
>GRMZM2G151521_23 
TTACTCGTCATCCTCAGAATCAGATCGAACATCATCTGTAACCTGTCCTTTATTATTCAATTGTCTCATTATCATCAAACATATGAGTTTCCACCAGTACATATGGAATACAAGCAATGTGAGAAGCATTGTATTGAAGATATAGTACAAAGCTGTAGGGAATTCATCCAGCTTCCTCCAGAATGTGATGGAATGATAGCTAGAGGCTTTGATTATCCAAAACGGGAAGTAAATCAAACGCAATAGAAGCCAGGAGATAGCGAAGAGACCGAAAAACAAGCTAGCCCCCAACTCCTTTTCTGTGTACTTGCACAATTTGGCAGTCTCAAGAAACACATCACTTGTATCATGAAGAGCAAGAACGATGGTCCCAATTCGAAAAAATCCTGTCAGATATGAAACTCCAATAAGAGTAGATGTTATTACATGATGAGACATCATTACAGCAAAATCTTTTCTGCGGGTTTCCCAAGCAACAAGAGCACCAATGCTGTAGATATAAAATCCACACTGGCACATATAGAAAAGCATCAACGAGGACACGATGGGTTGATTTGGCCAGCCATCAAAGTACTGCACCATATCCAACGACCATGGTTCTTGCTTTATTATCATGAGGACCCATGCTTGAACAGAAGCATAGTATGTAAGTTTCCAAATGGACTCCGAGAATTTGACAATCTTTGCTTGCCTGGCCTCATCACTCATCAACTTAGAAGCTTTAGTGTTGAAAAGGTAGACTGCCAATGGCTTGTAGACGAGGAGGTCGAGCAGGAAGCGGGCGCNNNNNNNNNNNNNNNNNNNNNNNNNNNNNNNNNNNNNNNNNNNNNNNNNNNNNNNNNNNNNNNN
>GRMZM2G083427_7 
NNNNNNNNNNNNNNNNNNNNNNNNNNNNNNNNNNNNNNNNNNNNNNNNNNNNNNNNNNNNNNNNNNNNNNNNNNNNNNNNNNNNNNNNNNNNNNNNCCATTAGCAGTCTACCTTTTCAACACCAAAGCTTCTAAGTTGATGAATAATGAGGCCAGGCAAGCAAAGATTGTCAAGTTCTCAGAGTCCATTTGGAAACTTACCTACTATGCTTCTGTTCAAGCATGGGTCCTCATGATAATAAAGCAGGAACCATGGTCATTGGATATGATGCAATACTTTGATGGCTGGCCGAACCAACCCATCGTGTCTTCATTGATGCTTTTCTATATGTGCCAGTGTGGATTTTATATCTATAGCATCGGTGCTCTTGTTGCTTGGGAAACCCGCAGAAAAGATTTTGCTGTAATGATGTCTCATCATGTAATAACATCTACTCTAATTGGAGTTTCATATCTGACTGGTCTTGTAGTTTTGGACTTATTGCTGTTGCCGTTGCAATGGCAGCTATCATTCCATCACATTCTTGAGGAAGCTGGATGA
>GRMZM2G075023_28 
TCAGCGACGAGCTTGTAAGTTATCAAGATATGACATATCACCCTTGCTGTCACAAAGGTAGTCCAGTTGAGTAACCATTCCAGCTTCACCATTGTTCTGTCGAAATCTCGAAATCCAACCATTCGCCTCACTTTCCTTACATGCAAAAATATGGAGTGCAGCGGAGACGGATGTGAGGGAGGAGTGGAGGAGCGATACGGCGGTGTTGACGAAGAGCGGGTCGCGTGAGACCGAGCCGCGGANNNNNNNNNNNNNNNNNNNNNNNNNNNNNNNNNNNNNNNNNNNNNNNNNNNNNNNNNNNNNNNNNNNNNNNNNNNNNNCGAACCCCACAGACACAGCCCAGAGCACTAGCGNCGCCGCGAAGAACGCGCTCGTGTCACNNNCGCCTGCGGCCCCTCCGGCACGGTGGGGCGGCAT
>AC210013_3 
CTATGTGTCTTTCTTTGACTTGGGAGGGGCCTGCTGCTTCCATTCCCTGACGAGCTCCTTCCAGAGGTTCCAAATCCACAGGTTGCTGACCGCAATGGCGGTGCCGACAACCAGGATCCAGGAGATCCGCACCCACCACGGGATGACGTCGACGGCCTGGCCGGACAGGTAGAAGGCGGCCANCTTGAGNAGGAAGANNNNNNNNNNNNNNNNNNNNNNNNNNNNNNNNNNNNNNNNNNNNNNNNNNNNNNNNNNNNNNNNNNNNNNNNNNNNNNNNNNNNNNNNNNNNNNNNNNNNNNNNNNNNNNNNNNNNNNNNNNNNNNNNNNNNNNNNNNNNNNNNNNNNNNNNNNNNNNNNNNNNNNNNNNNNNNNNNNNNNNNNNNNNNNNNNNNNNNNNNNNNNNNNNNNNNNNNNNNNNNNNNNNNNNNNNNNNNNNNNNNNNNNNNNNNNNNNNNNNNNNNNNNNNNNNNNNNNNNNNNNNNNNNNNNNNNNNNNNNNNNNNNNNNNNNNNNNNNNNNNNNNNNNNNNNNNNNNNNNNNNNNNNNNNNNNNNNNNNNNNNNNNNNNNNNNNNNNNNNNNNNNNNNNNNNNNNNNNNNNNNNNNNNNNNNNNNNNNNNNNNNNNNNNNNNNNNNNNNNNNNNNNNNNNNNNNNNNNNNNNNNNNNNNNNNNNNNNNNNNNNNNNNNNNNNNNNNNNNNNNNNNNNNNNNNNNNNNNNNNNNNNNNNNNNNNNNNNNNNNNNNNNNNNNNNNNNNNNNNNNNNNNNNNNNNNN
>GRMZM5G825226_3 
GGGGGGGGGAAAGGTGCATAAGGGGGAGAACTTTTCGCGGCAGAATCCAACCAGCCAGCGAGGAAAAAACAGGACAAGAAAAAACCTCCCGCACATTGCGACCAATCCGGCATGGAATCGATTCCCAGAAGGGTCACAGAGATCAAAAGAAAACAACGGCCGAAGCATCCCGTCGCGTCCGCGGTAAGCCAAAAAAAGCATCGACCAGACCAGCATCCCGACGCGGACCGCGGGGAGGAAGAACAGAAAGAACCGTAACCCCCTCTGCATTGCGTGCAGGACCGAGACGCGATCGATGGACGAAAACCCCAT
>GRMZM2G016184_22 
GGGACCTATTACATTCCGTTATTCGATAATATCCACCTCTGCGTTGGGGGTTTCTGTCGGCTACTTCATCACTGATCTTGCAATGATCTTCTGGCTGTATCCTTCCCTTGGTGGAATGGAATATGTCCTCCACCATACTGTTTCCCTGGTTGCAATAGCTTACACAATGTTGTCTGGGGAAGGGCAGTTTTACACATACATGGTTCTCATTTCAGAGACAACCACCCCTGAAATCAACTTGCGATGGTTTCTTGACACTGCTGGACTGAAGAAATCAAGTGCTTACTTGGTTAATGGAATTCTGATGTTTGTTGCATGGCTGGTGGCAAGGATATTTTTGTTCATGTATGTATTTTACCACATCTATTTGCATTACGGTCAGATAATGCAGATGCATGCCTTTGGGTACTACCTGACATTTGTTGTGCCATCAGTGCTCTTTGTAATGAACACAATGTGGTTCATGAAGATCTTAAAAGGTGTGATGAAAACACTGGCAAAATGGCCATGA
>GRMZM2G083427_4 
NNNNNNNNNNNNNNNNNNNNNNNNNNNNNNNNNNNNNNNNNNNNNNNNNNNNNNNNNNNNNNNNNNNNNNNNNNNNNNNNNNNNNNNNNNNNNNNNCCATTAGCAGTCTACCTTTTCAACACCAAAGCTTCTAAGTTGATGAATAATGAGGCCAGGCAAGCAAAGATTGTCAAGTTCTCAGAGTCCATTTGGAAACTTACCTACTATGCTTCTGTTCAAGCATGGGTCCTCATGATAATAAAGCAGGAACCATGGTCATTGGATATGATGCAATACTTTGATGGCTGGCCGAACCAACCCATCGTGTCTTCATTGATGCTTTTCTATATGTGCCAGTGTGGATTTTATATCTATAGCATCGGTGCTCTTGTTGCTTGGGAAACCCGCAGAAAAGATTTTGCTGTAATGATGTCTCATCATGTAATAACATCTACTCTAATTGGAGTTTCATATCTGACTGGTCTTGTAGTTTTGGACTTATTGCTGTTGCCGTTGCAATGGCAGCTATCATTCCATCACATTCTTGAGGAAGCTGGATGA
>GRMZM2G083427_8 
NNNNNNNNNNNNNNNNNNNNNNNNNNNNNNNNNNNNNNNNNNNNNNNNNNNNNNNNNNNNNNNNNNNNNNNNNNNNNNNNNNNNNNNNNNNNNNNNCCATTAGCAGTCTACCTTTTCAACACCAAAGCTTCTAAGTTGATGAATAATGAGGCCAGGCAAGCAAAGATTGTCAAGTTCTCAGAGTCCATTTGGAAACTTACCTACTATGCTTCTGTTCAAGCATGGGTCCTCATGATAATAAAGCAGGAACCATGGTCATTGGATATGATGCAATACTTTGATGGCTGGCCGAACCAACCCATCGTGTCTTCATTGATGCTTTTCTATATGTGCCAGTGTGGATTTTATATCTATAGCATCGGTGCTCTTGTTGCTTGGGAAACCCGCAGAAAAGATTTTGCTGTAATGATGTCTCATCATGTAATAACATCTACTCTAATTGGAGTTTCATATCTGACTGGTCTTGTAGTTTTGGACTTATTGCTGTTGCCGTTGCAATGGCAGCTATCATTCCATCACATTCTTGAGGAAGCTGGATGA
>GRMZM2G016551_15 
ATGTATGCTGCTGGATTTTACACATATTCAATTTTCGCTCTTCTGTTCTGGGAAACAAGGCGTTCGGACTTTGGAGTATCAATGTCCCACCATATAGCAACTGTTGTTCTGATTGTTCTTTCCTACATTTTCAGATTTGCTCGTGTTGGCTCTGTTGTTTTAGCCCTTCATGATGCAAGTGATATATTCCTAGAGATTGGGAAGATGGCCAAGTACAGTAGCTGCGAGTGGCTAGCAGTTGTGGCATTTCTTCTTTTCGTGGCATCGTGGATACTTCTCCGGCTTGTTATATTCCCTTTCTGGATCCTAAGAAGCACAAGCTATGAAGTACTGCTGACCCTGGACAAGGAGAAACATCAGTTTTATGGCCCCATATACTATTATGTTTTCAACTGTCTTCTGTTCTCACTCCTAGTTCTTCACATATATTGGTGGGTACTGATATGGCGGATGCTAGTTAAGCAGATTCAATCGAAAGGGCATGTTGGTGATGATGTTCGATCCGATTCTGAAGGCGAAGAGGAACATGAAGATTAA
>GRMZM2G315726_9 
ATGGCCTTCTCACCCCCGCTGATCGACTGGGAGGCGGAGAGCTACCCTGCCTACCCAGATTTCGCGGCCATTCCCCTTTTCGTCGTCTTCTTCCTCGTCGTCCGTTTCTTCCTCGACCGCTTCGTATTCGAGTGGTTAGCCAGGAAGCTGATTTTCAAGGAGGAGGATGAGAAGAAGCTTGGCCCTACTACATATGCAGGCAAGAGAAAGATCAGGAAATTTAAAGAATCAGCTTGGAAATGCATGTATTTTCTTTCTGGGGAGCTATTGGCATTGTCTGTGACGTACAACGAGCCATGGTTCACAACCACAAGAAATTTCTGGGTTGGACCAGGCGATCAGATCTGGCCAGATCAAAAAATTAAATTGAAACTCAAGACAGTCTATATGTATGTTGCTGGCTTTTACACATACTCGATATTTGCCCTTTTGTTTTGGGAAATAAGGCGCTCAGACTTCGGTATTTCAATGACTCATCATGTAGCAACCGTCTGTCTGATAGCACTGTCTTACATATTCAGATTTGCTCGGGTGGGTTCAGTTGTCCTTGCCATTCATGATGCTACTGATGTGTTCCTGGAGCTTGGAAAAATTTCCAAGTATAGTGGCCATGAGTTGTTTGCAGATGTTTCATTTCTTGTTTTCGTCAGTTCTTGGGTACTCCTCCGCCTTATATATTATCCGTTCTGGATTCTCTGGAGCACGAGCTATGAAGTTGTTCTGACTCTAGACAAGGAAAAGCATAAAGTTGACGGGCCAATATACTACTATGTATTCAACAGTCTTCTCTTCTCTCTACTTGTTCTACACATATATTGGTGGGTTTTAATGTATCGGATGCTTGTGAAGCAAATACAGTCTAGAGGACACGTTGGCGATGATATACGATCTGATTCTGAAGGTGAAGAGGAACATGAGGATTGA
>GRMZM2G315726_1 
NNNNNNNNNNNNNNNNNNNNNNNNNNNNNNNNNGCGGAGAGCTACCCTGCCTACCCAGATTTCGCGGCCATTCCCCTTTTCGTCGTCTTCTTCCTCGTCGTCCGTTTCTTCCTCGACCGCTTCGTATTCGAGTGGTTAGCCAGGAAGCTGATTTTCAAGGAGGAGGATGAGAAGAAGCTTGGCCCTACTACATATGCAGGCAAGAGAAAGATCAGGAAATTTAAAGAATCAGCTTGGAAATGCATGTATTTTCTTTCTGGGGAGCTATTGGCATTGTCTGTGACGTACAACGAGCCATGGTTCACAACCACAAGAAATTTCTGGGTTGGACCAGGCGATCAGATCTGGCCAGATCAAAAAATTAAATTGAAACTCAAGACAGTCTATATGTATGTTGCTGGCTTTTACACATACTCGATATTTGCCCTTTTGTTTTGGGAAATAAGGCGCTCAGACTTCGGTATTTCAATGACTCATCATGTAGCAACCGTCTGTCTGATAGCACTGTCTTACATATTCAGATTTGCTCGGGTGGGTTCAGTTGTCCTTGCCATTCATGATGCTACTGATGTGTTCCTGGAGCTTGGAAAAATTTCCAAGTATAGTGGCCATGAGTTGTTTGCAGATGTTTCATTTCTTGTTTTCGTCAGTTCTTGGGTACTCCTCCGCCTTATATATTATCCGTTCTGGATTCTCTGGAGCACGAGCTATGAAGTTGTTCTGACTCTAGACAAGGAAAAGCATAAAGTTGACGGGCCAATATACTACTATGTATTCAACAGTCTTCTCTTCTCTCTACTTGTTCTACACATATATTGGTGGGTTTTAATGTATCGGATGCTTGTGAAGCAAATACAGTCTAGAGGGCACGTTGGCGATGATATACGATCTGATTCTGAAGGTGAAGAGGAACATGAGGATTGA
>GRMZM2G077279_27 
TCAATCCTGATGGTTCTGCTTATTTCTTTCTCGTGTGAATGCTTTAAGTAGATCGAGCCCAAGAAATATGTTAAGCAGATTCATTCCTGCCATACCAAGTAGAGCTAGCGGAAGCTCAATGCCCTTCCCAAATTTGTGGGCATCAGAGATGAGCTTGTAAGTAATCAAGATATGGCATATCACCCTTGCTGTTACAAAGGTAGTCCAGTTGAGTACCCATTCCAGCTTCACCACTGTTCTGTCAAAATCCCGAAATCCAACCATTCGCCTGACTTTCCTTACATGTAAAAATATGGAGTGCAGCTCACATACAAGGGAGAGATTTAGGTAGTTGATTGTGACATTCCTATACAGAGCTAGTGTAAAGCAAATGAGTAGGATCAAGTGATGCACGAGAATTCCAGGAAGCCATCCACTGTATAGCCGGTATCGGAGCATGTCCAGTTGGTCATATGCAAAGTAGCCACAAGAAAAGCACAGAGCAGAATATGCTCCAATCCAACTGCCACCAAATAGTTCTTCATGCTCAAACAT
>GRMZM2G444643_4 
TCAATCTTCATGGTCGTCTTCTCCTTCAGAATCAGATCGAACATCATCTCCAACATTTCTTGTCTTGATTTGTCTCACAAGCATCCGATATATTAAAACCCACCAATATATGTGGAGAACAAGTAGTGAAAATAGAAGGGAATTGAACACATAATAGTATATAGGACCATCAAAGTTGTGCTTCTTTTTGTCCAAAGTCAACAAGACCTCATAGCTTGTACTTCTCAGAATCCAGAACGGAAAATATGTGAGACGGAGAAGAACCCATGAAATAACAAAAAACAGAAACGAAACATTGGCAAGCCAATCACAATGGCTGTACTTGGACATCTTCCCTACTTCCAGGAAAACGTCACTTGCATCATGAATTGCCAATACTATAGAGCCAACTCTAGCAAATCTGAACACGTAAGATAGAACAATCAGAACAACAGTAGCAACATGATGTGACATTGACACTCCAAAGTCTGAACGCCTTGTTTCCCAAAACATAAGTGCAAATATGGAATATGTGTAGAATCCAGCAGCATACATATATACAGCCTTAAGTTTCAATTTTATCTTTTGGTCAGGCCAGACCTGTTCTCCTGGTCCTACCCAAAAATATCTGGTATTGGTGAACCAAGGCTCATTATATGTGACAGACAAAGATAAAAGCTCTCCAGACAGGAAATAAACACATTTCCAAGCTGATTCCTTGAATTTTCTTATCTTCTTCCTTGCCTCTTCTGTGTCATTATTAGCTCTCTGATGTCCCTGCCCATGTATAAGCCTCATTGCAACCCANNNNNNNNNNNNNNNNNNNNNNNNNNNNNNNNNNNNNNNNNNNNNNNNNNNNNNNNNNNNNNNNNNNNNNNNNNNNNNNNNNNNNNNNNNNNNNNNNNNNNNNNNNNNNNNNNNNNNNNNNNNNNNNNNNNNNNNNNNNNNNNNNNNNNNNNNNNNNNNNNNNNNNNNNNNNNNNNNNNNNNNNNNNNNNNNNNNNNNNNNNNNNNNNNNNNNNNNNNNNNNNNNNNNNNNNNNNNNNNNNNNNNNNNNNNNNNNNNNNNNNNNNNNNNNNNNNNNNNNNNNNNNNNNNNNNNNNNNNNNNNNNNNNNNNNNNNNNNNNNNNNNNNNNNNNNNNNNNNNNNNNNNNNNNNCCGCGTCGACGAGCGTCGGTCGGCTCGCAGTTGCGACCGTGGGTGGGGGCAGCAGGTTGGGGAGGAAGAACGTGGCGAAGGCCGGGAAGACGAACGGGACGTCCGACGACGGCGAAAACGATGGTGCGCGCATGATGTGAAACGTCCTCGTGGACGTGCAATAGCCACTGCGCGAGTCGGTGTCGGGGCTGGTGTCGAACGAATACGGGGAGGAGGCGCATGCTCCTACGCCCTCTGCCGAGAATGGGGTGGCGCGGAGGTGGAGGCATGAGGGGAGAGAGAAAAGAAGTAGAATGGCGAACGAGGTGGTGGCAACTGAGGTGAGGACCATCAT
>GRMZM2G444643_8 
TCAATCTTCATGGTCGTCTTCTCCTTCGGAATCAGATCGAACATCATCTCCAACATTTCTTGTCTTGATTTGTCTCACAAGCATCCGGTATATTAAAACCCACCAATATATGTGGAGAACAAGTAGTGAAAATAGAAGGGAATTGAACACATAATAGTATATAGGACCATCAAAATTGTGCTTCTTTTTGTCCAAAGTCAACAAGACCTCATAGCTTGTACTTCTCAGAATCCAGAACGGAAAATATGTGAGGCGGAGAAGAACCCATGAAATAACAAAAAACAGAAACGAAACATTGGCAAGCCAATCACAATGGCTGTACTTGGACATCTTCCCTACTTCCAGGAAAACGTCACTTGCATCATGAATTGCCAATACTATAGAGCCAACTCTAGCAAATCTGAACACATAAGATAGAACAATCAGAACAACAGTAGCAACATGATGTGACATTGACACTCCAAAGTCTGAACGCCTTGTTTCCCAAAACATAAGTGCAAATATGGAATATGTGTAGAATCCAGCAGCATACATATATACAGCCTTAAGTTTCAATTTTATCTTTTGGTCAGGCCAGACCTGTTCTCCTGGTCCTACCCAAAAATATCTGGTATTGGTGAACCAAGGCTCATTATATGTGACAGACAAAGATAAAAGCTCTCCAGACAGGAAATAAACACATTTCCAAGCTGATTCCTTGAATTTTCTTATCTTCTTCCTTGCCTCTTCTGTTTCATTATTAGCTCTCTGATGTCCCTGCCCATGTATAAGCCTCATTGCAACCCANNNNNNNNNNNNNNNNNNNNNNNNNNNNNNNNNNNNNNNNNNNNNNNNNNNNNNNNNNNNNNNNNNNNNNNNNNNNNNNNNNNNNNNNNNNNNNNNNNNNNNNNNNNNNNNNNNNNNNNNNNNNNNNNNNNNNNNNNNNNNNNNNNNNNNNNNNNNNNNNNNNNNNNNNNNNNNNNNNNNNNNNNNNNNNNNNNNNNNNNNNNNNNNNNNNNNNNNNNNNNNNNNNNNNNNNNNNNNNNNNNNNNNNNNNNNNNNNNNNNNNNNNNNNNNNNNNNNNNNNNNNNNNNNNNNNNNNNNNNNNNNNNNNNNNNNNNNNNNNNNNNNNNNNNNNNNNNNNNNNNNNNNNNNNNNNNNNNNNNNNNNNNNNNNNNNNNNNNNNNNTGCGACCGTGGGTGGGGGCAGCAGGTTGGGGAGGAAGAACGTGGCGAAGGCCGGGAAGACGAACGGGACGTCCGACGACGGCGAAAACGATGGTGCGCGCATGATGTGAAACGTCCTCGTGGACGTGCAATAGCCACTGCGCGAGTCGGTGTCAGGGCTGGTGTCGAACGAATACGGGGAGGAGGCGCATGCTCCTACGCCCTCTGCCGAGAATGGGGTGGCGCGGAGGTGGAGGCATGAGGGGAGAGAGAAAAGAAGTAGAATGGCGAACGAGGTGGTGGCAACTGAGGTGAGGACCATCAT
>AC210013_31
CTATGTGTCTTTCTTTGACTTGGGAGGGGCCTGCTGCTTCCATTCCCTGACGAGCTCCTTCCAGAGGTTCCAAATCCACAGGTTGCTAACCGCAATGGCGGTGCCGACAACCAGGATCCAGGAGATCCGCACCCACCACGGGATGACGTCGACGGCCTGGCCGGACAGGTAGAAGGCGGCCATCTTGAGGAGGAAGAGCGGGCCGGCGACGCCCCTGACGAGCGTGTAGAGCGCGTAGAAGGGCGGCGAGAGGGCGCCGTAGACGCGGGCGGCGGCGGGGGACTGGTCCCGCCAGATCCCGGCGAGCGTCCAGACGTTCTGCAGCAGGCTGGTGACCTCAGCGAGGACAAGGAGGACGAGGAGCGCGTAGGCGCCGTGGCGGACGAGGTAGCGGCAGGTCAGGAAGACGAAGAGCGTGGCGAGGTGGTGCGCGATGAAGAGCACGTCGCCCGGCAGAAAGGCGATGTAGTGGAGCAGGTCCATGGTGAAGTAGGCGACGCTGTAGTCGAGGACGTGGTCCTGGAGGCGCGCGTTGGGCGCGGCGAAGGAGCGGGACTCCGCGGGAAGCGCGAGGATGGCCCCCGCGGCGGCCAGCGCGGCGGGGGTGCCGTGGAAGAGCGAGATGAGGCAGNTGGNGNCNNNNNNNNNNNNCCNCGGNGNCCACCGCCNNNNNNNNNNNNNNNNNNNNNNNNNGTAGATGGCGACGTNCATGGCGAGGAACGCCGGGAACAGCCACCGCTCCTCGGCGGCCAAGGACGCCAGCAAATCCAT
>AC210013_32
NNNNNNNTNTTTCTTTGNCTTNGNAGNNGTNTNCTNCTTCCATTCCCTNACGAGCTCNTTCCAGAGGTTCCAAATCCACAGGTTGCTGACCNNNNNNNNNNNNNNNNNNNNNNNNNNNNNNNNNNNNNNNNNNNNNNNNNNNNNNNNNNNNNNNNNNNNNNNNNNNNNNNNNNNNNNNNNNNNNNNNNNNNNNNNNNNNNNNNNNNNNNNNNNNNNNNNNNNNNNNNNNNNNNNNNNNNNNNNNNNNNNNNNNGCGCCGTAGACGCGGGCGGCGGCGGGGGACTGGTCCCGCCAGATCCCGGCGAGTGTCNAGACGTTNTGCNGCAGGCTGNNGNCCNNNNNNNNNNNNNNNNNNNNNNGGAGNGCGTAGGCGCCGTNGCNGACGAGGTAGCGGCAGGTCAGGAAGACGAAGAGCGTNGCGAGGTGGTGCGCGATGAAGAGGNCNNCGCCNGGNNGGAAGGCGAGGTNGNGGAGCNGNNNNNNNNNNNNNNNNNNNNNNNNNNNNNNNNNNNNNNNNNNNNNNNNNNNNNNNNNNNNNNNNNNNNNNNNNNNNNNNNNNNNNNNNNNNNNNNNNNNNNNNNNNNNNNNNNNNNNNNNNNNNNNNNNNNNNNNNNNNNNNNNNNNNNNNNNNNNNNNNNNNNNNNNNNNNNNNNNNNNNNNNNNNNNNNNNNNNNNNNNNNNNNNNNNNNNNNNNNNNNNNNNNNNNNNNNNNNNNNNNNNNNNNNNNNNNNNNNNNNNNNNNNNNNNNNNNNNNNNNNNNNNNNNNNNNNN
>AC210013_33
CTATGTGTCTTTCTTTGACTTGGGAGGGGCCTGCTGCTTCCATTCCCTGACGAGCTCCTTCCAGAGGTTCCAAATCCACAGGTTGCTGACCGCAATGGCGGTGCCGACAACCAGGANCCAGGAGATCCGCACCCACCACNNNATGACGTCNACGGCCTGGCCGGAAAGGTAGAAGGCGGCCATCTTGAGGAGGAAGAGCGGGCCGGCGACGCCCCTGACGAGCGTGTAGAGCGCGTAGAAGGGCGGCGAGAGGGCGCCGTAGACGCGGGCGGCGGCGGGGGACTGGTCCCGCCAGATCCCGGCGAGCGTCCAGACGTTCTGCAGCAGGCTGGTGACCTCAGCGAGGACAAGGAGGACGAGGAGCGCGTAGGCGCCGTGGCGGACGAGGTAGCGGCAGGTCAGGAAGACGAAGAGCGTGGCGAGGTGGTGCGCGATGAAGAGGACGTCGCCCGGCAGGAAGGCGAGGTAGTGGAGCAGGTCCATGGTGAAGTAGGCGACGCTGTAGTCGAGGACGTGGTCCTGGAGGCGCGCGTTGGGCGCGGCGAAGGAGCGGGACCCCGCGGGAAGCGCGAGGATGGCCCCCGCGGCGGCCAGCGCGGCGGGGGTGCCGTGGAAGAGCGAGATGAGGCAGCTGNCGCCNNNGAGCCTCTGCCGCGGCGNCCACCGCCGGAACACGACGAGCTGGCCGGCGCAGTAGATGGCGGCGTACATGGCGAGGAACGCCGGGAACAGCCACCGCTCCTCGGCGGCCAAGGNCGCCAGCAAATCCAT
>AC210013_34
CTATGTGTCTTTCTTTGACTTGGGAGGGGCCTGCTGCTTCCATTCCCTGACGAGCTCCGTCCAGAGGTTCCAAATCCACAGGTTGCTGACCGCAATGGCAGTGCCGACAACCAGGATCTAGGANATCCGCACCCACCACGGGATGACGTCGACGGCNTGGCCNGANNGGNAGAAGGCGGCNNTCTTGAGGAGGAAGAGCGGGCCGGCGACGCCCCTGACGAGCGTGTAGAGCGCGTAGAAGGGCGGCGAGAGGGCGCCGTAGACGCGGGCGGCGGCGGGGGACTGGTCCCGCCAGATCCCGGCGAGCGTCCAGACGTTCTGCAGTAGGCTGGTGANCTCGGCGAGGANGAGNNNNNNNNNNNNNNNNNAGGCGCCGTGGCGGACGAGNTAGCGGCAGGTCAGGAAGACGAAGAGCGTGGCGAGGTGGTGCGCGATGAAGAGGACGTCGCCCGGCAGGAAGGCGAGGTAGTGGAGCAGGTCCATGGTGAAGTAGGCGACGCTGTAGTCGAGGACGNGNNNCNNNNNNNNNNNNNNNNNNNNNGNNAAGGAGCGGGACTCCGCGGGAAGCGCGAGGNNNNNNNNNNNNNNNNNNNNNNNNNNNNNNNNNNNNNNNNNNNNNNNNNNNNNNNNNNNNNNNNNNNNNNNNNNNNNNNNNNNNNNNNNNNNNNNNNNNNNNNCNAGCTGGCCGGCGCAGTAGATGGCGGCGTNCATNGCNNGGAACGCCGGGAACNNCCACNNNNNNNNNNNNNNNNNNNNNNNNNNNAAATCCAT
>AC210013_35
CTATGTGTCTTTCTTTGACTTGGGAGGGGCCTGCTGCTTCCATTCCCTGACGAGCTCCTTCCAGAGGTTCCAAATCCACAGGTTGCTGACCGCAATGGCGGTGCCGACAACCAGGATCCAGGAGATCCGCACCCACCACGGGATGACGTCGACGGCCTGGCCGGACAGGTAGAAGGCGGCCATCTTGAGGAGGAAGAGCGGGCCGGCGACGCCCCTGACGAGCGTGTAGAGCGCGTAGAAGGGCGGCGAGAGGGCGCCGTAGACGCGGGCGGCGGCGGGGGACTGGTCCCGNCAGATCCCGGCGAGCGTCCAGACGTTCTGCAGCAGGCNGGTGACCTCGGCGAGGACGAGGAGGACGAGGAGCGCGTAGGCGCCGTGGNGGACGAGGTAGCGGCAGGTCAGGAAGNCGNAGAGCGTGNNGNNGTGGTNCGNGATGANNAGNNCGNCGCCCGGCAGGAAGGCGATGTAGTGGAGCAGGTCCATGGTGAAGTAGGCGACGCTGTAGTCGANGACGTGGTCCTGGAGGCGCGCGTTNNNNNNNNNNNNNNNNNNNNNNNNNNNGGGAAGCGCGAGGATGGCCCCNNNNNNNNNNNNNNNNNNNNNNNNNNNNNNNNAGAGCGAGATGAGGCAGCNGGCGCCNNNNNNNNNNNNNNNNNNNNNNNNNNNNNNNNNCACGACGAGCTGGCCGGCGCAGTAGATGGCGGCGTACATGGCGAGGAACGCCGGGAACAGCCACCGCTCCTCGGCGGCCAAGGACGCCAGCANNNCCAT
>AC210013_36
CTATGTGTCTTTCTTTGACTTGGGAGGGGCCTGCTGCTTCCATTCCCTGACGAGCTCCTTCCAGAGGTTCCAAATCCACAGGTTGCTGACCGCAATGGCGGTGCCGACAACCAGGATCCAGGAGATCCGCACCCACCACGGAATGACGTCGACGGCCTGGCCGGACAGGTAGAAGGCGGCCATCTTGAGGAGGAAGAGCGGGCCGGCGACGCCCCTGACGAGCGTGTAGAGCGCGTAGAAGGGCGGCGAGAGGGCGCCGTAGACGCGGGCGGCGGCGGGGGACTGGTCCCGCCAGATCCCGGCGAGCGTCCAGACGTTCTGCAGCAGGCTGGTGACCTCAGCGAGGACAAGGAGGACGAGGAGCGCGTAGGCGCCGTGGCGGACGAGGTAGCGGCAGGTCAGGAAGACGAAGAGCGTGGCGAGGTGGTGCGCGATGAAGAGGACGTCGCCCGGCAGGAAGGCGAGGTAGTGGAGCAGGTCCATGGTGAAGTAGGCGACGCTGTAGTCGAGGACGTGGTCCTGGAGGCGCGCGTTGGGCGCGGCGAAGGAGCGGGACTCCGCGGGAAGCGCGAGGATGGCCCCCGCGGCGGCCAGCGCGGCGGGGGTGCCGTGGAAGAGCGAGATGAGGCAGCTGGCGCCGTCGAGCCTCTGCCGCGGNNNCCACCGCCGGAACACGACGAGCTGGCCGGCGCAGTAGATGGCGGCGTACATGGCGAGGAAGGCCGGGAACAGCCACCGATCCTCGGCGGCCAAGGACGCCAGCAGATCCAT
>AC210013_37
CTATGTGTCTTTCTTTGACTTGGGAGGGGCCTGCTGCTTCCATTCCCTGACGAGCTCCTTCCAGAGGTTCCAAATCCACAGGTTGCTGACCGCAATGGCGGTGCCGACAACCAGGATCCAGGAGATCCGCACCCACCACGGGATGACGTCGACGGCCTGGCCGGACAGGTAGAAGGCAGCCATCTTGAGGAGGAAGAGCGGGCCGGCGNNNNNNNNNNNNNNNNNNNNNNNNNNNNNNNNNNNNNNNNNNNNNNNNNNGTAGNCGCGGGNGGCGGCGGGGGACTGGTCCCGCCAGATCCCGGCGAGCGTCCAGACGTTCTGCAGCAGGCTGGTGACCTCGGCGAGGACGAGGAGGACGAGGAGCGCGTAGGCGCCGTGGCGGACGAGGNAGCGGCAGGTCAGGAAGACGAAGAGCGTGGCGAGGTGGTGCGCGATGAAGAGCACGTCGCCCGGCAGAAAGGCGATGTAGTGGAGCAGGTCCATGGTGAAGTAGGCGACGCTGTAGTCGAGGACGTGGTCCTGGAGGCGCGCGTTGGGCGCGGCGAAGGAGCGGGACCCCGCGGGAAGCGCGAGGATGGCCCCCGCGGCNNNNNNNNNNNNNNNNNNNNNNNNNNNNNNNNNNNNNNNNNNNNNNNNNNNNNNNNNNNNNNNNNNNNNNNNNNNNNNNNNNNNNNNGACGAGCTGGCCGGCGCAGTAGATGGCGGCGTACATGGCGAGGAACGCCGGGAACAGCCACCGCTCCTCGGCGGCCANGNNNGCCAGCNNNNNNNN
>AC210013_38
CTATGTGTCTTTCTTTGACTTGGGNGGNGCCTGCNGCTTCCATTNCCTGACGAGCTCCTNCCAGAGGTTCCAAATCCACAGGTTGCTGACCGCAATGGCGGTGCCGACAACCAGGATCCAGGAGATCCGCACCCACCACGGGATGACGTCGACGGCCTGGCCGGACAGGTAGAAGGCGGCCATNTTGAGGAGGNAGAGTNGGCCGNCNACGCNCCTGACGANCGTGTAGAGCGNNNNGAAGGGCGGCNANANGGCGCCGNNGNNNNNGGCGGNGACGGNGGNCTGGNCCCGNCAGATCCCGGCGAGCGTNNNNNNNNNNNNNNNNNNNNNNNNGACCTCGGCGAGGACGNGGAGGNCGAGGNGCGCNTAGGCGCCGTGGCGGACGAGGTANCGGCAGGTNAGGAAGACGAAGAGCGTGGNGAGGTGGTGCGCGATGAAGAGCACGTCGCCCGGCAGAAAGGCGATGTAGTGGAGCAGGTCCATGGTGAAGTAGGCGACGCTGTAGTCGAGGACGTGGTCNNNNNNNNNNNNNNNNNNNNNNNNNNNNNNNNNNNNNNNNNNNNNNNNNNNNNNNNNNNNNNNNNNNNNNNNNNNNNNNNNNGGGGTGCCGTGGNNNNNNNNNNNNNNNNNNNNNNNNNNNNNNNNNNNNNNNNNNNNNNNNNNNNNNNNNNNNNNNNNNNNNNNNNCGGCGCAGTAGATGGCGGCGTACATGGCGAGGAACGCCGGGAACAGCCACCGCTCCTCGGCGGCCAAGGACGCCAGCNNNNNNNN
>AC210013_39
CTATGTGTCTTTCTTTGACTTGGGAGGGGCCTGCTGCTTCCATTCCCTGACGAGCTCCTTCCAGAGGTTCCAAATCCACAGGTTGCTGACCGCAATGGCGGTGCCGACAACCAGGATCCAGGAGATCCGCACCCACCACGGGATGACGTCGACGGCCTGGCCGGACAGGTAGAAGGCGGCCATCTTGAGGAGGAAGAGCGGGCCGGCGACGCCCCTGACGAGCGTGTAGAGCGCGTAGAAGGGCGGCGAGAGGGCGCCGTAGACGCGGGCGGCGGCGGGGGACTGGTCCCGCCAGATCCCGNCGAGCGTCCAGACGTTCTGCAGCAGGCTGGTGACCTCGGCGAGGACGAGGAGGACGAGGAGCGCGTAGGCGCCGTGGCGGACGAGGTAGCGGCAGGTCAGGAAGACGAAGAGCGTGGCGAGGTGGTGCGCGATGAAGAGGNNNNNNNNNNNNNNNNNNNNNNNNNNNNNNNNNNNNNNNNNNNNNNNNNNNNNNNNNNNNNNNNNNNNNNNNNNNNNNNNNNNNNNNNCGTTGGGCGCGGNGAAGGAGCGGGACCCCGCGGGAAGCGNGAGGNTGGCCCCCNNGGCGGCCAGNGCGGNGGGGGTGCCGTGGAAGAGCGAGATGAGGCAGCTGGCGCCGTCGAGCCTCTGCCGCGGCGCCCACCGCNNNNNCACGACGNNNNNNNNGGCGCAGTAGATGGCGGCGTACATGGCGAGGAACGCCGGGAACAGCCACCGCTCCTCGGCGGCCAAGGACGCCAGCAAATCCAT
>AC210013_40
CTATGTGTCTTTCTTTGACTTGGGAGGGGCCTGCTGCTTCCATTCCCTGACGAGCTCCTTCCAGAGGTTCCAAATCCACAGGTTGCTGACCGCAATGGCGGTGCCGACAACCAGGATCCAGGAGATCCGCACCCACCACGGGATGACGTCGACGGCCTGGCCGGACAGGTAGAAGGCGGCCATCTTGAGGAGGAAGAGCGGGCCGGCGACGCCCCTGACGAGCGTGTAGAGCGCGTAGAAGGGCGGCGAGAGGGCGCCGTAGACGCGGGCGGCGGCGGGGGACTGGTCCCGCCAGATCCCGGCGAGTGTCCAGACGTTCTGCAGCAGGCTGGTGNCCNCGGCGAGGACGAGGAGGACGAGGAGCGCGTAGGCGCCGTGGCGGACGAGGTAGCGGCAGGTCAGGAAGACGAAGAGCGTGGCGANNNGGTGCGCGATGAAGAGGACGTCGCCCGGCAGGAAGGCGAGGTAGTGGAGCAGGTCCATGGTGAAGTAGGCGACGCTGTAGTCGAGGACGTGGTCCTGGAGGCGCGCGTTGGGCGCGGCGAAGGAGCGGGACCCCGCGGGAAGCGCGAGGATGGCCCCCGCGGCGGCCAGCGCGGCGGGGGTGCCGTGGAAGAGCGAGATGAGGCAGNNNNNNNNNNNGAGCCTCTGCCGCGGCGCCCACCGCCGGAACACGACGAGCTGGCCGGCGCAGTAGATGGCGGCGTACATGGCGAGGAACGCCGGGAACAGCCACCGCTCCTCGGCGGCCAAGGACGCCAGCAGATCCAT
>AC210013_41
CTATGTGTCTTTCTTTGACTTGGGAGGGGCCTGCTGCTTCCATTCCCTGACGAGCTCCTTCCAGAGGTTCCAAATCCACAGGTTGCTGACCGCAATGGCGGTGCCGACAACCAGGATCCAGGAGATCCGCACCCACCACGGGATGACGTCGACGGCCTGGCCGGACAGGTAGAAGGCGGCCATCTTGAGGAGGAAGAGCGGGCCGGCGACGCCCCTGACGAGCGTGTAGAGCGCGTAGAAGGGCGGCGAGAGGGCGCCGTAGACGCGGGCGGCGGCGGGGGACTGGTCCCGCCAGATCCCGGCGAGCGTCCAGACGTTCTGCAGCAGGCTGGTGACCTCGGCGAGGACGAGGAGGACGAGGAGCGCGTAGGCGCCGTGGCGGACGAGGTAGCGGCAGGTCAGGAAGACGAAGAGCGTGGCGAGGTGGTGCGCGATGAAGAGGACGTCGCCCGGCAGGAAGGCGAGGTAGTGGAGCAGGTCCATGGTGAAGTAGGCGACGCTGTAGTCGAGGACGTGGTCCTGGAGGCGCGCGTTGGAAGCGGCGAAGGAGCGGGACTCCGCGGGAAGCGCGAGGATGGCCCCCGCGGCGGCCAGCGCGGCGGGGGTGCCGTGGAAGAGCGAGATGAGGCAGCTGGCGCCGTCGAGCCTCTGCCGCGGCGCCCACCGCCGGAACACGACGAGCTGGCCGGCGCAGTAGATGGCGGCGTACATGGCGAGGAACGCCGGGAACAGCCACCGCTCCTCGGCGGCCAAGGACGCCAGCAAATCCAT
>AC210013_42
CTATGTGTCTTTCTTTGACTTGGGAGGGGCCTGCTGCTTCCATTCCCTGACGAGCTCCTTCCAGAGGTTCCAAATCCACAGGTTGCTGACCGCAATGGCGGTGCCGACAACCAGGATCCAGGAGATCCGCACCCACCACGGGATGACGTCGACGGCCTGGCCGGAAAGGTAGAAGGCGGCCATCTTGAGGAGGAAGAGCGGGCCGGCGACGCCCCTGACGAGCGTGTAGAGCGCGTAGAAGGGCGGCGAGAGGGCGCCGTAGACGCGGGCGGCGGCGGGGGACTGGTCCCGCCAGATCCCGGCGAGCGTCCAGACGTTCTGCAGCAGGCTGGTGACCTCGGCGAGGACAAGGAGGACGAGGAGCGCGTAGGCGCCGTGGCGGACGAGGTAGCGGCAGGTCAGGAAGACGAAGAGCGTGGCGAGGTGGTGCGCGATGAAGAGGACGTCGCCCGGCAGGAAGGCGAGGTAGTGGAGCAGGTCCATGGTGAAGTAGGCGACGCTGTAGTCGAGGACGTGGTCCTGGAGGCGCGCGTTGGGCGCGGCGAAGGAGCGGGACTCCGCGGGAAGCGCGAGGATGGCCCCCGCGGCGGCCAGCGCGGCGGGGGTGCCGTGGAAGAGCGAGATGAGGCAGCTGGCGCCGTCGAGCCTCTGCCGCGGCGCCCACCGCCGGAACACGACGAGCTGGCCGGCGCAGTAGATGGCGGCGTACATGGCGAGGAACGCCGGGAACAGCCACCGCTCCTCGGCGGCCAAGGACGCCAGCAAATCCAT
>AC210013_43
CTATGTGTCTTTCTTTGACTTGGGAGGGGCCTGCTGCTTCCATTCCCTGACGAGCTCCTTCCAGAGGTTCCAAATCCACAGGTTGCTGACCGCAATGGCGGTGCCGACAACCAGGATCCAGGAGATCCGCACCCACCACGGGATGACGTCGACGGCCTGGCCGGACAGGTAGAAGGCGGCCATCTTGAGGAGGAAGAGCGGGCCGGCGACGCCCCTGACGAGCGTGTAGAGCGCGTAGAAGGGCGGCGAGAGGGCGCCGTAGACGCGGGCGGCGGCGGGGGACTGGTCCCGCCAGATCCCGGCGAGCGTCCAGACGTTCTGCAGCAGGCTGGTGACCTCAGCGAGGACAAGGAGGACGAGGAGCGCGTAGGCGCCGTGGCGGACGAGGTAGCGGCAGGTCAGGAAGACGAAGAGCGTGGCGAGGTGGTGCGCGATGAAGAGGACGTCGCCCGGCAGGAAGGCGAGGTAGTGGAGCAGGTCCATGGTGAAGTAGGCGACGCTGTAGTCGAGGACGTGGTCCTGGAGGCGCGCGTTGGGCGCGGCGAAGGAGCGGGACTCCGCGGGAAGCGCGAGGATGGCCCCCGCGGCGGCCAGCGCGGCGGGGGTGCCGTGGAAGAGCGAGATGAGGCAGNNGNNNNNNNNNNNNNNNNNNNNNNNNNNNNNNNNNNNNNACACGACGAGCTGGCCGGCGCAGTAGATGGCGGCGTACATGGCGAGGAACGCCGGGAACAGCCACCGCTCCTCGGCGGCCAAGGACGCCAGCAAATCCAT
>AC210013_44
CTATGTGTCTTTCTTTGACTTGGGAGGGGCCTGCTGCTTCCATTCCCTGACGAGCTCCTTCCAGAGGTTCCAAATCCACAGGTTGCTGACCGCAATGGCGGTGCCGACAACCAGGATCCAGGAGATCCGCACCCACCACGGGATGACGTCGACGGCCTGGCCGGACAGGTAGAAGGCGGCCATCTTGAGGAGGAAGAGCGGGCCGGCGACGCCCNNNNNNNNNNNNNNNNNNNNNNNNNNNNNNNNNNNNNNNNNNNNNNNNNNNNNNNNNNNNNNNNNNNNNNNNNNNNNNNNNNNNNNNNNNNNNNNNNNNNNNNNNNNNNNNNNNNNNNNNNNNNNNNNNNNNNNNNNNNNNNNNNNNNNNNNNNNNNNNNNNNNNNNNNNNNNNNNNNNNNNNNNNNNNNNNNNNNNNNNNNNNNNNNNNNNNNNNNNNNNNNNNNNNNNNNNNNNNNNNNNNNNNNNNNNNNNNNNNNNNNNNNNNNNNNNNNNNNNNNNNNNNNNNNNNNNNNNNNNNNNNNNNNNNNNNNNNNNNNNNNNNNNNNNNNNNNNNNNNNNNNNNNNNNNNNNNNNNNNNNNNNNNNNNNNNNNNNNNNNNNNNNNNNNNNNNNNNNNNNNNNNNNNNNNNNNNNNNNNNNNNNNNNNNNNNNNNNNNNNNNNNNNNNNNNNNNNNNNNNNNNNNNNNNNNNNNNNNNNNNNNNNNNNNNNNNNNNNNNNNNNNNNNNNNNNNNNNNNNNNNNNNNNNNNNNNNNNNNNNNNNNNNNNNNNNNNNNN
>AC210013_45
NNNNNNNNNNNNNNNNNNNNNNNNNNNNNNNNNNNNNNNNNNNNNNNNNNNNNGCTCCTTCCAGAGGTNCCAAATCCNCAGGNTGCTAACCGCAATGGCGGTGCCGACAACCAGGATCCAGGAGATCCGCACCCNCCACGGGATGACGTCGACGGCCTGGCCGGACAGGTAGAAGGCGGCCATCTTGAGGAGGAAGAGCGGGCCGGCGACGCCCCTGACGAGCGTGTAGAGCGCGTAGAAGGGCGGCGAGAGGGCGCCGTAGACGCGGGCGGNGGCNGGNNNNNNNNNNNNNNNNNNNNNNNNNNNNNNNNNNNNNNNNNNNNNNNNNNNNNNNNNNNNNNNNNNNNNNNNNNNNNNGAGGAGCGCGTAGGCGCCGTGGCGGACGAGGTAGCGGCAGGTCAGGAAGACGAAGAGCGTGGCGAGGTGGTGCGCGATGAAGAGGACGTCGCCCGGCAGGAAGGCGAGGTAGTGGAGCAGGTCCATGGTGAAGTAGGCGACGCTGTAGTCGAGGACGTGGTCCTGGAGGCGCGCGTTGGGCGCNGCNNAGGAGCGGGACCCCGCNGGNAGCGCGANNNNNNNNNNNNNNNNNNNNNNNNNNNNNNNNNNNNNNNNNNNNNNNNNNNNNNNNNNNNNNNNNNNNNNNNNNNNNNNNNNNNNNNNNNNNNNNNNNNNNNNNACGAGCTGGCCGGCGNNNNNNNNNNNNNNNNNNNNNNNNNNNNNNNNNNNNNNNNNNNACCGCTCCTNGGCGGCCANGGNCGCCNNNNNNNNNNN
>AC210013_46
CTATGTGTCTTTCTTTGACTTGGGAGGGGCCTGCTGCTTCCATTCCCTGACGAGCTCCTTCCAGAGGTTCCAAATCCACAGGTTGCTGACCGCAATGGCGGTGCCGACAACCAGGATCCAGGAGATCCGCACCCACCACGGGATGACGTCGACGGCCTGGCCGGAAAGGTAGAAGGCGGCCATCTTGAGGAGGAAGAGCGGGCCGGCGACGCCCCTGACGAGCGTGTAGAGCGCGTAGAAGGGCGGCGAGAGGGCGCCGTAGACGCGGGCGGCGGCGGGGGACTGGTCCCGCCAGATCCCGGCGAGCGTCCAGACGTTCTGCAGCAGGCTGGTGACCTCGGCGAGGACGAGGAGGACGAGGAGCGCGTAGGCGCCGTGGCGGACGAGGTAGCGGCAGGTCAGGAAGACGAAGAGCGTGGCGAGGTGGTGCGCGATGAAGAGCACGTCGCCCGGCAGAAAGGCGATGTAGTGGAGCAGGTCCATGGTGAAGTAGGCGACGCTGTAGTCGAGGACGTGGTCCTGGAGGCGCGCGTTGGGCGCGGCGAAGGAGCGGGACCCCGCGGGAAGCGCGAGGATGGCCCCCGCGGCGGCCAGCGCGGCGGGGGTGCCGTGGAAGAGCGAGATGAGGCAGCTGNCGCCGTCGAGCCTCTGCCGCGGCGCCCACCGCCGGAACACGACGAGCTGGCCGGCGCAGTAGATGGCGGCGTACATGGCGAGGAACGCCGGGAACAGCCACCGCTCCTCGGCGGCCAAGGACGCCAGCAGATCCAT
>AC210013_47
CTATGTGTCTTTCTTTGACTTGGGAGGGGCCTGCTGCTTCCATTCCCTGACGAGCTCCTTCCAGAGGTTCCAAATCCACAGGTTGCTGACCGCAATGGCGGTGCCGACAACCAGGATCCAGGAGATCCGCACCCACCACGGGATGACGTCGACGGCCTGGCCGGACAGGTAGAAGGCGGCCATCTTGAGGAGGAAGAGCGGGCCGGCGACGCCCCTGACGAGCGTGTAGAGCGCGTAGAAGGGCGGCGAGAGGGCGCCGTAGACGCGGGCGGCGGCGGGGGACTGGTCCCGCCAGATCCCGGCGAGCGTCCAGACGTTCTGCAGCAGGCTGGTGACCTCGGCGAGGACGAGGAGGACGAGGAGCGCGTAGGCGCCGTGGCGGACGAGGTAGCGGCAGGTCAGGAAGACGAAGAGCGTGGCGAGGTGGTGCGCGATGAAGAGGACGTCGCCCGGCAGGAAGGCGAGGTAGTGGAGCAGGTCCATGGTGAAGTAGGCGACGCTGTAGTCGAGGACGTGGTCCTGGAGGCGCGCGTTGGGCGCGGCGAAGGAGCGNNACTCCGCGGGAAGCGCGAGGATGGCCCCCGCNNNNGCCAGCGNGGNGGGGGTGCCGTGGAAGAGCGAGATGAGGCAGCTGGCGCCGTCGANNNNNNNNNNNNNNNNNCACCGCCGGAANACGACGAGCTGGCCGGCGCAGTAGATGGCGGCGTACATGGCGAGGAACGCCGGGAACAGCCACCNCTCCTCGGCGGCCNAGGACGCCAGCANNNCCAT
>AC210013_48
CTATGTGTCTTTCTTTGACTTGGGNGGGGCCTGCTGCTTCCNTTNCCNNNNNNNNNNNNNNCAGAGGTTCCAAATCCACAGGTTGCTAACCGCAATGGCGGTGCCGACAACCAGGATCCAGGAGATCCGCACCCACCACGGGATGACGTCGACGGCCTGGCCGGACAGGNAGAAGGCGGCCATCTTGAGGAGGAAGAGCGGGCCGGCGACGCCCCTGACGAGCGTGTAGAGCGCGTAGAAGGGCGGCGAGAGGGCGCCGNNNNNNNNNNCGGCGGNGGGGGACTGGTCCCGCCAGATCCCGGCGAGCGTCCAGACGTTCTGCAGCAGGCTGGTGACCTCGGCGAGGACGAGGAGGACGAGGAGCGCGTAGGCGCCGTGGCGGACGAGGTAGCGGCAGGTCAGGAAGACGAAGAGCGTGGCGAGGTGGTGCGCGATGAAGAGGACGTCGCCCGGCAGGAAGGCGAGGTAGTGGAGCAGGTCCATGGTGAAGTAGGCGACGCTGTAGTCGAGGACGTGGTCATGGAGGCGCGCGTTGGGCGCGGCGAAGGAGCGGGACCCCGCGGGAAGNGNGAGGANNGNNNNNNNNNNNNNNNGCGCGGCGGGGGTGCCGTGGAAGAGCGAGATGAGGCAGCTGGCGCCGTCGAGCCTCTGCCGCGGCGCCCACCGNCGGAACACGNCGNGCNGNNNNNNNNNNNNNNNNNNNNNNNNNNNNNNNNNNNNNNNNNNNNNNNNNCNCCGCNNCNCGGCGGCCAAGGACGCCAGCAAANCCAT
>AC210013_49
CTATGTGTCTTTCTTTGACTTGGGAGGGGCCTGCTGCTTCCATTCCCTGACGAGCTCCTTCCAGAGGTTCCAAATCCACAGGTTGCTGACCGCAATGGCGGTGCCGACAACCAGGATCCAGGAGATCCGCACCCACCACGGGATGACGTCGACGGCCTGGCCGGACAGGTAGAAGGCGGCCATCTTGAGGAGGAAGAGNGGNCCGGCGACGCCNCTGACGAGCGTGTAGAGCGCGTAGAAGGGCGGCGAGAGGGCGCCGTAGACGCGGGCGGCGNCGGGGGACTGGTCCCGCCAGATCCCGGCGAGCGTCCAGACGTTCTGCAGCAGGCTGGTGACCTCGGCGAGGACGAGGAGGACGAGGAGCGCGTAGGCGCCGTGGCGGACGAGGTAGCGGCAGGTCAGGAAGACGAAGAGCGTGGCGAGGTGGTGCGCGATGAAGAGGACGTCGCCCGGCAGGAAGGCGAGGTAGTGGAGCAGGTCCATGGTGAAGTAGGCGACGCTGTAGTCGAGGACGTGGTCCTGGAGGCNNGNGTTNGGCGCGGCGAAGGAGCGGGACTCCGCGGGAAGCGCGAGGATGGCCCCCGCGGCGGCCAGCGCGGCGGGGGTGCCGTGGAAGAGCGAGATGAGGCAGCTGGCGCCGTCGAGCCTCTGCCGCGNNNNNNNNNNNNNNNNNNNNNNNNNNNNNNNNNNNNNNNNNNNNNNNNNNNNNNNNNNNATGAACGCCGGGAACAACCACCGATCCTCGGCGGCTAAGGACGCCAGCAAATCCAT
>AC210013_50
CTATGTGTCTTTCTTTGACTTGGGAGGGGCCTGCTGCTTCCATTCCCTGACGAGCTCCTTCCAGAGGTTCCAAATCCACAGGTTGCTGACCGCAATGGCGGTGCCGACAACCAGGATCCAGGAGATCCGCACCCACCACGGGATGACGTCGACGGCCTGGCCGGACAGGTAGAAGGCGGCCATCTTGAGGAGGAAGAGCGGGCCGGCGACGCCCCTGACGAGCGTGTAGAGCGCGTAGAAGGGCGGCGAGAGGGCGCCGTAGACGCGGGCGGCGGCGGGGGNNTGGTCCCGCCAGATCCCGGCGAGCGTCCAGACGTTCTGCAGCAGGCTGGTGACCTCGGCGAGGACGAGGAGGACGAGGAGCGCGTAGGCGCCGTGGCGGACGAGGTAGCGGCAGGTCAGGAAGACGAAGAGCGTGGCGAGGTGGTGCGCGATGAAGAGGACGTCGCCCGGCAGGAAGGCGAGGTAGTGGAGCAGGTCCATGGTGAAGTAGGCGACGCTGTAGTCGAGGACGTGGTCCTGGAGGCGCGCGTTGGGCGCGGCGAAGGAGCGGGACTCCGCGGGAAGCGCGAGGATGGCCCCCGCGGCGGCCAGCGNNNNNNNNNNNNNNNNNNNNNNNNNNNNNNNNNNNNNNNNNNNNNNNNNNNNNNNNNNNNNNNNNNNCCGCNGGAACACGACGAGCTGGCCGGCGCAGTAGATGGCGGCGTACATGGCGATGAACGCCGGGAACAACCACCGATCCTCGGCGGCTAAGGACGCCAGCAAATCCAT
>AC210013_51
CTATGTGTCTTTCTTTGACTTGGGAGGGGCCTGCTGCTTCCATTCCCTGACGAGCTCCTTCCAGAGGTTCCAAATCCACAGGTTGCTAACCGCAATGGCGGTGCCGACAACCAGGATCCAGGAGATCCGCACCCACCACGGGATGACGTCGACGGCCTGGCCGGACAGGTAGAAGGCGGCCATCTTGAGGAGGAAGAGCGGGCCGGCGACGCCCCTGACGAGCGTGTAGAGCGCGTAGAAGGGCGGCGAGAGGGCGCCGTAGACGCGGGCGGCGGCGGGGGACTGGTCCCGCCAGATCCCGGCGAGCGTCCAGACGTTCTGCAGCAGGCTGGTGACCTCGGCGAGGACGAGGAGGACGAGGAGCGCGTAGGCGCCGTGGCGGACGAGGTAGCGGCAGGTCAGGAAGACGAAGAGCGTGGCGAGGTGGTGCGCGATGAAGAGGACGTCGCCCGGCAGGAAGGCGAGGTAGTGGAGCAGGTCCATGGTGAAGTAGGCGACGCTGTAGTCGAGGACGTGGTCCTGGAGGCGCGCGTTGGGCGCGGCGAAGGAGCGGGACCCCGCGGGAAGCGCGAGGATGGCCCCCGCGGCGGCCAGCGCGGCGGGGGTGCCGTGGAATAGNNNNNNNNNNNNNNNNNNNNNNNNGAGCCTCTGCCGCGGCGNNNNNNNNNNNNNNNNNNNGAGCTGGCCGGCGCAGNANATGGCGGCGTACATGGCGAGGAACGCCGGGAACAGCCACCGCTCCTCGGCGGCCAAGGACGCCAGCAAATCCAT
>AC210013_52
CTATGTGTCTTTCTTTGACTTGGGAGGGGCCTGCTGCTTCCATTCCCTGACGAGCTCCTTCCAGAGGTTCCAAATCCACAGGTTGCTGACCGCAATGGCGGTGCCGACAACCAGGATCCAGGAGATCCGCACCCACCACGGGATGACGTCGACGGCCTGGCCGGACAGGTAGAAGGCGGCCATCTTGAGGAGGAAGAGCGGGCCGGCGACGCCCCTGACGAGCGTGTAGAGCGCGTAGAAGGGCGGCGAGAGGGCGCCGTAGACGCGGGCGGCGGCNNNNNNNNNNNNNNNNNNNNNNNNNNNNNNNNNNNNNNNNNNNNNNNNNNNNNNNNNNNNNNNNNNNNNGACGAGGAGGACGAGGAGCGCGTAGGCGCCGTGGCGGACGAGGTAGCGGCAGGTCAGGAAGACGAAGAGCGTGGCGAGGTGGTGCGCGATGAAGAGGACGNNNNNNNNNNNNNNNNNNNNNNNNNNNNNNNNNNNNNNNNNNNNNNNNNNNNNNNNNNNNNNNNNNNNNNNNNNNNNNNNNNNNNNNNNNNNNNNNNNNNNNNNNNNNNNNNNNNNNNNNNNNNNNNNNNNNNNNNNNNNNNNNNNNNNNNNNNNNNNNNNNNNNNNNNNNNNNNNNNNNNNNNNNNNNNNNNNNNNNNNNNNNNNNNNNNNNNNNNNNNNNNNNNNNNNNNNNNNNNNNNNNNNNNNNNNNNNNNNNNNNNACATGGCGAGGAACGCCGGGAACAGCCACCGCTCCTCGGCGGCCAAGGACGCCAGCAAATCCAT
>GRMZM2G016184_51
GCTTACGATTTCACTCGAATATTGAGCTCCTTTTATTTCAAGGGCTACACTTTACTGACAAAAATACAGCGCATCGAATGGAACAATAGGGGACCTATTACATTCCGTTATTCGATAATATCCACCTCTGCGTTGGGGGTTTCTGTCGGCTACTTCATCACTGATCTTGCAATGATCTTCTGGCTGTATCCTTCCCTTGGTGGAATGGAATATGTCCTCCACCATACTGTTTCCCTGGTTGCAATAGCTTACACAATGTTGTCTGGGGAAGGGCAGTTTTACACATACATGGTTCTCATTTCAGAGACAACCACCCCTGAAATCAACTTGCGATGGTTTCTTGACACTGCTGGACTGAAGAAATCAAGTGCTTACTTGGTTAATGGAATTCTGATGTTTGTTGCATGGCTGGTGGCAAGGATATTTTTGTTCATGTATGTATTTTACCACATCTATTTGCATTACGGTCAGATAATGCAGATGCATGCCTTTGGGTACTACCTGACATTTGTTGTGCCATCAGTGCTCTTTGTAATGAACACAATGTGGTTCATGAAGATCTTAAAAGGTGTGATGAAAACACTGGCAAAATGGCCATGA
>GRMZM2G132084_44
ATGTTGTCTGGGGAAGGGCAGTTTTACACATACATGGTTCTCATTTCAGAGACAACCACCCCTGAAATCAACTTGCGATGNNNNNNNNNNNNNNNNNNNNNNNNNNNNNNNNNNNNNNNNNNNNNNNNNNNNNNNNNNNNNNNNNNNNNNNNNNNNGTGGCAAGGATATTTTTGTTCATGTATGTATTTTACCACATTTATTTGCATTACAGTCAGATAATGCAGATGCATGCCTTTGGGTACTACCTGACGTTTGTTGTGCCATCAGTGCTCTTTGTAATGAACACAATGTGGTTCATGAAGATCTTAAAAGGCGTGATGAAAACACTGGCAAAATGGTCATGA
>GRMZM2G077279_33
TCAATCCTGATGGTTCTGCTCATTTCTTTCTCGTGTGAATGCTTTAAGTAGATCGAGCCCAAGAAATATGTTAAGCAGATTCATTCCTGCCATACCAAGTAGAGCTAGCGGAAGCTCAATGCCCTTCCCAAATTTGTGGGCATCAGAGATGAGCTTGTAAGTAATCAAGATATGGCATATCACCCTTGCTGTTACAAAGGTAGTCCAGTTGAGTACCCATTCCAGCTTCACCACTGTTCTGTCAAAATCCCGAAATCCAACCATTCGCCTGACTTTCCTTACATGTAAAAATATGGAGTGCAGCTCACATACAAGGGAGAGATTTAGGTAGTTGATTGTGACATTCCTATACAGAGCTAGTGTAAAGCAAATGAGTAGGATCAAGTGATGCATGAGAATTCCAGGAAGCCATCCACTGTATAGCCGATATCGGAGCATGTCCAGTTGGTCATATGCAAAGTAGCCACAAGAAAAGCACAGAGCAGAATATGCTCCAATCCAACTGCCACCAAATAGTTCTTCATGCTCAAACAT
>GRMZM5G825226_44
NNGGGGGGGAAAGGTGCATAAGGGGGAGAACTTTTCGCGGCAGAATCCAACCAGCCAGCGAGGAAAAAACAGGACAAGANNNNNCCNCCCGCACATTGCGACCAATCCGGCATGGAATCGATTCCCAGAAGGGTCACAGAGATCAAAAGAATACAACGGCCGAAGCATCCCGTCGCGTCCGCGGTAAGCCAAAAAAAGCATCGACCAGACCAGCATCCCGACGCGGACCGCGGGGAGGAAGAACAGAAAGAACCGTAACCCCCTCTGCNNNNNNNNNNNNNNNNNNNNNNNNNNNNNNNNNNNNNNNCCCAT
>GRMZM2G138330_51
ATGGATTTGCTGGCGTCCTTGGCCGCCGAGNAGCGGTGGCTGTTCCCGTTGTTCCTCGCCATGTACGCCGCCATCTACTGCGTGGGCCAGCTCCTCGTGTTCCGGCGGTGGGCGCCGCGGCAGCGGCTGNNNNNNNNNNNNNNNNNNNNNNNNNNNNNNNNNNNNNNNNNNNNNNNNNNNNNNNNNNNGGGGNCCATCCTCGCGCTGCCCGCGGGGTCCCGGTCCTTCGCCGCGCCCAACGCGCGCCTCCAGGACCACGTCCTCGACTACAGCGTCGCCTACTTCACCATGGACCTGCTCCACTACCTCGCCTTCCTGCCCGGGGACGTGCTCTTCATCGCNCACNACCTGGCCACGCTCTTCGTCTTCCTCACCTGCCGCTACCTCGTCCGGCACGGCGCATACGCGCTCCTCGTCCTCCTCCTTCTCGCCGAGGTTACCAGCCTGCTGCAGAACGTCTNNNNNNNNNNNNNNNNNNNNNNNNNNNNNNCCCCCGCCGCCGCGCGCGTCTACGGTGCCCTCTCGCCGCCCTTCTACGCGCTCTACACGCTCGTCAGGGGCGTCGCCGGCCCGCTCTTCCTCCTCAAGATGNNNNNNNNNNNNNNNTCCGNCCAGGCCGNCGACGTCNTCCCGTGGTGGGNGCGGATCTCCTGGATCCTCGTTGTCGGCACCGCCATTGCCGTCAGCAACCTGTGGATTTGGAACCTCTGGAAGGAGCTCGTCAGGGAATGGAAGCAAGCCCCTTCCAAGTCAAAGAAAGACACATAG
>GRMZM5G825226_35
NNGGAGGGGAAAGGTGCATAAGGGGGAGAACTTTTCGCGGCAGAATCCAACCAGCCAGCGAGGAAAAAACAGGACAAGAAAAAACCTCCCGCACATTGCGACCAATCCGGCATGGAATCGATTCCCAGAAGGGTCACAGAGATAAAAAGAAAACAACGGCCGAAGCATCCCGTCGCGTCCGCGGTAACCCAAAAAAAGCATCGACCAGACCAGCATCCCAACGCGGACCGCGGGGAGGAAGAACAGAAAGANCCGTAACCCCCTCTGCATTGCGTGCAGGACCGAGACGCGATCGATGGACGAAAACCCCAT
>GRMZM2G138330_34
ATGGATTTGCTGGCGNCCNNNNNNNNNNNNNNNNNNNNNNTGTTCCCGTTGTTCCTCGCCATGTACGCCGCCATCTACTGCGTGGGCCAGCTCCTCGTGTTCCGNNNNNNNNNNNNNNNNNNNNNNNNNNNNNNNNNNNNNNNNNNNNNNNNNNNNNNNNNNNNNNNNNNNNNNNNNNNNNNNNNNNCGGGGGCCATCCTCGCGCTGCCCGCGGGGTCCCGGTCCTTCGCCGCGCCCAACGCGCGCCTCNNNGACCACGTCCTCGACTACAGCGTCGCCTANTTCACCATGGNNNNNNNNNNNNNNNNNNNNNNNNNNNNNNNNNNNNNNNNNNNNNNNNNNNNNNNNNNNNNNNNNNNNNNNNNNNTCCTCACCTGCCGCTACCTCGTCCGGCACGGCGCATACGCGCTCCTCGTCCTCCTCCTCCTCGCCGAGGTCNCCAGCCTGCTGCAGAACGTCTGGACGCTCGCGGGGATCTGGCGGGACCAGTCCCCCGCCGCNNNGCGCNNNNNNNNNNNNNNNNNNNNNNNCTNCTACGCGCTCTACACGCTCGTCAGGGGCGTCGCCGGCCCGCTCTTCCTCCTCAAGATGGCCGCCTTCTACCTGTCCGGCCAGNNNNNNNNCGTCATCCCGTGGTGGGTGCGGATCTCCTGGATCCTCGTTGTCGGCACCGNNNNNNNNNNNNNNNNNNNNNNNNNNNNNNNNNNNNNNNNNNNNNTNGNCAGGGAATGGAAGNANGCCCCTTCCAAGTCAAAGAAAGACACATAG
>GRMZM2G021589_33
ATGCACGGGAATTTCGGGGCCCAGGAGCAGATTCTGTGGCCGGCGTCGGTTCTCGCCGGCATCGTCATGTGCGCCGCCGTATATCAGATGACTCGACATGTCAGTTCTCGATGTTTCAAATGCTACAATATGTTAAATAACAGGCAAAAGGTTGAGTGGAACAATAGGGGTTTCTCTACAGTCCATGCATTGGTAGCTGCTGCCGTTTCTTTCTACCTGGTCATGATCTCTGACCTCTTCAATGAAGATGCGCACAATAGCATAATAATTGACAGAAAATCATGGCTATCCGATTGCATGTTTGGGGTCTCGATCGGTTACTTTTTGACAGACTTGACGATGATCATGCTGTATTTTCCTTCTTTAGGTGGAAATGAGTATCTCTTGCATCACGGACTTTCTATGTATGCAATTGGTCTTGCTTTGTTGAGTGGCAAAGCACACATGTACATCCTCATGGTCCTCTTCACCGAAATCACGACTCCCTTTGTGAACCTCAGATGGTATTTGGACGTTGCTGGTCAGAAGACTTGCAATCTTTACTTATACAATGGTGTGGCTCTATTTGTTGGATGGCTGGTACAACAACTGCTCTCACGAGTCATCAATTTCTTTTAA
>GRMZM2G075023_42
TCAGCGACGAGCTTGTAAGTTATCAAGATATGGCATATCACCCTTGCTGTCACAAAGGTAGTCCAGTTGAGTAACCATTCCAGCTTCACCATTGTTCTGTCGAAATCTCGAAATCCAACCATTCGCCTCACTTTCCTTACATGCAAAAATATGGAGTGCAGCGGAGACGGATGTGAGGGAGGAGTGGAGGAGCGATACGGCGGTGTTGACGAAGAGCGGGTCGCGTGAGACCGAGCCGCGGACCGCGGCGTTGGCGGCCTGGAAGAAGGCGAAGCCGGCGGCCACGGGCGCCAGCTCGCGTCGCCCCCGGACGCCGATCTCGAACCCCACAGACACAGCCCAGAGCACTAGCGTCGCCGCGAAGAACGCGCTCGTGTCACCGCCGCCTGCGGCCCCTCCGGCACGGTGGGGCGGCAT
>GRMZM2G021589_40
ATGCACGGGAATTTCGGGCCCCAGGAGCAGATTCTGTGGCCGGCGTCGGTTCTCGCCGGCATCGTCATGTGCGGCGCCGTATATCAGATGACTCGACATGTCAGTTCTCGATGTTTCAAATGCTACAATATGTTAAATAACAGGCAAAAGGTTGAGTGGAACAATAGGGGTTTCTCTACAGTCCATGCATTGGTAGCTGCTGCCGTTTCTTTCTACCTGGTCATGATCTCTGNNNNNNNNNNNNNNGATGCGCACAATAGCATAATAATTGACAGAAAATCATGGCTATCCGATTGCATGTTTGGGGTCTCGATCGGTTACTTTTTGACAGACTTGACGATGATCATGCTGTATTTTCCTTCTTTAGGTGGAAATGAATATCTCTTGCATCACGGACTTTCTATGTATGCAATTGGTCTTGCTTTGTTGAGTGGCAAAGCACACATGTACATCCTCATGGTCCTCTTCACCGAAATCACGACTCCCTTTGTGAACCTCAGATGGTATTTGGACGTTGCTGGTCAGAAGACTTGCAATCTTTACTTATACAATGGTGTGGCTCTATTTGTTGGATGGCTGGTACAACAACTGCTCTCACGAGTCATCAATTTCTTTTAA
>GRMZM2G315726_31
ATGGCCTTCTCACCCCCGCTGATCGACTGGGAGGCGGAGAGCTACCCTGCCTACCCAGATTTCGCGGCCATTCCCCTTTTCGTCGTCTTCTTCCTCGTCGTCCGTTTCTTCCTCGACCGCTTCGTATTCGAGTGGTTAGCCAGGAAGCTGATTTTCAAGGAGGAGGATGAGAAGAAGCTTGGCCCTACTACATATGCAGGCAAGAGAAAGATCAGGAAATTTAAAGAATCAGCTTGGAAATGCATGTATTTTCTTTCTGGGGAGCTATTGGCATTGTCTGTGACGTACAACGAGCCATGGTTCACAACCACAAGAAATTTCTGGGTTGGACCAGGCAATCAGATCTGGCCAGATCAAAAAATTAAATTGAAACTCAAGACAGTCTATATGTATGTTGCTGGCTTTTACACATACTCGATATTTGCCCTTTTGTTTTGGGAAATAAGGCGCTCAGACTTCGGTATTTCAATGACTCATCATGTAGCAACCGTCTGTCTGATAGCACTGTCTTACATATTCAGATTTGCTCGGGTGGGTTCAGTTGTCCTTGCCATTCATGATGCTACTGATGTGTTCCTGGAGCTTGGGAAAATTTCCAAGTATAGTGGCCATGAGTTGTTTGCAGATGTTTCATTTCTTGTTTTCGTCAGTTCTTGGGTACTCCTCCGCCTTATATATTATCCGTTCTGGATTCTCTGGAGCACGAGCTATGAAGTTGTTCTGACTCTAGACAAGGAAAAGCATAAAGTTGACGGGCCAATATACTACTATGTATTCAACAGTCTTCTCTTCTCCCTACTTGTTCTACACATATATTGGTGGGTTTTAATGTATCGGATGCTTGTGAAGCAAATACAGTCTAGAGGGCACGTTGGGGATGATATACGATCTGATTCTGAAGGTGAAGAGGAACATGAGGATTGA
>GRMZM2G132084_51
ATGTTGTCTGGGGAAGGGCAGTTTTACACATACATGGTTCTCATTTCAGAGACAACCACCCCTGAAATCAACTTGCGATGGTTTCTTGACACTGCTGGACTGAAGAAATCAAGTGCTTACTTGGTTAATGGAATTCTGATGTTTGTTGCATGGCTGGTGGCAAGGATATTTTTGTTCATGTATGTATTTTACCACATTTATTTGCATTACAGTCAGATAATGCAGATGCATGCCTTTGGGTACTACCTGACGTTTGTTGTGCCATCAGTGCTCTTTGTAATGAACACAATGTGGTTCATGAAGATCTTAAAAGGCGTGATGAAAACACTGGCAAAATGGTCATGA
>GRMZM2G163426_37
NNNNNNNNNNNNNNNNNGCTGTTCCTGGACTCCTCTCCCGCGCCGGTGGACTGGGAGGCAGAGGTCTACCCGGCGTACGGGGACTTCGCCGTACTCCCCTTACTCGTCGCCTTCTTCCCCGCCGTCCGGTTCCTCCTCGACCGACTCGTCTTCGAGGTTTTAGCACGAAAATTTATATTTGGAAAGGGACATGATAAGCTTGCTGAAACAGATGACAGTAGAAAGAAAATCAATAAATTTAAGGAATCAGCATGGAAGTTTGTTTATTTTCTTTCTGGCGAACTGCTTTCACTATCTGTAACATACAATGAGCCATGGTTTAAGAACACAAGATACTTTTGGATAGGCCCTGGTGACCAGATCTGGCCTGATCAAAAGATAAAACTGAAGCTCAAAGCTGTCTACATGNNNNCTGCTGGATTTTACACATATTCAATTTTCGCTCTCCTGTTCTGGGAAACAAGACGTTCGGACTTTGGAGTATCAATGTCCCACCATATAGCAACTGTTGTTCTGATTGTTCTTTCCTACATTTTCCGATTCGCTCGTGTTGGCACTGTTGTTTTAGCCCTTCATGATGCAAGTGATATATTCCTAGAGATTGGGAAGATGGCCAAGTACAGTAGCTGCGAGTGGCTAGCAGTTATGGCATTTCTTCTTTTTGTGGCATCGTGGATACTTCTTCGGCTCGTTATGTTCCCTTTCTGGATCCTAAGAAGCACAAGCTATGAAGTGCTGCTGACCTTGGACAGGGAGANNNNNNNNNNNNNNNNNNNNNNNNNNNNNNNNNNNNNNNNNNNNNNNNTGTTCTCACTCCTAGTTCTTCACATATATTGGTGGGTACTGATATGGCGGATGCTAGTTAAANAGATTCAANNGAAAGGGCGTGTTGGTGATGATGTTCGATCCGATTCTGAAGGCGAAGATGAGCATGAAGATTAA
>GRMZM2G021589_43
ATGCACGGGAATTTCGGGGCCCAGGAGCAGATTCTGTGGCCGGCGTCGGTTCTCGCCGGCATCGTCATGTGCGGCGCCGTATATCAGATGACTCGACATGTCAGTTCTCGATGTTTCAAATGCTACAGTATGTTAAATAACAGGCAAAAGGTTGAGTGGAACAATAGGGGTTTCTCTACAGTCCATGCATTGGTAGCTGCTGCCGTTTCTTTCTACCTGGTCATGATCTCTGACCTCTTCAATGAAGATGCGCACAATAGCATAATAATTGACAGAAAATCATGGCTATCCGATTGCATGTTTGGGGTCTCGATCGGTTACTTTTTGACAGACTTGACGATGATCATGCTGTATTTTCCTTCTTTAGGTGGAAATGAGTATCTCCTGCATCACGGACTTTCTATGTATGCAATTGGTCTTGCTTTGTTGAGTGGCAAAGCACACATGTACATCCTCATGGTCCTCTTCACCGAAATCACGACTCCCTTTGTGAACCTCAGATGGTATTTGGACGTTGCTGGTCAGAAGACTTGCGATCTTTACTTATACAATGGTGTGGCTCTATTTGTTGGATGGCTGGTACTACAACTGCTCTCATGAGTCATCAATTTCTTTTAA
>GRMZM2G315726_35
ATGGCCTTCTCACCCCCGCTGATCGACTGGGAGGCGGAGAGCTACCCTGCCTANNNNNNNNNNNNNNCCATNCCCCTTTNCGTCGTCTTCTTCCTCGTCGTCCGTTTCTTCCTCGACCGCTTCGTATTCGAGTGGTTAGCCAGGAAGCTGATTTTCAAGGAGGAGGATGAGAAGAAGCTTGGCCCTACTACATATGCAGGCAAGAGAAAGATCAGGAAATTTAAAGAATCAGCTTGGAAATGCATGTATTTTCTTTCTGGGGAGCTATTGGCATTGTCTGTGACGTACAACGAGCCATGGTTCACAACCACAAGAAATTTCTGGGTTGGACCAGGCGATCAGATCTGGCCAGATCAAAAAATTAAATTGAAACTCAAGACAGTCTATATGTATGTTGCTGGCTTTTACACATACTCGATATTTGCCCTTTTGTTTTGGGAAATAAGGCGCTCAGACTTCGGTATTTCAATGACTCATCATGTAGCAACCGTCTGTCTGATAGCACTGTCTTACATATTCAGATTTGCTCGGGTGGGTTCAGTTGTCCTTGCCATTCATGATGCTACTGATGTGTTCCTGGAGCTTGGAAAAATTTCCAAGTATAGTGGNNNNNNNNNNNNNNNNNNNNNNNNNNNNNNNNNNNNNNNNNNNNNNNNGGTACTCCTCCGCCTTATATATTATCCGTTCTGGATTCTCTGGAGCACGAGCTATGAAGTTGTTCTGACTCTAGACAAGGAAAAGCATAAAGTTGACGGGCCAATATACTNNNNNNNNNNNNNNNNNNTTCTCTTCTCCCTACTTGTTCTACACATATATTGGTGGGTTTTAATGTATCGGATGCTTGTGAAGCAAATACAGTCTAGAGGGCACGTTGGCGATGATATACGATCTGATTCTGAAGGTGAAGAGGAACATGAGGATTGA
>GRMZM2G163426_49
ATGGCGGCGCTCCTGGAGCTGTTCCTGGGCTCCTCTCCCGCGCCGGTGGACTGGGAGGCAGAGGTCTACCCGGCGTACGGGGACTTCGCCGTACTCCCCTTACTCGTCGCCTTCTTCCCCGCCGTCCGGTTCCTCCTCGACCGACTCGTCTTCGAGGTTTTAGCACGAAAATTTATATTTGGAAAGGGACATGATAAGCTTGCTGAAACAGATGACAGTAGAAAGAAAATCAATAAATTTAAGGAATCAGCATGGAAGTTTGTTTATTTTCTTTCTGGCGAACTGCTTTCACTATCTGTAACATACAATGAGCCATGGTTTAAGAACACAAGATACTTTTGGATAGGCCCTGGTGACCAGATCTGGCCTGATCAGAAGATAAAACTGAAGCTCAAAGCTGTCTACATGTATGCTGCTGGATTTTACACATATTCAATTTTCGCTCTCCTGTTCTGGGAAACAAGACGTTCGGACTTTGGAGTATCAATGTCCCACCATATAGCAACTGTTGTTCTGATTGTTCTTTCCTACATTTTCCGATTCGCTCGTGTTGGCACTGTTGTTTTAGCCCTTCATGATGCAAGTGATATATTCCTAGAGATTGGGAAGATGGCCAAGTACAGTAGCTGCGAGTGGCTAGCAGTTATGGCATTTCTTCTTTTTGTGGCATCGTGGATACTTCTTCGGCTCGTTATGTTCCCTTTCTGGATCCTAAGAAGCACAAGCTATGAAGTGCTGCTGACCTTGGATAGGGAGAAGCATCGATTTTATGGCCCCATATACTACTATGTTTTCAACTGTCTTCTGTTGTCACTCCTAGTTCTTCACATATATTGGTGGGTACTGATATGGCGGATGCTAGTTAAACAGATTCAATCGAAAGGGCGTGTTGGTGATGATGTTCGATCCGATTCTGAAGGCGAAGATGAGCATGAAGATTAA
>GRMZM2G075023_38
NNNNNNNNNNNNNNNNNAGTTATCAAGATATGGCATATCACCCTTGCTGCCACAAAGGTAGTCCAGTTGAGTAACCATTCCAGCTTCACCATTGTTCTGTCGAAATCTCGAAATCCAACCATTCGCCTCACTTTCCTTACATGCAAAAATATGGAGTGCAGCAGAGACGGNTGTGNGGGAGGNGTGGNGGAGCGATNCGGCGGTGTTGACGAAGAGCGGGTCGCGTGAGANNNNNNNNNNNNNNNNNNNNNNNNNNNCNNGGANGNAGGCGANNNNGGCGGCCACGGGCGCCAGCTCNNNNNNNNNNNNNNNNNNNNNNNNNNNNNNNNNNNNNNNNNNNNNNNNNNNNNNNNNNNNNNNNNNNNNNNNNNNNNNNNNNNNNNNNNNNNNNNNNNNNCNNGCNCGGNGGGGCGGCAT
>GRMZM2G016551_33
ATGTATGCTGCTGGATTTTACACATATTCAATTTTCGCTCTTCTGTTCTGGGAAACAAGGCGTTCGGACTTTGGAGTATCAATGTCCCACCATATAGCAACTGTTGTTCTGATTGTTCTTTCCTACATTTTCAGATTTGCTCGTGTTGGCTCTGTTGTTTTAGCCCTTCATGATGCAAGTGATATATTCCTAGAGATTGGGAAGATGGCCAAGTACAGTAGCTGCGAGTGGCTAGCAGTTGTGGCATTTCTTTTTTTCGTGGCATCGTGGATACTTCTCCGGCTTGTTATATTCCCTTTCTGGATCCTAAGAAGCACAAGCTATGAAGTACTGCTGACCCTGGACAAGGAGAAACATCAGTTTTATGGCCCCATATACTATTATGTTTTCAACTGTCTTCTGTTCTCACTCCTAGTTCTTCACATATATTGGTGGGTACTGATATGGCGGATGCTAGTTAAGCAGATTCAATCGAAAGGGCATGTTGGTGATGATGTTCGATCCGATTCTGAAGGCGAAGAGGAACATGAAGATTAA
>GRMZM2G016551_45
ATGTATGCTGCTGGATTTTACACATATTCAATTTTCGCTCTTCTGTTCTGGGAAACAAGGCGTTCGGACTTTGGAGTATCAATGTCCCACCATATAGCAACTGTTGTTCTGATTGTTCTTTCCTACATTTTCAGATTTGCTCGTGTTGGCTCTGTTGTTTTAGCCCTTCATGATGCAAGTGATATATTCCTAGAGATTGGGAAGATGGCCAAGTACAGTAGCTGCGAGTGGCTAGCAGTTGTGGCATTTCTTTTTTTCGTGGCATCGTGGATACTNNNNNNNNNNNNNNNNNNNNNNNNNTGGATCCTAAGAAGCACAAGCTATGAAGTACTGCTGACCCTGGACAAGGAGAAACATCAGTTTTATGGCCCCATATACTATTATGTTTTCAACTGTCTTCTGTTCTCACTCCTAGTTCTTCACATATATTGGTGGGTACTGATATGGCGGATGCTAGTTAAGCAGATTCAATCGAAAGGGCATGTTGGTGATGATGTTCGATCCGATTCTGAAGGCGAAGAGGAACATGAAGATTAA
>GRMZM2G132084_47
ATGTTGTCTGGGGAAGGGCAGTTTTACACATACATGGTTCTCATTTCAGAGACAACCACCCCTGAAATCAACTTGCGATGGTTTCTTGACACTGCTGGACTGAAGAAATCAAGTGCTTACTTGGTTAATGGAATTCTGATGTTTGTTGCATGGCTGGTGGCAAGGATATTTTTGTTCATGTATGTATTTTACCACATTTATTTGCATTACAGTCAGATAATGCAGATNNNNNNNNNNNNNTACTACCTGACGTTTGTTGTGCCATCAGTGCTCTTTGTAATGAACACAATGTGGTTCATGAAGATCTTAAAAGGCGTGATGAAAACACTGGCAAAATGGTCATGA
>GRMZM2G163426_42
ATGGCGGCGCTCCTGGAGCTGTTCCTGGGCTCCTCTCCCGCGCCGGTGGACTGGGAGGCAGAGGTCTACCCGGCGTACGGGGACTTCGCCGTACTCCCCTTACTCGTCGCCTTCTTCCCCGCCGTCCGGTTCCTCCTCGACCGACTCGTCTTCGAGGTTTTAGCACGAAAATTTATATTTGGAAAGGGACATGATAAGCTTGCTGAAACAGATGACAGTAGAAAGAAAATCAATAAATTTAAGGAATCAGCATGGAAGTTTGTTTATTTTCTTTCTGGCGAACTGCTTTCACTATCTGTAACATACAATGAGCCATGGTTTAAGAACACAAGATACTTTTGGATAGGCCCTGGTGACCAGATCTGGCCTGATCAAAAGATAAAACTGAAGCTCAAAGCTGTCTACATGTATGCTGCTGGATTTTACACATATTCAATTTTCGCTCTCCTGTTCTGGGAAACAAGACGTTCGGACTTTGGAGTATCAATGTCCCACCATATAGCAACTGTTGTTCTGATTGTTCTTTCCTACATTTTCCGATTCGCTCGTGTTGGCACTGTTGTTTTAGCCCTTCATGATGCAAGTGATATATTCCTAGAGATTGGGAAGATGGCCAAGTACAGTAGCTGCGAGTGGCTAGCAGTTATGGCATTTCTTCTTTTTGTGGCATCGTGGGTACTTCTTCGCCTCGTTATGTTCCCTTTCTGGATCCTAAGAAGCACAAGCTATGAAGTGCTGCTGACCTTGGACAGGGAGAAGCATCGATTTTATGGCCCCATATACTACTATGTTTTCAACTGTCTTCTGTTCTCACTCCTAGTTCTTCACATATATTGGTGGGTATTGATATGGCGGATGCTAGTTAAACAGATTCAATCGAAAGGGCGTGTTGGTGATGATGTTCGATCCGATTCTGAAGGCGAAGATGAGCATGAAGATTAA
>GRMZM2G132084_36
ATGTTGTCTGGGGAAGGGCAGTTTTACACATACATGGTTCTCATTTCAGAGACAACCACCCCTGAAATCAACTTGCGATGGTTTCTTGACACTGCTGGACTGAAGAAATCAAGTGCTTACTTGGTTAATGGAATTCTGATGTTTGTTGCATGGCTGGTGGCAAGGATATTTTTGTTCATGTATGTATTTTACCACATTTATTTGCATTACAGTCAGATAATGCAGATGCATGCCTTTGGGTACTACCTGACGTTTGTTGTGCCATCGGTGCTCTTTGTAATGAACACAATGTGGTTCATGAAGATCTTAAAAGGCGTGATGAAAACACTGGCAAAATGGTCATGA
>GRMZM2G020148_50
TCACCAGCTGCAGCCCCGTCGCCATCGCCTGGTGGATNGCAAAGCGGAAGGAGTCAGTTTGTTTGGTTGGCGAACGGAACGGAGTCGGTAGTCGGTATACGTATATACCTTGATGAGGATGGGGTTGTCGGCCGTCACGGTGACGTAGGTGAGGTACGGGCCGACGCCCATCCGGGCGGCGGAGAAGGTGGCGGCGAAGAGCACGTCGACGAGGAGGTTCAGCTCCGTGTCCCGCACGCCCAGCTCCTTGAGCATCTCCCGCAGGTGCAGCAGCGGGCTGGACATCTCCGTCACGACCATGCTGGCCACCATCTCCGTCCCGCACCTCTGGTAGGCGAGCCCGGCGCCGATGCCGACGATGCTGACCAGGTGGNGCNNGGCGTTGTCCAGCCGCGTGTCGCCGTTGAGGTGGCAGCACGCCGCGTCGTACACCATGTACGCCAGCGTAACCGCCAGCGCCTTCATCTGGCGAGGGGAGGATGCGGCGGCGAGCGGGCAGACGGGGCACGACCAGTCGTCGACGGAGAGGCAGGCGAGGCACACGGCGGCGACGGCGTGCATGGTGGAGACGGCGCGGTTGCAGNNNNNNNNNNNNNNNNNNNNNNNNNNNNNNNNNNNNNNNNNNNNNNNNGTCGACCACAGCACCACCCCGGACGCCACCCAGCTCACCACGTCGCGGCCGGTGACGACGTCCGGCTCCTCCATGNNNGCCGCCGCCGCCGCAGTCGCCAT
>GRMZM2G077279_43
TCAATCCTGATGGTTCTGCTTATTTCTTTCTCGTGTGAATGCTTTAAGTAGATCGAGCCCAAGAAATATGTTAAGCAGATTCATTCCTGCCATACCAAGTAGAGCTAGCGGAAGCTCAATGCCCTTCCCAAATTTGTGGGCATCAGAGATGAGCTTGTAAGTAATCAAGATATGGCATATCACCCTTGCTGTTACAAAGGTAGTCCAGTTGAGTACCCATTCCAGCTTCACCACTGTTCTGTCAAAATCCCGAAATCCAACCATTCGCCTGACTTTCCTTACATGTAAAAATATGGAGTGCAGCTCACATACAAGGGAGAGATTTAGGTAGTTGATTGTGACATTCCTATACAGAGCTAGTGTAAAGCAAATGAGTAGGATCAAGTGATGCATGAGAATTCCAGGAAGCCATCCACTGTATAGCCGGTATCGGAGCATGTCCAGTTGGTCATATGCAAAGTAGCCACAAGAAAAGCACAGAGCAGAATATGCTCCAATCCAACTGCCACCAAATAGTTCTTCATGCTCAAACAT
>GRMZM2G444643_31
TCAATCTTCATGGTCGTCTTCTCCTTCAGAATCAGATCGAACATCATCTCCAACATTTCTTGTCTTGATTTGTCTCACAAGCATCCGATATATTAAAACCCACCAATATATGTGGAGAACAAGTAGTGAAAATAGAAGGGAATTGAACACATAATAGTATATAGGACCATCAAAATTGTGCTTCTTTTTGTCCAAAGTCAACAAGACCTCATAGCTTGTACTTCTCAGAATCCAGAACGGAAAATATGTGAGGCGGAGAAGAACCCATGAAATAACAAAAAACAGAAACGAAACATTGGCAAGCCAATCACAATGGCTGTACTTGGACATCTTCCCTACTTCCAGGAAAACGTCACTTGCATCATGAATTGCCAATACTATAGAGCCAACTCTAGCAAATCTGAACACATAAGATAGAACAATCAGAACAACAGTAGCAACATGATGTGACATTGACACTCCAAAGTCTGAACGCCTTGTTTCCCAAAACATAAGTGCAAATATGGAATATGTGTAGAATCCAGCAGCATACATATATACAGCCTTAAGTTTCAATTTTATCTTTTGGTCAGGCCAGACCTGTTCTCCTGGTCCTACCCAAAAATATCTGGTATTGGTGAACCAAGGCTCATTATATGTGACAGACAAAGATAAAAGCTCTCCAGACAGGAAATAAACACATTTCCAAGCTGATTCCTTGAATTTTCTTATCTTCTTCCTTGCCTCTTCTGTTTCATTATTAGCTCTCTGATGTTCCTGCCCATGTATAAGCCTCATTGCAACCCANNNNNNNNNNNNNNNNNNNNNNNNNNNNNNNNNNNNNNNNNNNNNNNNNNNNNNNNNNNNNNNNNNNNNNNNNNNNNNNNNNNNNNNNNNNNNNNNNNNNNNNNNNNNNNNNNNNNNNNNNNNNNNNNNNNNNNNNNNNNNNNNNNNNNNNNNNNNNNNNNNNNNNNNNNNNNNNNNNNNNNNNNNNNNNNNNNNNNNNNNNNNNNNNNNNNNNNNNNNNNNNNNNNNNNNNNNNNNNNNNNNNNNNNNNNNNNNNNNNNNNNNNNNNNNNNNNNNNNNNNNNNNNNNNNNNNNNNNNNNNNNNNNNNNNNNNNNNNNNNNNNNNNNNNNNNNNNNNNNNNNNNNNNNNNCTGCGTCGACGAGCGTCGGTCGGCTCGCGGTTGCGACCGTGGGTGGGGGCAGCAGGTTGGGGAGGAAGAACATGGCGAAGGCCGGGAAGACGAACGGGACGTCCGACGACGGCGAAAACGATGGTGCGCGCATGATGTGAAACGTCCTCGTGGACGTGCAATAGCCACTGCGCGAGTCGGTGTCAGGGCTGGTGTCGAACGAATACGGGGAGGAGGCGCATGCTCCTACGCCCTCTGCCGAGAATGGGGTGGCGCGGAGGTGGAGGCATGAGGGGAGAGAGAAAAGAAGTAGAATGGCGAACGAGGTGGTGGCAACTGAGGTGAGGACCATCAT
>GRMZM2G083427_51
ATGGCAGTCCACGGCGGAGAGGCGGTCTCCGTCGCGCTCCTCTTCTCCCTCGCTTTCTTCTGCGCTCGCCTCCTGCTCGACCGCCTCGTCTACAAGCCATTAGCAGTCTACCTTTTCAACACCAAAGCTTCTAAGTTGATGAATAATGAGGCCAGGCAAGCAAAGATTGTCAAGTTCTCAGAGTCCATTTGGAAACTTACCTACTATGCTTCTGTTCAAGCATGGGTCCTCATGATAATAAAGCAGGAACCATGGTCATTGGATATGATGCAATACTTTGATGGCTGGCCGAACCAACCCATCGTGTCTTCATTGATGCTTTTCTATATGTGCCAGTGTGGATTTTATATCTATAGCATCGGTGCTCTTGTTGCTTGGGAAACCCGCAGAAAAGATTTTGCTGTAATGATGTCTCATCATGTAATAACATCTACTCTAATTGGAGTTTCATATCTGACTGGTCTTGTAGTTTTGGACTTATTGCTGTTGCCGTTGCAATGGCAGCTATCATTCCATCACATTCTTGAGGAAGCTGGATGA
>GRMZM2G075023_34
TCAGCGACGNNNNNNNNNNNNNNNNNNNNNNNNNNNNNNNNNNNNNNNNNNNNNNNNNNNNNNNNNNNNNNNNNNNNNNNNNNNNNNNNNNNNNNNNNNNNNNNNNNNNNNNNNCCAACCATTCGCCTCACTTTCCTAACATGCAAAAATATGGAGTGCAGNNNNNNNNNNNNNNNNNNNNNNNNNNNNNNNNNNNNNNNNNNNNNNNNNNNNNAGCGGATCGCGGGAGACCNNGCNNNGGANNNNNNNNNNNNNNNNNNNNNNNNNNNNNNNNNNNNNNNNNNNNNNNNNNAGCTCGCGTCGCCCCCGGACGCCGATCTCGAACCCCACAGACACAGCNCAGAGNANTAGNGTNNNNNNNNNNNNNNNNNNNNNNNNNNNNNNNNNNNNNNNNNNNNNNGCNCGGTGGGGNGGCAT
>GRMZM2G020148_45
TCACCAGCTGCAGCCCCGTCGNCATCGCCTGGTGNNNNNNNNNNNNNNNNNNNNNNNNNNNNNNNNNNNNNNNNNNNNNNNNNNNNNNNNNNNNNNNNNNNNNNNNNNNNNNATGNGGANGGGGTTGNCGGCCGTCACGGTGACGTAGGNGAGGTACGGGCCGACGCNCATCCGGGCNNNNNNNNNNNNNNNNNNNNNNNNNNNNNNNNNNNNNNNNNTCAGCTCCGTGTCCCGCACGCCCNGCTCCTTGAGCATCTCCCGNNNNNNNNNNNNNNNNNNNNNNNNNNNNNNNNNNNNNNNNNNNNNNNNNNNNNNNNNNNNNNNCCTCTGGTAGGNNNNNNNNNNNNNNNNNNNNNNGATGCTGACCAGGTGGTGCACGGCGTTGTCCAGCCGCGTGTCGCCGTTGAGGTGGNNNCACGCCGNGNNGTACANNNNNNNNNNNNNNNNNNNNNNNNNNNNNNNNNNCTGGCGAGGGGAGGATGCGGCGNNNNNNNNNNAGACGGGGCACGACCAGTCGTCGACGGAGAGGCAGGCGAGGCACACGGCGGNNNNNNNNNNNNNNNNNNNNNNNNNNNNNNNNNNNNNNNNNNNNNNNNNNNNNNNNNNNNNNNNNNNNNNNNNNNNNNNNNNNNNNNNNNNNNNNNNNNNNNNNNNNNNNNNNNNNNNNNNNNNNNNNNNNNNNNNNNNNNNNNNNNNNNNNNNNNNNNNNNNNNNNNNNNNNNNNNNNNNNNN
>GRMZM2G083427_52
NNNNNNNNNNNNNNNNNNNNNNNNNNNNNNNNNNNNNNNNNNNNNNNNNNNNNNNNNNNNNNNNNNNNNNNNNNNNNNNNNNNNNNNNNNNNNNNNCCATTAGCAGTCTACCTTTTCAACACCAAAGCTTCTAAGTTGATGAATAATGAGGCCAGGCAAGCAAAGATTGTCAAGTTCTCAGAGTCCATTTGGAAACTTACCTACTATGCTTCTGTTCAAGCATGGGTCCTCATGATAATAAAGCAGGAACCATGGTCATTGGATATGATGCAATACTTTGATGGCTGGCCGAACCAACCCATCGTGTCTTCATTGATGCTTTTCTATATGTGCCAGTGTGGATTTTATATCTATAGCATCGGTGCTCTTGTTGCTTGGGAAACCCGCAGAAAAGATTTTGCTGTAATGATGTCTCATCATGTAATAACATCTACTCTAATTGGAGTTTCATATCTGACTGGTCTTGTAGTTTTGGACTTATTGCTGTTGCCGTTGCAATGGCAGCTATCATTCCATCACATTCTTGAGGAAGCTGGATGA
>GRMZM2G444643_43
TCAATCTTCATGGTCGTCTTCTCCTTCAGAATCAGATCGAACATCATCTCCAACATTTCTTGTCTTGATTTGTCTCACAAGCATCCGATATATTAAAACCCACCAATATATGTGGAGAACAAGTAGTGAAAATAGAAGGGAATTGAACACATAATAGTATATAGGACCATCAAAATTGTGCTTCTTTTTGTCCAAAGTCAACAAGACCTCATAGCTTGTACTTCTCAGAATCCAGAACGGAAAATATGTGAGGCGGAGAAGAACCCATGAAATAACAAAAAACAGAAACGAAACATTGGCAAGCCAATCACAATGGCTGTACTTGGACATCTTCCCTACTTCCAGGAAAACGTCACTTGCATCATGAATTGCCAATACTATAGAGCCAACTCTAGCAAATCTGAACACATAAGATAGAACAATCAGAACAACAGTAGCAACATGATGTGACATTGACACTCCAAAGTCTGAACGCCTTGTTTCCCAAAACATAAGTGCAAATATGGAATATGTGTAGAATCCAGCAGCATACATATATACAGCCTTAAGTTTCAATTTTATCTTTTGGTCAGGCCAGACCTGTTCTCCTGGTCCTACCCAAAAATATCTGGTATTGGTGAACCAAGGCTCATTATATGTGACAGACAAAGATAAAAGCTCTCCAGACAGGAAATAAACACATTTCCAAGCTGATTCCTTGAATTTTCTTATCTTCTTCCTTGCCTCTTCTGTTTCATTATTAGCTCTCTGATGTCCCTGCCCATGTATAAGCCTCATTGCAACCCANNNNNNNNNNNNNNNNNNNNNNNNNNNNNNNNNNNNNNNNNNNNNNNNNNNNNNNNNNNNNNNNNNNNNNNNNNNNNNNNNNNNNNNNNNNNNNNNNNNNNNNNNNNNNNNNNNNNNNNNNNNNNNNNNNNNNNNNNNNNNNNNNNNNNNNNNNNNNNNNNNNNNNNNNNNNNNNNNNNNNNNNNNNNNNNNNNNNNNNNNNNNNNNNNNNNNNNNNNNNNNNNNNNNNNNNNNNNNNNNNNNNNNNNNNNNNNNNNNNNNNNNNNNNNNNNNNNNNNNNNNNNNNNNNNNNNNNNNNNNNNNNNNNNNNNNNNNNNNNNNNNNNNNNNNNNNNNNNNNNNNNNNNNNNNCTGCGTCGACGAGCGTCGGTCGGCTCNCGNTTNCGACCGTNNNNNGGGGCAGCAGGTTGGGGAGGAAGAACGTGGCGAAGGCCGGGAAGACGAACGGGACGTCCGACGACGGCGAAAACGATGGTGCGCGCATGATGTGAAACGTCCTCGTGGACGTGCAATAGCCACTGCGCGAGTCGGTGTCAGGGCTGGTGTCGAACGAATACGGGGAGGAGGCGCATGCTCCTACGCCCTCTGCCGAGAATGGGGTGGCGCGGAGGTGGAGGCATGAGGGGAGAGAGAAAAGAAGTAGAATGGCGAACGAGGTGGTGGCAACTGAGGTGAGGACCATCAT
>GRMZM2G016551_51
ATGTATGCTGCTGGATTTTACACATATTCAATTTTCGCTCTTCTGTTCTGGGAAACAAGGCGTTCGGACTTTGGAGTATCAATGTCCCACCATATAGCAACTGTTGTTCTGATTGTTCTTTCCTACATTTTCAGATTTGCTCGTGTTGGCTCTGTTGTTTTAGCCCTTCATGATGCAAGTGATATATTCCTAGAGATTGGGAAGATGGCCAAGTACAGTAGCTGCGAGTGGCTAGCAGTTGTGGCATTTCTTTTTTTCGTGGCATCGTGGATACTTCTCCGGCTTGTTATATTCCCTTTCTGGATCCTAAGAAGCACAAGCTATGAAGTACTGCTGACCCTGGACAAGGAGAAACATCAGTTTTATGGCCCCATATACTATTATGTTTTCAACTGTCTTCTGTTCTCACTCCTAGTTCTTCACATATATTGGTGGGTACTGATATGGCGGATGCTAGTTAAGCAGATTCAATCGAAAGGGCATGTTGGTGATGATGTTCGATCCGATTCTGAAGGCGAAGAGGAACATGAAGATTAA
>GRMZM2G315726_49
ATGGCCTTCTCACCCCCACTGATCGACTGGGAGGCGGAGAGCTACCCTGCCTACCCAGATTTCGCGGCCATTCCCCTTTTCGTCGTCTTCTTCCTCGTCGTCCGTTTCTTCCTCGACCGCTTCGTATTCGAGTGGTTAGCCAGGAAGCTGATTTTCAAGGAGGAGGATGAGAAGAAACTTGGCCCTACTACATATGCAGGCAAGAGAAAGATCAGGAAATTTAAAGAATCAGCTTGGAAATGCATGTATTTTCTTTCTGGGGAGCTATTGGCATTGTCTGTGACGTACAACGAGCCATGGTTCACAACCACAAGAAATTTCTGGGTTGGACCAGGCGATCAGATCTGGCCAGATCAAAAAATTAAATTGAAACTCAAGACAGTCTATATGTATGTTGCTGGCTTTTACACATACTCGATATTTGCCCTTTTGTTTTGGGAAATAAGGCGCTCAGACTTTGGTATTTCAATGACTCATCATGTAGCAACCGTCTGTCTGATAGCACTGTCTTACATATTCAGATTTGCTCGGGTGGGTTCAGTTGTCCTTGCCATTCATGATGCTACTGATGTGTTCCTGGAGCTTGGAAAAATTTCCAAGTATAGTGGCCATGAGTTGTTTGCAGATGTTTCATTTCTTGTTTTCGTCAGTTCTTGGGTACTCCTCCGCCTTATATATTATCCGTTCTGGATTCTCTGGAGCACGAGCTATGAAGTTGTTCTGACTCTAGACAAGGAAAAACATAAAGTTGACGGGCCAATATACTACTATGTATTCAACAGTCTTCTCTTCTCTCTACTTGTTCTACATATATATTGGTGGGTTTTAATGTATCGGATGCTTGTGAAGCAAATACAGTCTAGAGGGCACGTTGGCGATGATATACGATCTGATTCTGAAGGTGAAGAGGAACATGAGGATTGA
>GRMZM2G170868_37
ATGGGGCTCGGGGAGGCGGCGGGGCGGCTCCTGGCGGCCGTGGACTGGGAGCGAGAGGCCTACCCGGCGTACGACGACTTCCTCGCGCTCCCCGTCTTCGTCCTTTTCTTCCCCACCGTCCGCTACCTCCTCGACCGCTTCGTCTTCGAGTNNNNNNNNNNNNNNNNNNNNNNNNNNNNNNNNNNNNNNNNNNNNNNNNNNNNNNNNNAAGAAGGAAGGAAGAAGATAAGAAAATTCAAGGAATCAGCTTGGAAATGTGTTTATTTCCTGTCTGGAGAGCTTTTAGCTTTGTCGGTTACATATAACGAGCCTTGGTTCACCAATACCAGATATTTTTGGGTAGGACCAGGAGAACAGGTCTGGCCTGATCAAAAGATAAAATTGAAACTTAAGGCTGTATATATGTATGCTGCTGGATTCTACACATATTCCATATTTGCACTTATGTTTTGGGAAACAAGGCGTTCAGACTTTGGAGTGTCAATGTCACATCATGTTGCTACTGTCGTCCTGATTGTTCTATCTTACGTGTTCAGATTTGCTAGAGTTGGCTCTATAGNNNNNNNNNNNNNNNNTGCAAGTGATGTTTTCCTGGAAGTAGGGAAGATGTCCAAGTACAGTCATTGTGATTGGCTTGCCAATGTTTCGTTTCTGTTTTTTGTTATTTCATGGGTTCTTCTCCGCCTCACTTATTTTCCATTCTGGATTCTGAGAAGTACAAGCTATGAGGTCTTGTTGACTTTGGACAAAAAGAAGCACAATTTTGATGGTCCTATATACTATTATGTGTTCAATTCCCTTCTATTTTCACTACTTGTTCTCCACATATATTGGTGGGTCTTAATATATCGGATGCTTCTGAGACAAANCAAGACAAGNAATGTTGGAGATGATGTTCGATCTGATTCTGAAGGAGAAGACGACCATGAAGACTGA
>GRMZM5G825226_36
GGGGGGGGGAAAGGTGCATAAGGGGGAGAACTTTTCGCGGCAGAATCCAACCAGCCAGCGAGGAAAAAACAGGACAAGAAAAAACCTCCCGCACATTGCGACCAATCCGGCATGGAATCGATTCCCAGAAGGGTCACAGAGATCAAAAGAAAACAACGGCCGAAGCATCCCGTCGCGTCCGCGGTAAGCCAAAAAAAGCATCGACCAGACCAGCATCCCGACGCGGACCGCGGGGAGGAAGAACAGAAAGAACCGTAACCCCCTCTGCATTGCGTGCAGGACCGAGACGCGATCGATGGACGAAAACCCCAT
>GRMZM2G151521_51
TTACTCGTCATCCTCAGAATCAGATCGAACATCATCTGTAACCTGTCCTTTATTATTCAATTGTCTCATTATCATCAAACATATGAGTTTCCACCAGTACATATGGAATACAAGCAATGTGAGAAGCATTGTATTGAAGATATAGTACAAAGCTGTAGGGAATTCATCCAGCTTCCTCCAGAATGTGATGGAATGATAGCTAGAGGCTTTGATTATCCAAAACGGGAAGTAAATCAAACGCAATAGAAGCCAGGAGATAGCGAAGAGACCGAAAAACAAGCTAGCCCCCAACTCCTTTTCTGTGTACTTGCACAATTTGGCAGTCTCAAGAAACACATCACTTGTATCATGAAGAGCAAGAACGATGGTCCCAATTCGAAAAAATCCTGTCAGATATGAAACTCCAATAAGAGTAGATGTTATTACATGATGAGACATCATTACAGCAAAATCTTTTCTGCGGGTTTCCCAAGCAACAAGAGCACCAATGCTGTAGATATAAAATCCACACTGGCACATATAGAAAAGCATCAACGAGGACACGATGGGTTGATTTGGCCAGCCATCAAAGTACTGCACCATATCCAACGACCATGGTTCTTGCTTTATTATCATGAGGACCCATGCTTGAACAGAAGCATAGTATGTAAGTTTCCAAATGGACTCCGAGAATTTGACAATCTTTGCTTGCCTGGCCTCATCACTCATCAACTTAGAAGCTTTAGTGTTGAAAAGGTAGACTGCCAATGGCTTGTAGACGAGGAGGTCGAGCAGGAAGCGGGCGCAGAAGAAAACGAGGGAGAAGAGGAGCGCTACGGAGACCGCCTCTCCGCCGCGTACCGCCATCAT
>GRMZM5G825226_39
NGGGGGGGGAAAGGTGCATAAGGGGGAGAACTTTTCGCGGCAGAATCCAACCAGCCAGCGAGGAAAAAACAGGACAAGAAAAAACCTCCCGCACATTGCGACCAATCCGGCATGGAATCGATTCCCAGAAGGGTCACAGAGATCAAAAGAAAACAACGGCCGAAGCATCCCGTCGCGTCCGCGGTAAGCCAAAAAAAGCATCGACCAGACCAGCATCCCGACGCGGACCGCGGGGAGGAAGAACAGAAAGAACCGTAACCCCCTCTGCATTGCGTGCAGGACCGAGACGCGATCGATGGACGAAAACCCCAT
>GRMZM2G170868_48
NNNNNNNNNNNNNNNNNNNNNNNNNNNNNNNNNNNNNNNNNNNNNNNNNNNNNNNNNNNNTACCCGGCGTACGACGACTTCCTCGCGCTCCCCGCCTTCGTCCTCTTCTTCCCCACCGTCCGCTACCTCCTCGACCGCTTCGTCTTCGAGNNNNNTGCAAGGAGGCTTATAAATAGAAATGGACATCAGAGCGCTAATAATGAAACAGAAGAAGGAAGGAAGAAGATAAGAAAATTCAAGGAATCAGCTTGGAAATGTGTTTATTTCCTGTCTGGAGAGCTTTTAGCTTTGTCNNNNNNNNNNNNNNNNNNNNNNNNNNNNNNNNNNNNNNNNNNNNNNNNNNNNNNNNNNNNNNNNNNNNNNNNNNNNNNNNNNNNNNNATTGAAACTTAAGGCTGTATATATGTATGCTGCTGGATTNNACACATATTCCATATTTGCACTTATGTTTTGGGAAACAAGGCGTTCAGACTTTGGAGTGTCAATGTCACATCATGTTGCTACTGTCGTCCTGATTGTTCTATCTTACGTGTTCAGATTTGCTAGAGTTGGCTCTATAGTATTGGCAATTCATGATGCAAGTGATGTTTTCCTGGAAGTAGGGAAGATGTCCAAGTACAGTCATTGTGATTGGCTTGCCAATGTTTCGTTTCTGTTTTTTGTTATTTCATGGGTNNNNNNNNNNNNNNNNNNNNNNNNNNNNNNNNNNNNNNNNNNNNNNNNCTATGAGGTCTTGTTGACTTTGGACAAAAAGAAGCACAATTTTGATGGTCCTATATACTATTATGTGTTCAATTCCCTTCTATTTTCACTACTTGTTCTCCACATATATTGGTGGGTCTTAATATATCGGATGCTTCTGAGACAAATCAAGANNNNNNNNNNNNNNNNNNNNNNNNNNNNNNATTCTGAAGGAGAAGACGACCATGAAGACTGA
>GRMZM2G021589_46
ATGCACGGGAATTTCGGGCCCCAGGAGCAGATTCTGTGGCCGGCGTCGGTTCTCGCCGGCATCGTCATGTGCGGCGCCGTATATCAGATGACTCGACATGTCAGTTCTCGATGTTTCAAATGCTACAATATGTTAAATAACAGGCAAAAGGTTGAGTGGAACAATAGGGGTTTCTCTACACTCCATGCATTGGTAGCTGCTGCCGTTTCTTTCTACCTGGTCATGATCTCTGACCTCTTCAATGAAGATGCGCACAATAGCATAATAATTGACAGAAAATCGTGGCTATCCGATTGCATGTTTGGGGTCTCGATCGGTTACTTTTTGACAGACTTGACGATGATCATGCTGTATTTTCCTTCTTTAGGTGGAAATGAGTATCTCTTGCATCACGGACTTTCTATGTATGCAATTGGTCTTGCTTTGTTGAGTGGCAAAGCACACATGTACATCCTCATGGTCCTCTTCACCGAAATCACGACTCCCTTTGTGAACCTCAGATGGTATTTGGACGTTGCTGGTCAGAAGACTTGTAATCTTTACTTATACAATGGTGTGGCTCTATTTGTTGGATGGCTGGTACAACAACTGCTCTCACGAGTCATCAATTTCTTTTAA
>GRMZM2G075023_51
TCAGCGACGAGCTTGTAAGTTATCAAGATATGGCATATCACCCTTGCTGCCACAAAGGTAGTCCAGTTGAGTAACCATTCCAGCTTCACCATTGTTCTGTCGAAATCTCGAAATCCAACCATTCGCCTCACTTTCCTTACATGCAAAAATATGGAGTGCAGCAGAGACGGATGTGAGGGAGGAGTGGAGGAGCGATACGGCGGTGTTGACNAAGNGCGGGNNGCGTGAGACCGAGCCGCGGACCGCGGCGTTGGCGGCCTGGAAGAAGGCGAAGCCGGCGGCCACGGGCGCCAGCTCGCGTCGCCCCCGGACGCCGATCTCGAACCCCACAGACACAGCCCAGAGCACTAGCGTCGCCGCGAAGAACGCGCTCGTGTCACCGCCGCCTGCGGCCCCTCCGGCACGGTGGGGCGGCAT
>GRMZM2G151521_31
TTACTCGTCATCCTCAGAATCAGATCGAACATCATCTGTAACCTGTCCTTTATTATTCAATTGTCTCATTATCATCAAACATATGAGTTTCCACCAGTACATATGGAATACAAGCAATGTGAGAAGCATTGTATTGAAGATATAGTACAAAGCTGTAGGGAATTCATCCAGCTTCCTCCAGAATGTGATGGAATGATAGCTAGAGGCTTTGATTATCCAAAACGGGAAGTAAATCAAACGCAATAGAAGCCAGGAGACAGCGAAGAGACCGAAAAACAAGCTAGCCCCCAACTCCTTTTCTGTGTACTTGCACAATTTGGCAGTCTCAAGAAACACATCACTTGTATCATGAAGAGCAAGAACGATGGTCCCAATTCGAAAAAATCCTGTCAGATATGAAACTCCAATAAGAGTAGATGTTATTACATGATGAGACATCATTACAGCAAAATCTTTTCTGCGGGTTTCCCAAGCAACAAGAGCACCAATGCTGTAGATATAAAATCCACACTGGCACATATAGAAAAGCATCAACGAGGACACGATGGGTTGATTTGGCCAGCCATCAAAGTACTGCACCATATCCAACGACCATGGTTCTTGCTTTATTATCATGAGGACCCATGCTTGAACAGAAGCATAGTATGTAAGTTTCCAAATGGACTCCGAGAATTTGACAATCTTTGCTTGCCTGGCCTCATCACTCATCAACTTAGAAGCTTTAGTGTTGAAAAGGTAGACTGCCAATGGCTTGTAGACGAGGAGGTCGAGCAGGAAGCGGGCGCAGAAGAAAACGAGGGAGAAGAGGAGCGCTACGGAGACCGCCTCTCCGCCGCGTACCGCCATCAT
>GRMZM2G077279_37
TCAATCCTGATGGTTCTGCTTATTTCTTTCTCGTGTGAATGCTTTAAGTAGATCGAGNNNNNNNNNNNTGTTAAGCAGATTCATTCCTGCCATACCAAGTAGAGCTAGCGGAAGCTCAACGCCCTTCCCAAATTTGTGGGCATCAGAGATGAGCTTGTAAGTAATCAAGATATGGCATATCACCCTTGCTGTTACAAAGGTAGTCCAGTTGAGTACCCATTCCAGCTTCACCACTGTCCTGTCAAAATCCCGAAATCCAACCATTCGCCTGACTTTCCTTACATGTAAAAATATGGAGTGCAGCTCACATACAAGGGAGAGATTTAGGTAGTTGATTGTGACATTCCTATACAGAGCTAGTGTAAAGCAAATGAGTAGGATCAAGTGATGCATGAGAATTCCAGGAAGCCATCCACTGTATAGCCGGTATCGGAGCATGTCCAATTGGTCANNNNNNNNNTAGCNACAAGAAAAGCACAGAGCAGAATNNNNNCCAATCCAACTGCCACCAAATAGTTCTTCATGCTCAAACAT
>GRMZM2G020148_42
TCACCAGCTGCAGCCCCGTCGCCATCGCCTGGTGGGTGGCAAAGCGGAAGTAGTCAGTTTGTTTGGTTGGCGAACGGAACGGAGTCGGTAGTCGGTATACGTATATACCTTGATGAGGATTGGGTTGTCGGCCGTCACGGTGACGTAGGTGAGGTACGGGCCGACGCCCATCCGGGCGGCGGAGAAGGTGGCGGCGAAGAGCACGTCGACGAGGAGGTTCAGCTCCGTGTCCCGCACGCCCAACTCCTTGAGCATCTCCCGCAGGTGCAGCAGCGGGCTGGACATCTCCGTCACGAGCATGCTGGCCACCATCTCCGTCCCGCACCTCTGGTAGGCGAGCCCCGCGCCGATGCCGACGATGCTGACCAGGTGGTGCACGGCGTTGTCCAGCCGCGTGTCGCCGTTGAGGTGGCAGCACGCCGCGTCGTACACCATGTACGCCAGCGTAACCGCCAGCGCCTTCATCTGGCGAGGGGAGGATGCGGCGGCGAGCGGGCAGACGGGGCACGACCAGTCGTCGACGGAGAGGCAGGCGAGGCACACGGCGGCGACGGCGTGCATGGTGGAGACGGCGCGGTTGCAGAAGTCGTAGGAGCGCTTGGGGAACAGCGCCCGCACCAGCAAGAAGGCGGTCGACCACAGCACCACCCCGGACGCCACCCAGCTCACCACGTCGCGCCCGTTGACGACGTCCGGCTCCTCCATGGCCGCCGCCGCCGCCGCAGTCGCCAT
>GRMZM2G163426_39
ATGGCGGCGCTCCTGGAGCTGTTCCTGGGCTCCTCTCCCGCGCCGGTGGACTGGGAGGCAGAGGTCTACCCGGCGTACGGGGACTTCGCCGTACTCCCCTTACTCGTCGCCTTCTTCCCCGCCGTCCGGTTCCTCCTCGACCGACTCGTCTTCGAGGTTTTAGCACGAAAATTTATATTTGGAAAGGGACATGATAAGCTTGCTGAAACAGATGACAGTAGAAAGAAAATCAATAAATTTAAGGAATCAGCATGGAAGTTTGTTTATTTTCTTTCTGGCGAACTGCTTTCACTATCTGTAACATACAATGAGCCATGGTTTAAGAACACAAGATACTTTTGGATAGGCCCTGGTGACCAGATCTGGCCTGATCAGAAGATAAAACTGAAGCTCAAAGCTGTCTACATGTATGCTGCTGGATTTTACACATATTCAATTTTCGCTCTCCTGTTCTGGGAAACAAGACGTTCGGACTTTGGAGTATCAATGTCCCACCATATAGCAACTGTTGTTCTGATTGTTCTTTCCTACATTTTCCGATTCGCTCGTGTTGGCACTGTTGTTTTAGCCCTTCATGATGCAAGTGATATATTCCTAGAGATTGGGAAGATGGCCAAGTACAGTAGCTGCGAGTGGCTAGCAGTTCTGGCATTTCTTCTTTTTGTGGCATCGTGGATACTTCTTCGGCTCGTTTTGTTCCCTTTCTGGATCCTAAGAAGCACTAGCTATGAAGTGCTGCTGACCTTGGACAGGGAGAAGCATCGATTTTATGGCCCCATATACTACTATGTTTTCAACTGTCTTCTGTTCTCACTCCTAGTTCTTCACATATATTGGTCNNNNNNNNNNNNNCGGATGCTAGTTAAACAGATTCAATCGAAAGGGCGTGTTGGTGATGATGTTCGATCCGATTCTGAAGGCGAAGATGAGCATGAAGATTAA
>GRMZM2G021589_49
ATGCACGGGAATTTCGGGCCCCAGGAGCAGATTCTATGGCCGGCGTCGGTTCTCGCCGGCATCGTCATGTGCGGCGCCGTATATCAGATGACTCGACATGTCAGTTCTCGATGTTTCAAATGCTACAATATGTTAAATAACAGGCAAAAGGTTGAGTGGAACAATAGGGGTTTCTCTACAGTCCATGCATTGGTAGCTGCTGCCGTTTCTTTCTACCTGGTCATGATCTCTGACCTCTTCAATGAAGATGCGCACAATAGCATAATAATTGACAGAAAATCATGGCTATCCGATTGCATGTTTGGGGTCTCGATCGGTTACTTTTTGACAGACTTGACGATGATCATGCTGTATTTTCCTTCTTTAGGTGGAAATGAGTATCTCTTGCATCACGGACTTTCTATGTATGCAATTAGTCTTGCTTTGTTGAGTGGCAAAGCACACATGTACATCCTCATGGTCCTCTTCACCGAAATCACGACTCCCTTTGTGAACCTCAGATGGTATTTGGACGTTGCTGGTCAGAAGACTTGTAATCTTTACTTATACAATGGTGTGGCTCTATTTGTTGGATGGCTGGTACTACAACTGCTCTCATGAGTCATCAATTTCTTTTAA
>GRMZM5G825226_47
NNGGGGGGGAAAGGTGCATAAGGGGGAGAACTTTTCGCGGCAGAATCCAACCAGCCAGCGAGGAAAAAACAGGACAAGAAAAAACCTCCCGCACATTGCGACCAATCCGGCATGGAATCGATTCCCAGAANNNNNNNNNNNNNNNNNNGAAAACAACGGCCGAAGCATCCCGTCGCGTCCGCGGTAAGCCAAAAAAAGCATCGACCAGACCAGCATCCCGACGCGGACCGCGGGGAGGAAGAACAGAAAGAACCGTAACCCCCTCTGCATTGCGNGCAGGACCGAGACGCGATCGATGGACGAAAACCCCAT
>GRMZM2G444643_52
TCAATCTTCATGGTCGTCTTCTCCTTCAGAATCAGATCGAACATCATCTCCAACATTTCTTGTCTTGATTTGTCTCACAAGCATCCGATATATTAAAACCCACCAATATATGTGGAGAACAAGTAGTGAAAATAGAAGGGAATTGAACACATAATAGTATATAGGACCATCAAAGTTGTGCTTCTTTTTGTCCAAAGTCAACAAGACCTCATAGCTTGTACTTCTCAGAATCCAGAACGGAAAATATGTGAGACGGAGAAGAACCCATGAAATAACAAAAAACAGAAACGAAACATTGGCAAGCCAATCACAATGGCTGTACTTGGACATCTTCCCTACTTCCAGGAAAACGTCACTTGCATCATGAATTGCCAATACTATAGAGCCAACTCTAGCAAATCTGAACACGTAAGATAGAACAATCAGAACAACAGTAGCAACATGATGTGACATTGACACTCCAAAGTCTGAACGCCTTGTTTCCCAAAACATAAGTGCAAATATGGAATATGTGTAGAATCCAGCAGCATACATATATACAGCCTTAAGTTTCAATTTTATCTTTTGGTCAGGCCAGACCTGTTCTCCTGGTCCTACCCAAAAATATCTGGTATTGGTGAACCAAGGCTCATTATATGTGACAGACAAAGATAAAAGCTCTCCAGACAGGAAATAAACACATTTCCAAGCTGATTCCTTGAATTTTCTTATCTTCTTCCTTGCCTCTTCTGTGTCATTATTAGCTCTCTGATGTCCCTGCCCATGTATAAGCCTCATTGCAACCCANNNNNNNNNNNNNNNNNNNNNNNNNNNNNNNNNNNNNNNNNNNNNNNNNNNNNNNNNNNNNNNNNNNNNNNNNNNNNNNNNNNNNNNNNNNNNNNNNNNNNNNNNNNNNNNNNNNNNNNNNNNNNNNNNNNNNNNNNNNNNNNNNNNNNNNNNNNNNNNNNNNNNNNNNNNNNNNNNNNNNNNNNNNNNNNNNNNNNNNNNNNNNNNNNNNNNNNNNNNNNNNNNNNNNNNNNNNNNNNNNNNNNNNNNNNNNNNNNNNNNNNNNNNNNNNNNNNNNNNNNNNNNNNNNNNNNNNNNNNNNNNNNNNNNNNNNNNNNNNNNNNNNNNNNNNNNNNNNNNNNNNNNNNNNNNNNCGTCGACGAGCGTCGGTCGGCTCACGGTTGCGACCGTGGGCGGGGGCAGCAGGTTGGGGAGGAAGAACATGGCGAAGGCCGGGAAGACGAACGGGACGTCCGACGACGGCGAAAACGATGGTGCGCGCATGATGTGAAACGTCCTCGTGGACGTGCAATAGCCACTGCGCGAGTCGGTGTCAGGGCTGGNGTCGAANNNNNNNNNNNNNNNNNNNNNTGCTCCTACGCCCTCTGCCGAGAATGGGGTGGCGCGGAGGTGGAGGCATGAGGGGAGAGAGAAAAGAAGTAGAATGGCGAACGAGGTGGTGGCAACTGAGGCGAGGACCATCAT
>GRMZM2G016184_33
GCTTACGATTTCACTCGAATATTGAGCTCCTTTTATTTCAAGGGCTACACTTTACTGACAAAAATACAGCGCATCGAATGGAACAATAGGGGACCTATTACATTCCGTTATTCGATAATATCCACCTCTGCGTTGGGGGTTTCTGTCGGCTACTTCATCACTGATCTTGCAATGATCTTCTGGCTGTATCCTTCCCTTGGTGGAATGGAATATGTCCTCCACCATACTGTTTCCCTGGTTGCAATAGCTTACACAATGTTGTCTGGGGAAGGGCAGTTTTACACATACATGGTTCTCATTTCAGAGACAACCACCCCTGAAATCAACTTGCGATGGTTTCTTGACACTGCTGGACTGAAGAAATCAAGTGCTTACTTGGTTAATGGAATTCTGATGTTTGTTGCATGGCTGGTGGCAAGGATATTTTTGTTCATGTATGTATTTTACCACATCTATTTGCATTACGGTCAGATAATGCAGATGCATGCCTTTGGGTACTACCTGACATTTGTTGTGCCATCAGTGCTCTTTGTAATGAACACAATGTGGTTCATGAAGATCTTAAAAGGTGTGATGAAAACACTGGCAAAATGGCCATGA
>GRMZM2G151521_44
TTACTCGTCATCCTCAGAATNNNNNNNNNNNNNNNNNNNNNNNNGTCCTTTATTATTCAATTGTCTCATTATCATCAAACATATGAGTTTCCACCAGTACATATGGAATACAAGCAATGTGAGAAGCATTGTATTGAAGATATAGTACAAAGCTGTAGGGAATTCATCCAGCTTCCTCCAGAATGTGATGGAATGATAGCTAGAGGCTTTGATTATCCAAAACGGGAAGTAAATCAAACGCAATAGAAGCCAGGAGATAGCGAAGAGACCGAAAAACAAGCTAGCCNNNNNNNNNNNNNNNNNNNNNNNNCACAATTTGGCAGTCTCAAGAAACACATCACTTGTATCATGAAGAGCAAGAACGATGGTCCCAATTCGAAAAAATNNNNNNNNNNNNNNNNNNNNNNNNNNNNNNNNNNNNNNNNNNTGATGAGACATCATTACAGCAAAATCTTTTCTGCGGGTTTCCCAAGCAACAAGAGCACCAATGCTGTAGATATAAAATCCACACTGGCACATATAGAAAAGCATCAACGAGGACACGATGGGTTGATTTGGCCAGCCATCAAAGTACTGCACCATATCCAACGACCATGGTTCTTGCTTTNNNNNNNNNNNNACCCATGCTTGAACAGAAGCATAGTATGTAAGTTTCCAAATGGACTCCGAGAATTTGACAATCTTTGCTTGCCTGGNNNNNNNNNNNNNNNNNNNNNNNNNNNNNNNNNNNNNNNNNNNNNNNNNNNNNNNNNNNNNNNNNNNNNNNNNNNNNNNNNNNNNNNNNNNNNNNNNNNNNNNNNNNNNNNNNNNNNNNNNNNNNNNNNNNNNNNNNNNNNNNNNNNNNNNNNN
>GRMZM2G016551_37
ATGTATGCTGCTGGATTTTACACATATTCAATTTTCGCTCTTCTGTTCTGGGAAACAAGGCGTTCGGACTTTGGAGNATCAATGTCCCACCATATAGCAACTGTTGTTCTGATTGTTCTTTCCTACATTTTCAGATTTGCTCGTGTTGGCTCTGTTGTTTTAGCCCTTCATGATGCAAGTGATATATTCCTAGAGATTGGGAAGATGGCCAAGTACAGTAGCTGCGAGTGGCTAGCAGTTGTGGCATTTCTTCTTTTCGTGGCATCGTGGATACTTCTCCGGCTTGTTATATTCCCTTTCTGGATCCTAAGAAGCACAAGCTATGAAGTACTGCTGACCCTGGACAAGGAGAAACATCAGTTTTATGGCCCCATATACTATTATGTTTTCAACTGTCTTCTGTTCTCACTCCTAGTTCTTCACATATATTGGTGGGTACTGATATGGCGGATGCTAGTTAAGCAGATTCAATCGAAAGGGCATGTTGGTGATGATGTTCGATCCGATTCTGAAGGCGAAGAGGAACATGAAGATTAA
>GRMZM2G020148_48
TCACCAGCTGCAGCCCCGTCGCCATCGCCTGGTGGGTGGCAAAGCGGAAGTAGTCAGTTTGTTTGGTTGGCGAACGGAACGGAGTCGGNAGTCGGNATACGNATATANCTTGATGAGGATTNGGTTGNNNGNNNNNNCGGTGACGTAGGTGAGGTACGGCCCGACGCCCATCCGGGCGGCGGAGAAGGTGGCGGCGAAGAGCACGTCGACGAGGAGGTTGAGGTCCGTGTCCCGCACGCCCAGCTCCTTGAGCATCTCNNNNNNNNNNNNNNNNNNNNNNNNNNNNNNNNNNNCGAGCATGCTGGCCACCATCTCCGTCCCGCANNNNNNNNNNGCGAGCCCCGCGCCGATGCCGACGATGCTGACCAGGTGGTGCACGGCGTTGTCCAGCCGCGTGTCGCCGTTGAGGTGGCAGCACGCCGCGTCGTACACCATGTNCGCCNGCGTANCCGCCAGCGCCTTCATNNNNNNNNNNNNNNNNNNNNNNNNNNNNNNNNNNNNNNNNNNNNNNNNNNNGTCGACGGAGAGGCAGGNGAGGNACACGNNNNNNNNNNNNNNNNNNNNNNNNNNNNNNNNNNNNNNNNNNNNNTAGGAGCGCTNGGGGAACAGCGCCCGCNCCAGCAAGAAGGCGGTCGACCACAGCACCNCCCCGGACGCCACCCAGCTCNNNNNGTCGCGCCCGTTGACGACGTCCGGCTCCTCCATGGCCGCCGCCGCCGCCGCAGTCGCCAT
>GRMZM2G163426_33
ATGGCGGCGCTCCTGGAGCTGTTCCTGGGCTCCTCTCCCGCGCCGGTGGACTGGGAGGCAGAGGTCTACCCGGCGTACGGGGACTTCGCCGTACTCCCCTTACTCGTCGCCTTCTTCCCCGCCGTCCGGTTCCTCCTCGACCGACTCGTCTTCGAGGTTTTAGCACGAAAATTTATATTTGGAAAGGGACATGATAAGCTTGCTGAAACAGATGACAGTAGAAAGAAAATCAATAAATTTAAGGAATCAGCATGGAAGTTTGTTTATTTTCTTTCTGGCGAACTGCTTTCACTATCTGTAACATACAATGAGCCATGGTTTAAGAACACAAGATACTTTTGGATAGGCCCTGGTGACCAGATCTGGCCTGATCAGAAGATAAAACTGAAGCTCAAAGCTGTCTACATGTATGCTGCTGGATTTTACACATATTCAATTTTCGCTCTCCTGTTCTGGGAAACAAGACGTTCGGACTTTGGAGTATCAATGTCCCACCATATAGCAACTGTTGTTCTGATTGTTCTTTCCTACATTTTCCGATTCGCTCGTGTTGGCACTGTTGTTTTAGCCCTTCATGATGCAAGTGATATATTCCTAGAGATTGGGAAGATGGCCAAGTACAGTAGCTGCGAGTGGCTAGCAGTTATGGCATTTCTTCTTTTTGTGGCATCGTGGATACTTCTTCGGCTCGTTATGTTCCCTTTCTGGATCCTAAGAAGCACAAGCTATGAAGTGCTGCTGACCTTGGACAGGGAGAAGCATCGATTTTATGGCCCCATATACTACTATGTTTTCAACTGTCTTCTGTTCTCACTCCTAGTTCTTCACATATATTGGTGGGTACTGATATGGCGGATGCTAGTTAAACAGATTCAATCGAAAGGGTGTGTTGGTGATGATGTTCGATCCGATTCTGAAGGCGAAGATGAGCATGAAGATTAA
>GRMZM2G083427_34
ATGGCGGTCCACGGCGGAGAGGCNNNNNNNNNNNNNNNCCTCTTCTCCCTCGCTTTCTTCTGCGCTCGCCTCCTGCTCGACCGCCTCGTCTACAAGNNNNNNNNNNNNNNNNNNNNNNNNNNNNNNNNNNNNNNNNNNNNNNNNNNNNNNNNNNNNNNNNNNNNNNNNNNNNNNNNNNNNNNNNNNNNNNNNNNNNNNNNNNNNNNNNNNNNNNNNNNNNNNNNNNNNNNNNNNNNNNNNNNNNNNNNNNNNNNNNNNNNNNNNNNNNNNNNNNNNNNNNNNNNNNNNNNNNNNNNNNNNNNNNNGTCTTCATTGATGCTTTTCTATATGTGCCAGTGTGGATTTTATATCTATANNNNNNNNNNNNNNNNNNNNNNNNNNNNNNNNNNNNNNNNNNNNNNNNNNNNNNNNNNNNNNNNNNNNNNNNNNNNNNNNNNNNNTNGAGTTTCATATCTGACTGGNNNNNNNNNNNNNNNNNNNNNNNNNNNNNNNNNNNNNNNNNNNNNNNNNNNNNNNNNNNNNNNNNNNNNNNNNNNNNNN
>GRMZM2G083427_48
ATGGCGGNNNNNNNNNNNNNGGNGGTCNCCGNCGCGCTCCTCTNNTCCCNCGCTTTCTTCTGCGCTCGCCTCCTGCTCGACCGCCTCGTCTACAAGNNNNNNNNNNNNTACCTTTTCAACACCAAAGCTTCTAAGTTGATGAATAATGAGGCCAGGCAAGCAAAGATTGTCAAGTTCTCAGAGTCCATTTGGAAACTTACCTACTATGCTTCTGTTCAAGCATGGGTCCTCATGATAATAAAGCAGGAACCATGGTCATTGGATATGATGCAATACTTTGATGGCTGGCCGAACCAACCCATCGTGTCTTCATTGATGCTTTTCTATATGTGCCAGTGTGGATTTTATATCTATAGCATCGGTGCTCTTGTTGCTTGGGAAACCCGCAGAAAAGATTTTGCTGTAATGATGTCTCATCATGTAATAACATCTACTCTAATTGGAGTTTCATATCTGACTGGTCTTGTAGTTTTGGACTTATTGCTGTTGCCGTTGCAATGGCAGNTATNATTCCATCNCATTCTTGAGGAAGCTGGATGA
>GRMZM2G132084_52
ATGTTGTCTGGGGAAGGGCAGTTTTACACATACATGGTTCTCATTTCAGAGACAACCACCCCTGAAATCAACTTGCGATGGTTTCTTGACACTGCTGGACTGAAGAAATCAAGTGCTTACTTGGTTAATGGAATTCTGATGTTTGTTGCATGGCTGGTGGCAAGGATATTTTTGTTCATGTATGTATTTTACCACATTTATTTGCATTACAGTCAGATAATGCAGATGCATGCCTTTGGGTACTACCTGACGTTTGTTGTGCCATCAGTGCTCTTTGTAATGAACACAATGTGGTTCATGAAGATCTTAAAAGGCGTGATGAAAACACTGGCAAAATGGTCATGA
>GRMZM2G020148_32
[truncated: 200,826 more chars]
